# Supplementary material for: Genomewide Assessment of Mycobacterium tuberculosis Conditionally Essential Metabolic Pathways
Source: mSystems. 2019 Jun 25;4(4):e00070-19. doi: 10.1128/mSystems.00070-19 (PMC6593218; doi:10.1128/mSystems.00070-19)
Supplement: DATA SET S1 [file mSystems.00070-19-sd001.xlsx]

## Sheet: TRANSIT BGM
Tn-Seq gene essentiality analysis by TRANSIT Bayesian/Gumbel method
ORF	Name	Description	k	n	r	s	zbar	Call
Rv0001	dnaA	chromosomal replication initiation protein	1	32	31	1365	1	E
Rv0002	dnaN	DNA polymerase III subunit beta	0	31	31	1167	1	E
Rv0004	-	hypothetical protein Rv0004	2	8	6	308	0.9989	E
Rv0005	gyrB	DNA gyrase subunit B	3	43	40	1997	1	E
Rv0006	gyrA	DNA gyrase subunit A	1	46	45	2395	1	E
Rv0014c	pknB	TRANSMEMBRANE SERINE/THREONINE-PROTEIN KINASE B PKNB (PROTEIN KINASE B) (STPK B)	0	24	24	1784	1	E
Rv0015c	pknA	TRANSMEMBRANE SERINE/THREONINE-PROTEIN KINASE A PKNA (PROTEIN KINASE A) (STPK A)	3	16	8	594	0.9991	E
Rv0018c	ppp	POSSIBLE SERINE/THREONINE PHOSPHATASE PPP	14	25	11	577	1	E
Rv0020c	TB39.8	hypothetical protein Rv0020c	8	52	43	1029	1	E
Rv0023	-	POSSIBLE TRANSCRIPTIONAL REGULATORY PROTEIN	0	12	12	582	1	E
Rv0041	leuS	leucyl-tRNA synthetase	1	73	72	2800	1	E
Rv0046c	ino1	MYO-INOSITOL-1-PHOSPHATE SYNTHASE INO1 (Inositol 1-phosphate synthetase) (D-glucose 6-phosphate cycloaldolase) (Glucose 6-phosphate cyclase) (Glucocycloaldolase)	0	17	17	1030	1	E
Rv0050	ponA1	PROBABLE BIFUNCTIONAL PENICILLIN-BINDING PROTEIN 1A/1B PONA1 (MUREIN POLYMERASE) (PBP1): PENICILLIN-INSENSITIVE TRANSGLYCOSYLASE (PEPTIDOGLYCAN TGASE) + PENICILLIN-SENSITIVE TRANSPEPTIDASE (DD-TRANSPEPTIDASE)	7	37	11	342	0.9999	E
Rv0054	ssb	single-strand DNA-binding protein	0	5	5	218	0.9985	E
Rv0058	dnaB	replicative DNA helicase	0	39	39	2561	1	E
Rv0060	-	hypothetical protein Rv0060	1	23	22	998	1	E
Rv0066c	icd2	PROBABLE ISOCITRATE DEHYDROGENASE	0	38	38	2152	1	E
Rv0153c	ptbB	PHOSPHOTYROSINE PROTEIN PHOSPHATASE PTPB (PROTEIN-TYROSINE-PHOSPHATASE) (PTPase)	1	11	9	412	0.9999	E
Rv0206c	mmpL3	POSSIBLE CONSERVED TRANSMEMBRANE TRANSPORT PROTEIN MMPL3	0	34	34	2734	1	E
Rv0225	-	POSSIBLE CONSERVED PROTEIN	0	20	20	988	1	E
Rv0226c	-	PROBABLE CONSERVED TRANSMEMBRANE PROTEIN	2	29	23	1540	1	E
Rv0227c	-	PROBABLE CONSERVED MEMBRANE PROTEIN	0	23	23	1056	1	E
Rv0228	-	PROBABLE INTEGRAL MEMBRANE ACYLTRANSFERASE	1	14	13	936	1	E
Rv0236c	-	PROBABLE CONSERVED TRANSMEMBRANE PROTEIN	0	39	39	4051	1	E
Rv0278c	PE_PGRS3	PE-PGRS FAMILY PROTEIN	11	26	12	859	1	E
Rv0282	-	hypothetical protein Rv0282	1	24	23	1778	1	E
Rv0283	-	POSSIBLE CONSERVED MEMBRANE PROTEIN	0	24	24	1517	1	E
Rv0284	-	POSSIBLE CONSERVED MEMBRANE PROTEIN	0	61	61	3802	1	E
Rv0285	PE5	PE FAMILY PROTEIN	0	5	5	186	0.9988	E
Rv0286	PPE4	PPE FAMILY PROTEIN	2	32	30	1245	1	E
Rv0287	esxG	ESAT-6 LIKE PROTEIN ESXG (CONSERVED HYPOTHETICAL PROTEIN TB9.8)	0	5	5	263	0.9992	E
Rv0288	esxH	LOW MOLECULAR WEIGHT PROTEIN ANTIGEN 7 ESXH (10 kDa ANTIGEN) (CFP-7) (PROTEIN TB10.4)	0	8	8	275	1	E
Rv0289	-	hypothetical protein Rv0289	0	14	14	779	1	E
Rv0290	-	PROBABLE CONSERVED TRANSMEMBRANE PROTEIN	0	19	19	1273	1	E
Rv0291	mycP3	PROBABLE MEMBRANE-ANCHORED MYCOSIN MYCP3 (SERINE PROTEASE) (SUBTILISIN-LIKE PROTEASE) (SUBTILASE-LIKE) (MYCOSIN-3)	0	13	13	1180	1	E
Rv0292	-	PROBABLE CONSERVED TRANSMEMBRANE PROTEIN	2	17	15	685	1	E
Rv0334	rmlA	ALPHA-D-GLUCOSE-1-PHOSPHATE THYMIDYLYLTRANSFERASE RMLA (DTDP-GLUCOSE SYNTHASE) (DTDP-GLUCOSE PYROPHOSPHORYLASE)	0	19	19	797	1	E
Rv0347	-	PROBABLE CONSERVED MEMBRANE PROTEIN	4	18	13	769	1	E
Rv0348	-	POSSIBLE TRANSCRIPTIONAL REGULATORY PROTEIN	8	19	8	477	0.9997	E
Rv0350	dnaK	molecular chaperone DnaK	0	17	17	1510	1	E
Rv0351	grpE	PROBABLE GRPE PROTEIN (HSP-70 COFACTOR)	2	10	7	469	0.999	E
Rv0352	dnaJ1	PROBABLE CHAPERONE PROTEIN DNAJ1	5	14	7	696	0.9975	E
Rv0357c	purA	adenylosuccinate synthetase	0	24	24	1140	1	E
Rv0358	-	hypothetical protein Rv0358	3	14	10	494	1	E
Rv0364	-	POSSIBLE CONSERVED TRANSMEMBRANE PROTEIN	1	13	11	581	1	E
Rv0382c	pyrE	orotate phosphoribosyltransferase	0	12	12	404	1	E
Rv0383c	-	POSSIBLE CONSERVED SECRETED PROTEIN	2	9	7	351	0.9977	E
Rv0384c	clpB	PROBABLE ENDOPEPTIDASE ATP BINDING PROTEIN (CHAIN B) CLPB (CLPB PROTEIN) (HEAT SHOCK PROTEIN F84.1)	0	25	25	2486	1	E
Rv0410c	pknG	SERINE/THREONINE-PROTEIN KINASE PKNG (PROTEIN KINASE G) (STPK G)	0	31	31	1947	1	E
Rv0411c	glnH	PROBABLE GLUTAMINE-BINDING LIPOPROTEIN GLNH (GLNBP)	1	9	8	509	1	E
Rv0412c	-	POSSIBLE CONSERVED MEMBRANE PROTEIN	0	23	23	1155	1	E
Rv0414c	thiE	thiamine-phosphate pyrophosphorylase	1	10	9	493	0.9996	E
Rv0415	thiO	POSSIBLE THIAMINE BIOSYNTHESIS OXIDOREDUCTASE THIO	0	12	12	947	1	E
Rv0417	thiG	thiazole synthase	0	16	16	738	1	E
Rv0422c	thiD	phosphomethylpyrimidine kinase	0	14	14	678	1	E
Rv0429c	def	peptide deformylase	0	9	9	487	1	E
Rv0440	groEL	chaperonin GroEL	0	13	13	1427	1	E
Rv0455c	-	hypothetical protein Rv0455c	0	11	11	411	1	E
Rv0462	lpd	dihydrolipoamide dehydrogenase	0	27	27	1209	1	E
Rv0467	icl	isocitrate lyase	3	19	10	602	0.9997	E
Rv0482	murB	UDP-N-acetylenolpyruvoylglucosamine reductase	1	14	13	1033	1	E
Rv0504c	-	hypothetical protein Rv0504c	0	8	8	349	0.9999	E
Rv0509	hemA	glutamyl-tRNA reductase	1	22	20	1215	1	E
Rv0510	hemC	porphobilinogen deaminase	0	13	13	919	1	E
Rv0511	hemD	PROBABLE UROPORPHYRIN-III C-METHYLTRANSFERASE HEMD (UROPORPHYRINOGEN III METHYLASE) (UROGEN III METHYLASE) (SUMT) (UROGEN III METHYLASE) (UROM)	1	19	18	1519	1	E
Rv0512	hemB	delta-aminolevulinic acid dehydratase	1	22	21	951	1	E
Rv0524	hemL	glutamate-1-semialdehyde aminotransferase	0	21	21	1234	1	E
Rv0525	-	hypothetical protein Rv0525	1	10	9	504	1	E
Rv0526	-	POSSIBLE THIOREDOXIN PROTEIN (THIOL-DISULFIDE INTERCHANGE PROTEIN)	0	7	7	427	0.9995	E
Rv0528	-	PROBABLE CONSERVED TRANSMEMBRANE PROTEIN	0	16	16	1373	1	E
Rv0529	ccsA	POSSIBLE CYTOCHROME C-TYPE BIOGENESIS PROTEIN CCSA	0	18	18	923	1	E
Rv0534c	menA	1,4-dihydroxy-2-naphthoate octaprenyltransferase	0	11	11	633	1	E
Rv0541c	-	PROBABLE CONSERVED INTEGRAL MEMBRANE PROTEIN	0	18	18	1250	1	E
Rv0542c	menE	O-succinylbenzoic acid--CoA ligase	0	14	14	911	1	E
Rv0548c	menB	naphthoate synthase	1	12	11	786	1	E
Rv0553	menC	O-succinylbenzoate synthase	2	12	10	931	1	E
Rv0555	menD	2-succinyl-6-hydroxy-2,4-cyclohexadiene-1-carboxylic acid synthase/2-oxoglutarate decarboxylase	0	15	15	1346	1	E
Rv0556	-	PROBABLE CONSERVED TRANSMEMBRANE PROTEIN	0	13	13	455	1	E
Rv0557	pimB	MANNOSYLTRANSFERASE PIMB	3	15	10	633	1	E
Rv0558	ubiE	ubiquinone/menaquinone biosynthesis methyltransferase	0	14	14	608	1	E
Rv0562	grcC1	PROBABLE POLYPRENYL-DIPHOSPHATE SYNTHASE GRCC1 (POLYPRENYL PYROPHOSPHATE SYNTHETASE)	1	15	14	704	1	E
Rv0635	-	hypothetical protein Rv0635	0	14	14	385	1	E
Rv0636	-	hypothetical protein Rv0636	0	8	8	371	1	E
Rv0637	-	hypothetical protein Rv0637	1	8	7	399	0.9994	E
Rv0638	secE	preprotein translocase subunit SecE	0	9	9	355	1	E
Rv0639	nusG	transcription antitermination protein NusG	1	13	12	568	1	E
Rv0641	rplA	50S ribosomal protein L1	1	8	7	602	0.9987	E
Rv0647c	-	hypothetical protein Rv0647c	3	15	12	1246	1	E
Rv0651	rplJ	50S ribosomal protein L10	0	6	6	455	0.9985	E
Rv0667	rpoB	DNA-directed RNA polymerase subunit beta	1	39	38	3364	1	E
Rv0668	rpoC	DNA-directed RNA polymerase subunit beta'	8	52	42	3740	1	E
Rv0682	rpsL	30S ribosomal protein S12	0	8	8	308	1	E
Rv0684	fusA1	elongation factor G	0	34	34	2016	1	E
Rv0685	tuf	elongation factor Tu	1	12	11	909	1	E
Rv0701	rplC	50S ribosomal protein L3	0	16	16	527	1	E
Rv0702	rplD	50S ribosomal protein L4	0	11	11	563	1	E
Rv0704	rplB	50S ribosomal protein L2	1	18	16	727	1	E
Rv0706	rplV	50S ribosomal protein L22	0	9	9	582	1	E
Rv0707	rpsC	30S ribosomal protein S3	0	14	14	676	1	E
Rv0708	rplP	50S ribosomal protein L16	1	10	9	380	1	E
Rv0710	rpsQ	30S ribosomal protein S17	2	12	10	269	0.9999	E
Rv0714	rplN	50S ribosomal protein L14	0	5	5	275	0.9989	E
Rv0715	rplX	50S ribosomal protein L24	0	5	5	242	0.998	E
Rv0718	rpsH	30S ribosomal protein S8	0	10	10	345	1	E
Rv0719	rplF	50S ribosomal protein L6	0	16	16	531	1	E
Rv0721	rpsE	30S ribosomal protein S5	2	13	10	544	1	E
Rv0732	secY	preprotein translocase subunit SecY	1	28	27	1186	1	E
Rv0777	purB	adenylosuccinate lyase	1	19	18	1367	1	E
Rv0780	hemH	phosphoribosylaminoimidazole-succinocarboxamide synthase	3	26	12	337	1	E
Rv0811c	-	hypothetical protein Rv0811c	1	17	16	939	1	E
Rv0817c	-	PROBABLE CONSERVED EXPORTED PROTEIN	1	16	15	681	1	E
Rv0820	phoT	PROBABLE PHOSPHATE-TRANSPORT ATP-BINDING PROTEIN ABC TRANSPORTER PHOT	1	13	12	719	1	E
Rv0824c	desA1	PROBABLE ACYL-	0	19	19	922	1	E
Rv0846c	-	PROBABLE OXIDASE	1	31	21	1085	1	E
Rv0883c	-	hypothetical protein Rv0883c	0	6	6	596	0.9977	E
Rv0896	gltA	type II citrate synthase	5	29	15	666	1	E
Rv0902c	prrB	TWO COMPONENT SENSOR HISTIDINE KINASE PRRB	2	14	12	890	1	E
Rv0903c	prrA	TWO COMPONENT RESPONSE TRANSCRIPTIONAL REGULATORY PROTEIN PRRA	1	10	9	585	0.9999	E
Rv0928	pstS3	PERIPLASMIC PHOSPHATE-BINDING LIPOPROTEIN PSTS3 (PBP-3) (PSTS3) (PHOS1)	2	22	17	895	1	E
Rv0929	pstC2	PHOSPHATE-TRANSPORT INTEGRAL MEMBRANE ABC TRANSPORTER PSTC2	2	17	10	617	1	E
Rv0930	pstA1	PROBABLE PHOSPHATE-TRANSPORT INTEGRAL MEMBRANE ABC TRANSPORTER PSTA1	2	17	8	310	0.9983	E
Rv0946c	pgi	glucose-6-phosphate isomerase	2	19	14	1133	1	E
Rv0949	uvrD1	PROBABLE ATP-DEPENDENT DNA HELICASE II UVRD1	6	45	14	850	1	E
Rv0951	sucC	succinyl-CoA synthetase subunit beta	0	16	16	841	1	E
Rv0952	sucD	succinyl-CoA synthetase subunit alpha	1	12	11	732	1	E
Rv0957	purH	bifunctional phosphoribosylaminoimidazolecarboxamide formyltransferase/IMP cyclohydrolase	0	24	24	1490	1	E
Rv0982	mprB	PROBABLE TWO COMPONENT SENSOR KINASE MPRB	2	23	21	1324	1	E
Rv0993	galU	PROBABLE UTP--GLUCOSE-1-PHOSPHATE URIDYLYLTRANSFERASE GALU (UDP-GLUCOSE PYROPHOSPHORYLASE) (UDPGP) (ALPHA-D-GLUCOSYL-1-PHOSPHATE URIDYLYLTRANSFERASE) (URIDINE DIPHOSPHOGLUCOSE PYROPHOSPHORYLASE)	1	15	14	850	1	E
Rv1002c	-	hypothetical protein Rv1002c	8	24	8	730	0.999	E
Rv1007c	metG	methionyl-tRNA synthetase	0	31	31	1520	1	E
Rv1011	ispE	4-diphosphocytidyl-2-C-methyl-D-erythritol kinase	0	13	13	834	1	E
Rv1014c	pth	peptidyl-tRNA hydrolase	0	11	11	481	1	E
Rv1017c	prsA	ribose-phosphate pyrophosphokinase	0	12	12	934	1	E
Rv1018c	glmU	Probable UDP-N-acetylglucosamine pyrophosphorylase glmU	0	24	24	1260	1	E
Rv1023	eno	phosphopyruvate hydratase	3	17	7	485	0.9929	E
Rv1024	-	POSSIBLE CONSERVED MEMBRANE PROTEIN	0	8	8	292	1	E
Rv1044	-	hypothetical protein Rv1044	2	13	11	476	1	E
Rv1086	-	SHORT (C15) CHAIN Z-ISOPRENYL DIPHOSPHATE SYNTHASE (Z-FPP SYNTHASE) (Z-FARNESYL DIPHOSPHATE SYNTHASE) (Z-FPP SYNTHETASE) (Z-FARNESYL DIPHOSPHATE SYNTHETASE) (GERANYLTRANSTRANSFERASE) (FARNESYL PYROPHOSPHATE SYNTHETASE)	2	15	13	713	1	E
Rv1092c	coaA	pantothenate kinase	0	19	19	902	1	E
Rv1093	glyA	serine hydroxymethyltransferase	0	14	14	1212	1	E
Rv1094	desA2	POSSIBLE ACYL-	1	13	12	642	1	E
Rv1098c	fumC	fumarate hydratase	0	12	12	1226	1	E
Rv1110	ispH	4-hydroxy-3-methylbut-2-enyl diphosphate reductase	0	14	14	889	1	E
Rv1111c	-	hypothetical protein Rv1111c	7	24	13	576	1	E
Rv1122	gnd2	6-phosphogluconate dehydrogenase-like protein	1	15	14	1011	1	E
Rv1127c	ppdK	pyruvate phosphate dikinase	3	19	8	415	0.9981	E
Rv1166	lpqW	PROBABLE CONSERVED LIPOPROTEIN LPQW	1	24	23	1706	1	E
Rv1177	fdxC	PROBABLE FERREDOXIN FDXC	0	7	7	197	1	E
Rv1188	-	PROBABLE PROLINE DEHYDROGENASE	8	22	7	331	0.9952	E
Rv1201c	-	PROBABLE TRANSFERASE	0	11	11	744	1	E
Rv1202	dapE	dipeptidase	1	17	16	888	1	E
Rv1208	-	hypothetical protein Rv1208	2	14	9	300	0.9995	E
Rv1221	sigE	RNA polymerase sigma factor SigE	3	17	14	505	1	E
Rv1223	htrA	PROBABLE SERINE PROTEASE HTRA (DEGP PROTEIN)	2	23	21	1542	1	E
Rv1229c	mrp	PROBABLE MRP-RELATED PROTEIN MRP	2	16	14	1032	1	E
Rv1248c	kgd	alpha-ketoglutarate decarboxylase	1	46	39	3029	1	E
Rv1254	-	PROBABLE ACYLTRANSFERASE	1	27	25	911	1	E
Rv1292	argS	arginyl-tRNA synthetase	0	34	34	1443	1	E
Rv1293	lysA	PROBABLE DIAMINOPIMELATE DECARBOXYLASE LYSA (DAP DECARBOXYLASE)	0	27	27	1247	1	E
Rv1294	thrA	homoserine dehydrogenase	0	24	24	1295	1	E
Rv1295	thrC	threonine synthase	2	21	19	999	1	E
Rv1296	thrB	homoserine kinase	1	16	14	781	1	E
Rv1297	rho	transcription termination factor Rho	0	22	22	1746	1	E
Rv1299	prfA	peptide chain release factor 1	0	14	14	584	1	E
Rv1300	hemK	PROBABLE HEMK PROTEIN HOMOLOG HEMK	0	14	14	752	1	E
Rv1302	rfe	PROBABLE UNDECAPAPRENYL-PHOSPHATE ALPHA-N-ACETYLGLUCOSAMINYLTRANSFERASE RFE (UDP-GlcNAc TRANSFERASE)	4	20	16	1036	1	E
Rv1304	atpB	F0F1 ATP synthase subunit A	1	11	10	648	1	E
Rv1305	atpE	F0F1 ATP synthase subunit C	0	8	8	234	0.9999	E
Rv1307	atpH	PROBABLE ATP SYNTHASE DELTA CHAIN ATPH	1	20	19	1283	1	E
Rv1308	atpA	F0F1 ATP synthase subunit alpha	1	26	24	1362	1	E
Rv1309	atpG	F0F1 ATP synthase subunit gamma	0	19	19	895	1	E
Rv1310	atpD	F0F1 ATP synthase subunit beta	0	20	20	1378	1	E
Rv1315	murA	UDP-N-acetylglucosamine 1-carboxyvinyltransferase	1	17	16	1211	1	E
Rv1326c	glgB	glycogen branching enzyme	0	42	42	1998	1	E
Rv1327c	glgE	PROBABLE GLUCANASE GLGE	0	39	39	1981	1	E
Rv1338	murI	glutamate racemase	1	17	16	640	1	E
Rv1343c	lprD	PROBABLE CONSERVED LIPOPROTEIN LPRD	2	12	9	309	0.9999	E
Rv1348	-	PROBABLE DRUGS-TRANSPORT TRANSMEMBRANE ATP-BINDING PROTEIN ABC TRANSPORTER	2	38	20	912	1	E
Rv1349	-	PROBABLE DRUGS-TRANSPORT TRANSMEMBRANE ATP-BINDING PROTEIN ABC TRANSPORTER	2	20	18	1418	1	E
Rv1380	pyrB	aspartate carbamoyltransferase catalytic subunit	0	13	13	790	1	E
Rv1381	pyrC	dihydroorotase	0	11	11	1015	1	E
Rv1383	carA	carbamoyl phosphate synthase small subunit	0	13	13	1117	1	E
Rv1384	carB	carbamoyl phosphate synthase large subunit	0	46	46	3189	1	E
Rv1389	gmk	guanylate kinase	0	6	6	387	0.9979	E
Rv1390	rpoZ	DNA-directed RNA polymerase subunit omega	0	8	8	327	1	E
Rv1391	dfp	bifunctional phosphopantothenoylcysteine decarboxylase/phosphopantothenate synthase	3	21	18	1182	1	E
Rv1392	metK	S-adenosylmethionine synthetase	1	20	19	1141	1	E
Rv1402	priA	primosome assembly protein PriA	1	28	24	1402	1	E
Rv1420	uvrC	excinuclease ABC subunit C	14	29	8	640	0.9979	E
Rv1422	-	hypothetical protein Rv1422	2	11	6	695	0.993	E
Rv1423	whiA	PROBABLE TRANSCRIPTIONAL REGULATORY PROTEIN WHIA	1	12	11	796	1	E
Rv1438	tpiA	triosephosphate isomerase	0	16	16	766	1	E
Rv1440	secG	preprotein translocase subunit SecG	1	6	5	172	0.9983	E
Rv1449c	tkt	transketolase	1	26	25	2019	1	E
Rv1451	ctaB	protoheme IX farnesyltransferase	0	16	16	822	1	E
Rv1456c	-	PROBABLE UNIDENTIFIED ANTIBIOTIC-TRANSPORT INTEGRAL MEMBRANE ABC TRANSPORTER	1	15	14	775	1	E
Rv1459c	-	POSSIBLE CONSERVED INTEGRAL MEMBRANE PROTEIN	5	26	21	1145	1	E
Rv1461	-	hypothetical protein Rv1461	0	59	59	2393	1	E
Rv1462	-	hypothetical protein Rv1462	0	14	14	943	1	E
Rv1463	-	PROBABLE CONSERVED ATP-BINDING PROTEIN ABC TRANSPORTER	1	12	11	723	1	E
Rv1465	-	POSSIBLE NITROGEN FIXATION RELATED PROTEIN	1	8	7	350	0.9995	E
Rv1475c	acn	aconitate hydratase	1	56	55	2796	1	E
Rv1476	-	POSSIBLE MEMBRANE PROTEIN	0	7	7	548	0.9992	E
Rv1477	-	HYPOTHETICAL INVASION PROTEIN	2	25	23	1315	1	E
Rv1479	moxR1	PROBABLE TRANSCRIPTIONAL REGULATORY PROTEIN MOXR1	0	14	14	947	1	E
Rv1481	-	PROBABLE MEMBRANE PROTEIN	1	14	13	941	1	E
Rv1483	fabG1	3-OXOACYL-	0	13	13	693	1	E
Rv1484	inhA	enoyl-(acyl carrier protein) reductase	1	10	9	741	0.9999	E
Rv1485	hemH	ferrochelatase	0	25	25	917	1	E
Rv1512	epiA	probable nucleotide-sugar epimerase epiA	0	13	13	890	1	E
Rv1536	ileS	isoleucyl-tRNA synthetase	0	79	79	3100	1	E
Rv1547	dnaE	DNA polymerase III subunit alpha	1	48	47	3149	1	E
Rv1594	nadA	quinolinate synthetase	0	10	10	876	1	E
Rv1595	nadB	L-aspartate oxidase	6	24	10	620	0.9999	E
Rv1599	hisD	histidinol dehydrogenase	0	17	17	1291	1	E
Rv1600	hisC1	histidinol-phosphate aminotransferase	3	26	15	678	1	E
Rv1601	hisB	imidazoleglycerol-phosphate dehydratase	0	15	15	522	1	E
Rv1602	hisH	imidazole glycerol phosphate synthase subunit HisH	1	11	10	575	1	E
Rv1603	hisA	1-(5-phosphoribosyl)-5-	1	10	9	676	1	E
Rv1605	hisF	imidazole glycerol phosphate synthase subunit HisF	0	7	7	645	0.9995	E
Rv1606	hisI	phosphoribosyl-AMP cyclohydrolase	1	9	8	295	0.9999	E
Rv1610	-	POSSIBLE CONSERVED MEMBRANE PROTEIN	0	6	6	602	0.9968	E
Rv1611	trpC	indole-3-glycerol-phosphate synthase	0	12	12	679	1	E
Rv1614	lgt	prolipoprotein diacylglyceryl transferase	3	27	23	778	1	E
Rv1617	pykA	pyruvate kinase	0	14	14	1298	1	E
Rv1629	polA	DNA polymerase I	0	42	42	2676	1	E
Rv1630	rpsA	30S ribosomal protein S1	0	17	17	1326	1	E
Rv1631	coaE	dephospho-CoA kinase/unknown domain fusion protein	2	12	9	591	0.9999	E
Rv1641	infC	translation initiation factor IF-3	2	12	10	403	1	E
Rv1643	rplT	50S ribosomal protein L20	0	8	8	228	1	E
Rv1649	pheS	phenylalanyl-tRNA synthetase subunit alpha	0	13	13	844	1	E
Rv1650	pheT	phenylalanyl-tRNA synthetase subunit beta	0	37	37	2408	1	E
Rv1652	argC	N-acetyl-gamma-glutamyl-phosphate reductase	0	15	15	782	1	E
Rv1655	argD	acetylornithine aminotransferase	0	10	10	1010	1	E
Rv1658	argG	argininosuccinate synthase	0	18	18	1124	1	E
Rv1659	argH	argininosuccinate lyase	1	8	7	1000	1	E
Rv1662	pks8	Probable polyketide synthase pks8	32	67	9	368	0.9943	E
Rv1689	tyrS	tyrosyl-tRNA synthetase	0	20	20	1144	1	E
Rv1695	ppnK	inorganic polyphosphate/ATP-NAD kinase	0	8	8	850	1	E
Rv1697	-	hypothetical protein Rv1697	1	18	17	1113	1	E
Rv1699	pyrG	CTP synthetase	1	37	35	1620	1	E
Rv1708	-	PUTATIVE INITIATION INHIBITOR PROTEIN	1	19	17	822	1	E
Rv1713	engA	GTP-binding protein EngA	0	12	12	1243	1	E
Rv1782	-	PROBABLE CONSERVED MEMBRANE PROTEIN	0	20	20	1476	1	E
Rv1783	-	PROBABLE CONSERVED MEMBRANE PROTEIN	1	18	17	1240	1	E
Rv1784	-	hypothetical protein Rv1784	3	42	33	1712	1	E
Rv1794	-	hypothetical protein Rv1794	2	22	18	773	1	E
Rv1795	-	hypothetical protein Rv1795	2	23	17	1282	1	E
Rv1796	mycP5	PROBABLE PROLINE RICH MEMBRANE-ANCHORED MYCOSIN MYCP5 (SERINE PROTEASE) (SUBTILISIN-LIKE PROTEASE) (SUBTILASE-LIKE) (MYCOSIN-5)	4	36	20	1183	1	E
Rv1797	-	hypothetical protein Rv1797	1	15	10	709	1	E
Rv1822	pgsA2	PROBABLE CDP-DIACYLGLYCEROL--GLYCEROL-3-PHOSPHATE 3-PHOSPHATIDYLTRANSFERASE PGSA2 (PGP SYNTHASE) (PHOSPHATIDYLGLYCEROPHOSPHATE SYNTHASE) (3-PHOSPHATIDYL-1'-GLYCEROL-3'PHOSPHATE SYNTHASE)	1	17	16	480	1	E
Rv1827	cfp17	CONSERVED HYPOTHETICAL PROTEIN CFP17	0	8	8	455	0.9995	E
Rv1828	-	hypothetical protein Rv1828	0	14	14	676	1	E
Rv1830	-	hypothetical protein Rv1830	1	12	11	567	1	E
Rv1837c	glcB	malate synthase G	1	26	25	2078	1	E
Rv1990c	-	PROBABLE TRANSCRIPTIONAL REGULATORY PROTEIN	0	6	6	283	1	E
Rv2017	-	POSSIBLE TRANSCRIPTIONAL REGULATORY PROTEIN	0	12	12	878	1	E
Rv2047c	-	hypothetical protein Rv2047c	3	32	18	1157	1	E
Rv2048c	pks12	Probable polyketide synthase pks12	32	148	36	3186	1	E
Rv2050	-	hypothetical protein Rv2050	0	5	5	250	0.9997	E
Rv2051c	ppm1	Polyprenol-monophosphomannose synthase Ppm1	12	33	15	667	1	E
Rv2093c	tatC	Probable Sec-independent protein translocase transmembrane protein tatC	1	12	11	680	1	E
Rv2109c	prcA	proteasome (alpha subunit) PrcA	0	18	18	693	1	E
Rv2110c	prcB	proteasome (beta subunit) PrcB	1	18	12	459	1	E
Rv2121c	hisG	ATP phosphoribosyltransferase	0	9	9	578	1	E
Rv2124c	metH	Probable 5-methyltetrahydrofolate--homocystein methyltransferase MetH (Methionine synthase, vitamin-B12 dependent isozyme) (MS)	13	44	12	581	1	E
Rv2139	pyrD	dihydroorotate dehydrogenase 2	1	14	13	953	1	E
Rv2145c	wag31	CONSERVED HYPOTHETICAL PROTEIN WAG31	0	11	11	669	1	E
Rv2147c	-	hypothetical protein Rv2147c	3	19	14	386	1	E
Rv2150c	ftsZ	cell division protein FtsZ	0	8	8	819	0.9997	E
Rv2151c	ftsQ	POSSIBLE CELL DIVISION PROTEIN FTSQ	0	7	7	840	0.9997	E
Rv2152c	murC	UDP-N-acetylmuramate--L-alanine ligase	0	14	14	1124	1	E
Rv2153c	murG	N-acetylglucosaminyl transferase	0	14	14	820	1	E
Rv2154c	ftsW	FtsW-like protein FtsW	1	18	15	1202	1	E
Rv2155c	murD	UDP-N-acetylmuramoyl-L-alanyl-D-glutamate synthetase	0	20	20	1372	1	E
Rv2156c	mraY	phospho-N-acetylmuramoyl-pentapeptide-transferase	0	12	12	1035	1	E
Rv2157c	murF	Probable UDP-N-acetylmuramoylalanyl-D-glutamyl-2,6-diaminopimelate- D-alanyl-D-alanyl ligase MurF	0	10	10	1357	1	E
Rv2158c	murE	UDP-N-acetylmuramoylalanyl-D-glutamate--2,6-diaminopimelate ligase	0	11	11	1170	1	E
Rv2163c	pbpB	Probable penicillin-binding membrane protein pbpB	0	29	29	1546	1	E
Rv2164c	-	PROBABLE CONSERVED PROLINE RICH MEMBRANE PROTEIN	0	10	10	808	1	E
Rv2165c	mraW	S-adenosyl-methyltransferase MraW	0	19	19	906	1	E
Rv2166c	-	hypothetical protein Rv2166c	0	8	8	353	1	E
Rv2172c	-	hypothetical protein Rv2172c	1	17	16	731	1	E
Rv2174	-	Possible conserved integral membrane protein	3	28	18	1012	1	E
Rv2178c	aroG	Probable 3-deoxy-D-arabino-heptulosonate 7-phosphate synthase AroG (DAHP synthetase, phenylalanine-repressible)	0	16	16	1288	1	E
Rv2179c	-	hypothetical protein Rv2179c	1	7	6	275	0.9992	E
Rv2182c	-	1-acylglycerol-3-phosphate O-acyltransferase	0	21	21	641	1	E
Rv2188c	-	hypothetical protein Rv2188c	0	19	19	1103	1	E
Rv2193	ctaE	PROBABLE CYTOCHROME C OXIDASE (SUBUNIT III) CTAE	1	17	14	522	1	E
Rv2194	qcrC	Probable Ubiquinol-cytochrome C reductase QcrC(cytochrome C subunit)	0	12	12	709	1	E
Rv2195	qcrA	Probable Rieske iron-sulfur protein QcrA	1	22	21	1147	1	E
Rv2196	qcrB	Probable Ubiquinol-cytochrome C reductase QcrB (cytochrome B subunit)	2	31	28	1368	1	E
Rv2198c	mmpS3	PROBABLE CONSERVED MEMBRANE PROTEIN MMPS3	1	14	13	539	1	E
Rv2200c	ctaC	PROBABLE TRANSMEMBRANE CYTOCHROME C OXIDASE (SUBUNIT II) CTAC	2	20	18	780	1	E
Rv2201	asnB	Probable asparagine synthetase AsnB	2	30	28	1633	1	E
Rv2202c	cbhK	Probable carbohydrate kinase CbhK	3	19	10	272	0.9991	E
Rv2215	dlaT	dihydrolipoamide acetyltransferase	1	15	14	1506	1	E
Rv2217	lipB	lipoyltransferase	4	12	8	514	0.9999	E
Rv2218	lipA	lipoyl synthase	1	15	13	865	1	E
Rv2219	-	PROBABLE CONSERVED TRANSMEMBRANE PROTEIN	2	9	7	640	0.9989	E
Rv2220	glnA1	GLUTAMINE SYNTHETASE GLNA1 (GLUTAMINE SYNTHASE) (GS-I)	1	30	29	1370	1	E
Rv2228c	-	hypothetical protein Rv2228c	5	18	9	444	0.9996	E
Rv2235	-	PROBABLE CONSERVED TRANSMEMBRANE PROTEIN	2	17	12	617	1	E
Rv2242	-	hypothetical protein Rv2242	1	17	16	1094	1	E
Rv2244	acpP	acyl carrier protein	0	6	6	195	0.9998	E
Rv2245	kasA	3-oxoacyl-(acyl carrier protein) synthase II	0	16	16	1227	1	E
Rv2246	kasB	3-oxoacyl-(acyl carrier protein) synthase II	3	19	16	1187	1	E
Rv2343c	dnaG	DNA primase	0	26	26	1861	1	E
Rv2357c	glyS	glycyl-tRNA synthetase	1	31	22	920	1	E
Rv2361c	-	LONG (C50) CHAIN Z-ISOPRENYL DIPHOSPHATE SYNTHASE (Z-DECAPRENYL DIPHOSPHATE SYNTHASE)	1	17	16	791	1	E
Rv2373c	dnaJ2	PROBABLE CHAPERONE PROTEIN DNAJ2	1	10	9	737	1	E
Rv2386c	mbtI	salicylate synthase MbtI	6	18	10	840	1	E
Rv2391	nirA	PROBABLE FERREDOXIN-DEPENDENT NITRITE REDUCTASE NIRA	2	19	14	1194	1	E
Rv2392	cysH	phosphoadenosine phosphosulfate reductase	0	13	13	616	1	E
Rv2413c	-	hypothetical protein Rv2413c	0	13	13	810	1	E
Rv2418c	-	hypothetical protein Rv2418c	3	21	10	254	0.9969	E
Rv2421c	nadD	nicotinic acid mononucleotide adenyltransferase	0	13	13	545	1	E
Rv2438c	nadE	NAD synthetase	0	39	39	1978	1	E
Rv2440c	obgE	GTPase ObgE	0	12	12	1146	1	E
Rv2441c	rpmA	50S ribosomal protein L27	0	4	4	158	0.9957	E
Rv2442c	rplU	50S ribosomal protein L21	0	4	4	242	0.9957	E
Rv2444c	rne	POSSIBLE RIBONUCLEASE E RNE	3	32	29	2046	1	E
Rv2445c	ndk	nucleoside diphosphate kinase	0	4	4	308	0.9952	E
Rv2447c	folC	PROBABLE FOLYLPOLYGLUTAMATE SYNTHASE PROTEIN FOLC (FOLYLPOLY-GAMMA-GLUTAMATE SYNTHETASE) (FPGS)	0	13	13	1221	1	E
Rv2448c	valS	valyl-tRNA synthetase	0	28	28	2183	1	E
Rv2457c	clpX	ATP-dependent protease ATP-binding subunit	0	19	19	1155	1	E
Rv2460c	clpP2	ATP-dependent Clp protease proteolytic subunit	0	10	10	578	1	E
Rv2461c	clpP	ATP-dependent Clp protease proteolytic subunit	1	10	7	362	0.9991	E
Rv2465c	-	ribose-5-phosphate isomerase B	0	7	7	425	0.9995	E
Rv2476c	gdh	PROBABLE NAD-DEPENDENT GLUTAMATE DEHYDROGENASE GDH (NAD-GDH) (NAD-DEPENDENT GLUTAMIC DEHYDROGENASE)	0	64	64	4682	1	E
Rv2477c	-	putative ABC transporter ATP-binding protein	3	27	14	605	1	E
Rv2507	-	POSSIBLE CONSERVED PROLINE RICH MEMBRANE PROTEIN	2	20	14	535	1	E
Rv2509	-	PROBABLE SHORT-CHAIN TYPE DEHYDROGENASE/REDUCTASE	1	12	11	778	1	E
Rv2516c	-	hypothetical protein Rv2516c	1	13	8	429	0.9997	E
Rv2518c	lppS	PROBABLE CONSERVED LIPOPROTEIN LPPS	5	21	9	654	0.9999	E
Rv2524c	fas	PROBABLE FATTY ACID SYNTHASE FAS (FATTY ACID SYNTHETASE)	2	71	69	9039	1	E
Rv2533c	nusB	transcription antitermination protein NusB	0	4	4	250	0.9955	E
Rv2537c	aroD	3-dehydroquinate dehydratase	1	7	6	347	0.999	E
Rv2538c	aroB	3-dehydroquinate synthase	0	10	10	1059	1	E
Rv2539c	aroK	shikimate kinase	0	5	5	308	0.9984	E
Rv2540c	aroF	chorismate synthase	0	10	10	1025	1	E
Rv2553c	-	PROBABLE CONSERVED MEMBRANE PROTEIN	1	18	14	800	1	E
Rv2555c	alaS	alanyl-tRNA synthetase	0	42	42	2535	1	E
Rv2572c	aspS	aspartyl-tRNA synthetase	0	23	23	1724	1	E
Rv2580c	hisS	histidyl-tRNA synthetase	0	18	18	1214	1	E
Rv2583c	relA	PROBABLE GTP PYROPHOSPHOKINASE RELA (ATP:GTP 3'-PYROPHOSPHOTRANSFERASE) (PPGPP SYNTHETASE I) ((P)PPGPP SYNTHETASE) (GTP DIPHOSPHOKINASE)	21	36	9	514	0.9988	E
Rv2586c	secF	preprotein translocase subunit SecF	3	18	14	863	1	E
Rv2587c	secD	preprotein translocase subunit SecD	1	24	23	1577	1	E
Rv2610c	pimA	ALPHA-MANNOSYLTRANSFERASE PIMA	0	16	16	1067	1	E
Rv2611c	-	lipid A biosynthesis lauroyl acyltransferase	1	15	14	837	1	E
Rv2614c	thrS	threonyl-tRNA synthetase	0	28	28	1932	1	E
Rv2673	-	POSSIBLE CONSERVED INTEGRAL MEMBRANE PROTEIN	1	29	28	1212	1	E
Rv2676c	-	hypothetical protein Rv2676c	0	13	13	610	1	E
Rv2677c	hemY	protoporphyrinogen oxidase	1	16	15	1266	1	E
Rv2678c	hemE	uroporphyrinogen decarboxylase	0	16	16	1057	1	E
Rv2682c	dxs1	1-deoxy-D-xylulose-5-phosphate synthase	0	24	24	1704	1	E
Rv2690c	-	PROBABLE CONSERVED INTEGRAL MEMBRANE ALANINE AND VALINE AND LEUCINE RICH PROTEIN	3	32	15	824	1	E
Rv2697c	dut	deoxyuridine 5'-triphosphate nucleotidohydrolase	0	5	5	258	0.9992	E
Rv2698	-	PROBABLE CONSERVED ALANINE RICH TRANSMEMBRANE PROTEIN	0	12	12	395	1	E
Rv2699c	-	hypothetical protein Rv2699c	0	4	4	187	0.9943	E
Rv2703	sigA	RNA polymerase sigma factor RpoD	0	21	21	1537	1	E
Rv2710	sigB	RNA polymerase sigma factor SigB	2	13	9	627	1	E
Rv2711	ideR	IRON-DEPENDENT REPRESSOR AND ACTIVATOR IDER	0	7	7	568	0.9997	E
Rv2720	lexA	LexA repressor	0	8	8	269	1	E
Rv2726c	dapF	diaminopimelate epimerase	0	11	11	755	1	E
Rv2746c	pgsA3	PROBABLE PGP SYNTHASE PGSA3 (CDP-DIACYLGLYCEROL--GLYCEROL-3-PHOSPHATE 3-PHOSPHATIDYLTRANSFERASE) (PHOSPHATIDYLGLYCEROPHOSPHATE SYNTHASE)	0	14	14	560	1	E
Rv2748c	ftsK	POSSIBLE CELL DIVISION TRANSMEMBRANE PROTEIN FTSK	5	30	25	2216	1	E
Rv2753c	dapA	dihydrodipicolinate synthase	0	10	10	666	1	E
Rv2754c	thyX	FAD-dependent thymidylate synthase	0	9	9	437	1	E
Rv2763c	dfrA	DIHYDROFOLATE REDUCTASE DFRA (DHFR) (TETRAHYDROFOLATE DEHYDROGENASE)	0	9	9	312	1	E
Rv2764c	thyA	thymidylate synthase	0	21	21	743	1	E
Rv2773c	dapB	dihydrodipicolinate reductase	2	12	7	432	0.998	E
Rv2783c	gpsI	polynucleotide phosphorylase/polyadenylase	1	19	18	1917	1	E
Rv2786c	ribF	bifunctional riboflavin kinase/FMN adenylyltransferase	2	14	12	873	1	E
Rv2794c	-	hypothetical protein Rv2794c	0	8	8	576	0.9999	E
Rv2827c	-	hypothetical protein Rv2827c	0	14	14	776	1	E
Rv2837c	-	hypothetical protein Rv2837c	0	13	13	843	1	E
Rv2838c	rbfA	ribosome-binding factor A	1	8	7	397	0.9996	E
Rv2839c	infB	translation initiation factor IF-2	0	31	31	2677	1	E
Rv2841c	nusA	transcription elongation factor NusA	1	14	13	920	1	E
Rv2845c	proS	prolyl-tRNA synthetase	0	30	30	1630	1	E
Rv2846c	efpA	POSSIBLE INTEGRAL MEMBRANE EFFLUX PROTEIN EFPA	2	33	31	1411	1	E
Rv2847c	cysG	POSSIBLE MULTIFUNCTIONAL ENZYME SIROHEME SYNTHASE CYSG: UROPORPHYRIN-III C-METHYLTRANSFERASE (UROGEN III METHYLASE) (SUMT) (UROPORPHYRINOGEN III METHYLASE) (UROM) + PRECORRIN-2 OXIDASE + FERROCHELATASE	3	18	15	1033	1	E
Rv2868c	ispG	4-hydroxy-3-methylbut-2-en-1-yl diphosphate synthase	3	14	11	749	1	E
Rv2869c	-	PROBABLE CONSERVED TRANSMEMBRANE PROTEIN	2	21	14	774	1	E
Rv2870c	dxr	1-deoxy-D-xylulose 5-phosphate reductoisomerase	3	16	13	1054	1	E
Rv2881c	cdsA	PROBABLE INTEGRAL MEMBRANE PHOSPHATIDATE CYTIDYLYLTRANSFERASE CDSA (CDP-DIGLYCERIDE SYNTHETASE) (CDP-DIGLYCERIDE PYROPHOSPHORYLASE) (CDP-DIACYLGLYCEROL SYNTHASE) (CDS) (CTP:PHOSPHATIDATE CYTIDYLYLTRANSFERASE) (CDP-DAG SYNTHASE) (CDP-DG SYNTHETASE)	1	12	11	770	1	E
Rv2882c	frr	ribosome recycling factor	1	16	15	423	1	E
Rv2883c	pyrH	uridylate kinase	0	10	10	649	1	E
Rv2889c	tsf	elongation factor Ts	0	10	10	737	1	E
Rv2890c	rpsB	30S ribosomal protein S2	0	9	9	644	1	E
Rv2903c	lepB	PROBABLE SIGNAL PEPTIDASE I LEPB (SPASE I) (LEADER PEPTIDASE I).	0	12	12	577	1	E
Rv2906c	trmD	tRNA (guanine-N(1)-)-methyltransferase	0	10	10	586	1	E
Rv2909c	rpsP	30S ribosomal protein S16	0	7	7	301	0.9997	E
Rv2916c	ffh	PROBABLE SIGNAL RECOGNITION PARTICLE PROTEIN FFH (FIFTY-FOUR HOMOLOG) (SRP PROTEIN)	0	10	10	1393	1	E
Rv2921c	ftsY	PROBABLE CELL DIVISION PROTEIN FTSY (SRP RECEPTOR) (SIGNAL RECOGNITION PARTICLE RECEPTOR)	0	13	13	856	1	E
Rv2925c	rnc	ribonuclease III	0	11	11	524	1	E
Rv2927c	-	hypothetical protein Rv2927c	1	12	11	617	1	E
Rv2968c	-	PROBABLE CONSERVED INTEGRAL MEMBRANE PROTEIN	1	11	10	520	1	E
Rv2969c	-	POSSIBLE CONSERVED MEMBRANE OR SECRETED PROTEIN	0	11	11	631	1	E
Rv2971	-	PROBABLE OXIDOREDUCTASE	1	15	14	606	1	E
Rv2977c	thiL	thiamine monophosphate kinase	2	9	7	841	0.9997	E
Rv2981c	ddl	D-alanyl-alanine synthetase A	0	14	14	1053	1	E
Rv2986c	hupB	PROBABLE DNA-BINDING PROTEIN HU HOMOLOG HUPB (HISTONE-LIKE PROTEIN) (HLP) (21-KDA LAMININ-2-BINDING PROTEIN)	0	8	8	492	1	E
Rv2992c	gltX	glutamyl-tRNA synthetase	0	19	19	1201	1	E
Rv3001c	ilvC	ketol-acid reductoisomerase	2	13	8	659	0.9997	E
Rv3006	lppZ	PROBABLE CONSERVED LIPOPROTEIN LPPZ	0	16	16	926	1	E
Rv3009c	gatB	aspartyl/glutamyl-tRNA amidotransferase subunit B	1	20	19	1458	1	E
Rv3011c	gatA	aspartyl/glutamyl-tRNA amidotransferase subunit A	1	23	22	1328	1	E
Rv3014c	ligA	NAD-dependent DNA ligase LigA	0	13	13	1898	1	E
Rv3025c	iscS	PROBABLE CYSTEINE DESULFURASE ISCS (NIFS PROTEIN HOMOLOG) (NITROGENASE METALLOCLUSTERS BIOSYNTHESIS PROTEIN NIFS)	3	17	13	851	1	E
Rv3030	-	hypothetical protein Rv3030	0	11	11	682	0.9999	E
Rv3031	-	hypothetical protein Rv3031	0	20	20	1325	1	E
Rv3032	-	POSSIBLE TRANSFERASE	3	11	7	950	0.9992	E
Rv3034c	-	POSSIBLE TRANSFERASE	3	13	10	573	1	E
Rv3035	-	hypothetical protein Rv3035	1	19	18	1034	1	E
Rv3038c	-	hypothetical protein Rv3038c	2	14	11	820	1	E
Rv3042c	serB2	phosphoserine phosphatase	2	11	7	731	0.9989	E
Rv3043c	ctaD	PROBABLE CYTOCHROME C OXIDASE POLYPEPTIDE I CTAD (CYTOCHROME AA3 SUBUNIT 1)	2	26	24	1490	1	E
Rv3044	fecB	PROBABLE FEIII-DICITRATE-BINDING PERIPLASMIC LIPOPROTEIN FECB	3	17	10	499	1	E
Rv3048c	nrdF	ribonucleotide-diphosphate reductase subunit beta	0	23	23	907	1	E
Rv3051c	nrdE	ribonucleotide-diphosphate reductase subunit alpha	0	55	55	2003	1	E
Rv3052c	nrdI	ribonucleotide reductase stimulatory protein	0	14	14	339	1	E
Rv3101c	ftsX	PUTATIVE CELL DIVISION PROTEIN FTSX (SEPTATION COMPONENT-TRANSPORT INTEGRAL MEMBRANE PROTEIN ABC TRANSPORTER)	1	18	16	844	1	E
Rv3102c	ftsE	PUTATIVE CELL DIVISION ATP-BINDING PROTEIN FTSE (SEPTATION COMPONENT-TRANSPORT ATP-BINDING PROTEIN ABC TRANSPORTER)	0	8	8	644	0.9998	E
Rv3105c	prfB	peptide chain release factor 2	2	17	15	811	1	E
Rv3137	-	PROBABLE MONOPHOSPHATASE	0	9	9	766	1	E
Rv3193c	-	hypothetical protein Rv3193c	15	83	22	604	1	E
Rv3198c	uvrD2	PROBABLE ATP-DEPENDENT DNA HELICASE II UVRD2	5	35	30	1676	1	E
Rv3206c	moeB1	molybdopterin biosynthesis-like protein MoeZ	1	24	23	1094	1	E
Rv3215	entC	isochorismate synthase	0	16	16	999	1	E
Rv3219	whiB1	PROBABLE TRANSCRIPTIONAL REGULATORY PROTEIN WHIB-LIKE WHIB1	0	4	4	186	0.997	E
Rv3227	aroA	3-phosphoshikimate 1-carboxyvinyltransferase	1	8	7	1098	0.9998	E
Rv3240c	secA1	preprotein translocase subunit SecA	3	46	36	2174	1	E
Rv3244c	lpqB	PROBABLE CONSERVED LIPOPROTEIN LPQB	0	21	21	1606	1	E
Rv3245c	mtrB	TWO COMPONENT SENSORY TRANSDUCTION HISTIDINE KINASE MTRB	0	20	20	1570	1	E
Rv3246c	mtrA	TWO COMPONENT SENSORY TRANSDUCTION TRANSCRIPTIONAL REGULATORY PROTEIN MTRA	0	11	11	555	1	E
Rv3247c	tmk	thymidylate kinase	0	10	10	605	1	E
Rv3248c	sahH	S-adenosyl-L-homocysteine hydrolase	1	24	21	1437	1	E
Rv3255c	manA	PROBABLE MANNOSE-6-PHOSPHATE ISOMERASE MANA (PHOSPHOMANNOSE ISOMERASE) (PHOSPHOMANNOISOMERASE) (PMI) (PHOSPHOHEXOISOMERASE) (PHOSPHOHEXOMUTASE)	0	21	21	1118	1	E
Rv3257c	manB	phosphomannomutase/phosphoglucomutase	0	24	24	1309	1	E
Rv3264c	manB	D-ALPHA-D-MANNOSE-1-PHOSPHATE GUANYLYLTRANSFERASE MANB (D-ALPHA-D-HEPTOSE-1-PHOSPHATE GUANYLYLTRANSFERASE)	1	17	16	979	1	E
Rv3265c	wbbL1	PROBABLE dTDP-RHA:A-D-GlcNAc-DIPHOSPHORYL POLYPRENOL, A-3-L-RHAMNOSYL TRANSFERASE WBBL1 (ALPHA-L-RHAMNOSE-(1->3)-ALPHA-D-GlcNAc(1->P)-P-DECAPRENY L)	1	17	16	758	1	E
Rv3266c	rmlD	dTDP-6-DEOXY-L-LYXO-4-HEXULOSE REDUCTASE RMLD (dTDP-RHAMNOSE MODIFICATION PROTEIN) (dTDP-RHAMNOSE BIOSYNTHESIS PROTEIN) (dTDP-RHAMNOSE SYNTHASE)	1	17	16	803	1	E
Rv3267	-	CONSERVED HYPOTHETICAL PROTEIN (CPSA-RELATED PROTEIN)	0	23	23	1436	1	E
Rv3276c	purK	phosphoribosylaminoimidazole carboxylase ATPase subunit	2	9	6	715	0.9941	E
Rv3277	-	PROBABLE CONSERVED TRANSMEMBRANE PROTEIN	4	13	7	364	0.9969	E
Rv3279c	birA	biotin--protein ligase	0	6	6	610	0.9975	E
Rv3280	accD5	PROBABLE PROPIONYL-CoA CARBOXYLASE BETA CHAIN 5 ACCD5 (PCCASE) (PROPANOYL-COA:CARBON DIOXIDE LIGASE)	0	32	32	1557	1	E
Rv3285	accA3	PROBABLE BIFUNCTIONAL PROTEIN ACETYL-/PROPIONYL-COENZYME A CARBOXYLASE (ALPHA CHAIN) ACCA3: BIOTIN CARBOXYLASE + BIOTIN CARBOXYL CARRIER PROTEIN (BCCP)	1	27	26	1718	1	E
Rv3302c	glpD2	PROBABLE GLYCEROL-3-PHOSPHATE DEHYDROGENASE GLPD2	0	28	28	1503	1	E
Rv3303c	lpdA	flavoprotein disulfide reductase	3	22	14	979	1	E
Rv3306c	amiB1	PROBABLE AMIDOHYDROLASE AMIB1 (AMINOHYDROLASE)	5	15	9	358	1	E
Rv3336c	trpS	tryptophanyl-tRNA synthetase	0	14	14	975	1	E
Rv3356c	folD	PROBABLE BIFUNCTIONAL PROTEIN FOLD: METHYLENETETRAHYDROFOLATE DEHYDROGENASE + METHENYLTETRAHYDROFOLATE CYCLOHYDROLASE	0	9	9	655	1	E
Rv3372	otsB2	POSSIBLE TREHALOSE 6-PHOSPHATE PHOSPHATASE OTSB2 (TREHALOSE-PHOSPHATASE) (TPP)	0	9	9	849	1	E
Rv3396c	guaA	bifunctional GMP synthase/glutamine amidotransferase protein	0	16	16	1394	1	E
Rv3410c	guaB3	inositol-5-monophosphate dehydrogenase	2	14	11	930	1	E
Rv3411c	guaB2	inositol-5-monophosphate dehydrogenase	1	15	14	1523	1	E
Rv3423c	alr	alanine racemase	1	21	20	1110	1	E
Rv3436c	glmS	D-fructose-6-phosphate amidotransferase	0	30	30	1808	1	E
Rv3441c	mrsA	PROBABLE PHOSPHO-SUGAR MUTASE / MRSA PROTEIN HOMOLOG	1	15	14	713	1	E
Rv3442c	rpsI	30S ribosomal protein S9	0	7	7	345	0.9996	E
Rv3443c	rplM	50S ribosomal protein L13	0	7	7	410	0.9994	E
Rv3456c	rplQ	50S ribosomal protein L17	0	8	8	394	1	E
Rv3457c	rpoA	DNA-directed RNA polymerase subunit alpha	2	13	11	875	1	E
Rv3458c	rpsD	30S ribosomal protein S4	0	13	13	587	1	E
Rv3460c	rpsM	30S ribosomal protein S13	0	10	10	371	0.9999	E
Rv3462c	infA	translation initiation factor IF-1	1	6	5	211	0.9977	E
Rv3464	rmlB	dTDP-GLUCOSE 4,6-DEHYDRATASE RMLB	1	23	12	478	1	E
Rv3465	rmlC	dTDP-4-DEHYDRORHAMNOSE 3,5-EPIMERASE RMLC (dTDP-4-KETO-6-DEOXYGLUCOSE 3,5-EPIMERASE) (dTDP-L-RHAMNOSE SYNTHETASE) (THYMIDINE DIPHOSPHO-4-KETO-RHAMNOSE 3,5-EPIMERASE)	1	9	8	372	0.9998	E
Rv3490	otsA	PROBABLE ALPHA, ALPHA-TREHALOSE-PHOSPHATE SYNTHASE	6	31	8	313	0.9957	E
Rv3580c	cysS	cysteinyl-tRNA synthetase	0	27	27	1244	1	E
Rv3581c	ispF	2-C-methyl-D-erythritol 2,4-cyclodiphosphate synthase	0	5	5	381	0.9936	E
Rv3582c	ispD	2-C-methyl-D-erythritol 4-phosphate cytidylyltransferase	1	14	13	662	1	E
Rv3583c	-	POSSIBLE TRANSCRIPTION FACTOR	0	8	8	444	0.9999	E
Rv3587c	-	PROBABLE CONSERVED MEMBRANE PROTEIN	0	14	14	710	1	E
Rv3593	lpqF	PROBABLE CONSERVED LIPOPROTEIN LPQF	3	20	17	1174	1	E
Rv3596c	clpC1	PROBABLE ATP-DEPENDENT PROTEASE ATP-BINDING SUBUNIT CLPC1	0	29	29	2453	1	E
Rv3597c	lsr2	PROBABLE IRON-REGULATED LSR2 PROTEIN PRECURSOR	0	5	5	310	0.9989	E
Rv3598c	lysS	lysyl-tRNA synthetase	0	31	31	1381	1	E
Rv3604c	-	PROBABLE CONSERVED TRANSMEMBRANE PROTEIN RICH IN ALANINE AND ARGININE AND PROLINE	2	14	12	844	1	E
Rv3608c	folP1	DIHYDROPTEROATE SYNTHASE 1 FOLP (DHPS 1) (DIHYDROPTEROATE PYROPHOSPHORYLASE 1) (DIHYDROPTEROATE DIPHOSPHORYLASE 1)	0	9	9	794	1	E
Rv3609c	folE	GTP cyclohydrolase I	1	12	11	445	1	E
Rv3610c	ftsH	MEMBRANE-BOUND PROTEASE FTSH (CELL DIVISION PROTEIN)	4	34	22	1552	1	E
Rv3624c	hpt	hypoxanthine-guanine phosphoribosyltransferase	0	11	11	548	1	E
Rv3625c	mesJ	POSSIBLE CELL CYCLE PROTEIN MESJ	0	9	9	926	1	E
Rv3627c	-	hypothetical protein Rv3627c	0	14	14	1259	1	E
Rv3628	ppa	inorganic pyrophosphatase	1	10	9	349	1	E
Rv3630	-	PROBABLE CONSERVED INTEGRAL MEMBRANE PROTEIN	8	25	13	600	1	E
Rv3634c	galE1	UDP-GLUCOSE 4-EPIMERASE GALE1 (GALACTOWALDENASE) (UDP-GALACTOSE 4-EPIMERASE) (URIDINE DIPHOSPHATE GALACTOSE 4-EPIMERASE) (URIDINE DIPHOSPHO-GALACTOSE 4-EPIMERASE)	0	20	20	874	1	E
Rv3635	-	PROBABLE CONSERVED TRANSMEMBRANE PROTEIN	1	26	25	1640	1	E
Rv3644c	-	DNA polymerase III subunit delta'	1	16	15	1112	1	E
Rv3646c	topA	DNA topoisomerase I	0	52	52	2586	1	E
Rv3670	ephE	POSSIBLE EPOXIDE HYDROLASE EPHE (EPOXIDE HYDRATASE) (ARENE-OXIDE HYDRATASE)	1	16	14	618	1	E
Rv3671c	-	POSSIBLE MEMBRANE-ASSOCIATED SERINE PROTEASE	0	15	15	1136	1	E
Rv3673c	-	POSSIBLE MEMBRANE-ANCHORED THIOREDOXIN-LIKE PROTEIN (THIOL-DISULFIDE INTERCHANGE RELATED PROTEIN)	1	8	7	561	0.9991	E
Rv3708c	asd	aspartate-semialdehyde dehydrogenase	0	10	10	960	1	E
Rv3709c	ask	aspartate kinase	1	14	13	1020	1	E
Rv3712	-	POSSIBLE LIGASE	0	11	11	1192	1	E
Rv3713	cobQ2	POSSIBLE COBYRIC ACID SYNTHASE COBQ2	1	11	10	642	0.9999	E
Rv3721c	dnaZX	DNA polymerase III subunits gamma and tau	0	26	26	1716	1	E
Rv3722c	-	hypothetical protein Rv3722c	2	31	29	1183	1	E
Rv3754	tyrA	prephenate dehydrogenase	1	14	13	832	1	E
Rv3764c	-	POSSIBLE TWO COMPONENT SENSOR KINASE	0	16	16	1285	1	E
Rv3778c	-	POSSIBLE AMINOTRANSFERASE	0	17	17	1185	1	E
Rv3780	-	hypothetical protein Rv3780	1	9	8	507	0.9997	E
Rv3781	rfbE	PROBABLE O-ANTIGEN/LIPOPOLYSACCHARIDE TRANSPORT ATP-BINDING PROTEIN ABC TRANSPORTER RFBE	0	14	14	757	1	E
Rv3782	-	POSSIBLE L-RHAMNOSYLTRANSFERASE	0	18	18	810	1	E
Rv3783	rfbD	PROBABLE O-ANTIGEN/LIPOPOLYSACCHARIDE TRANSPORT INTEGRAL MEMBRANE PROTEIN ABC TRANSPORTER RFBD	2	12	10	698	1	E
Rv3789	-	POSSIBLE CONSERVED INTEGRAL MEMBRANE PROTEIN	0	8	8	287	0.9999	E
Rv3790	-	PROBABLE OXIDOREDUCTASE	1	28	27	1362	1	E
Rv3791	-	short chain dehydrogenase	0	12	12	691	1	E
Rv3792	-	PROBABLE CONSERVED TRANSMEMBRANE PROTEIN	1	33	32	1733	1	E
Rv3793	embC	INTEGRAL MEMBRANE INDOLYLACETYLINOSITOL ARABINOSYLTRANSFERASE EMBC (ARABINOSYLINDOLYLACETYLINOSITOL SYNTHASE)	4	53	47	3125	1	E
Rv3794	embA	INTEGRAL MEMBRANE INDOLYLACETYLINOSITOL ARABINOSYLTRANSFERASE EMBA (ARABINOSYLINDOLYLACETYLINOSITOL SYNTHASE)	2	55	28	1494	1	E
Rv3795	embB	INTEGRAL MEMBRANE INDOLYLACETYLINOSITOL ARABINOSYLTRANSFERASE EMBB (ARABINOSYLINDOLYLACETYLINOSITOL SYNTHASE)	1	50	49	2919	1	E
Rv3799c	accD4	PROBABLE PROPIONYL-CoA CARBOXYLASE BETA CHAIN 4 ACCD4 (PCCASE) (PROPANOYL-COA:CARBON DIOXIDE LIGASE)	0	17	17	1377	1	E
Rv3800c	pks13	POLYKETIDE SYNTHASE PKS13	0	58	58	5180	1	E
Rv3801c	fadD32	acyl-CoA synthetase	0	24	24	1823	1	E
Rv3804c	fbpA	SECRETED ANTIGEN 85-A FBPA (MYCOLYL TRANSFERASE 85A) (FIBRONECTIN-BINDING PROTEIN A) (ANTIGEN 85 COMPLEX A)	6	16	7	388	0.9956	E
Rv3805c	-	PROBABLE CONSERVED TRANSMEMBRANE PROTEIN	0	40	40	1711	1	E
Rv3806c	-	phosphoribose diphosphate:decaprenyl-phosphate phosphoribosyltransferase	0	18	18	741	1	E
Rv3807c	-	POSSIBLE CONSERVED TRANSMEMBRANE PROTEIN	0	4	4	283	0.9951	E
Rv3808c	glfT	BIFUNCTIONAL UDP-GALACTOFURANOSYL TRANSFERASE GLFT	0	29	29	1748	1	E
Rv3809c	glf	UDP-GALACTOPYRANOSE MUTASE GLF (UDP-GALP MUTASE) (NAD+-FLAVIN ADENINE DINUCLEOTIDE-REQUIRING ENZYME)	1	34	33	998	1	E
Rv3810	pirG	EXPORTED REPETITIVE PROTEIN PRECURSOR PIRG (CELL SURFACE PROTEIN) (EXP53)	2	14	12	636	1	E
Rv3823c	mmpL8	PROBABLE CONSERVED INTEGRAL MEMBRANE TRANSPORT PROTEIN MMPL8	43	78	13	309	1	E
Rv3834c	serS	seryl-tRNA synthetase	0	23	23	1161	1	E
Rv3846	sodA	SUPEROXIDE DISMUTASE	0	14	14	606	1	E
Rv3863	-	HYPOTHETICAL ALANINE RICH PROTEIN	8	17	8	608	0.9991	E
Rv3902c	-	hypothetical protein Rv3902c	1	26	25	514	1	E
Rv3907c	pcnA	PROBABLE POLY(A) POLYMERASE PCNA (POLYNUCLEOTIDE ADENYLYLTRANSFERASE) (NTP POLYMERASE) (RNA ADENYLATING ENZYME) (POLY(A) POLYMERASE)	0	19	19	1337	1	E
Rv3909	-	hypothetical protein Rv3909	2	41	38	2177	1	E
Rv3910	-	PROBABLE CONSERVED TRANSMEMBRANE PROTEIN	13	54	34	1439	1	E
Rv3913	trxB2	PROBABLE THIOREDOXIN REDUCTASE TRXB2 (TRXR) (TR)	1	18	17	923	1	E
Rv3914	trxC	THIOREDOXIN TRXC (TRX) (MPT46)	0	6	6	315	0.9996	E
Rv3915	-	PROBABLE HYDROLASE	1	25	24	1113	1	E
Rv3917c	parB	PROBABLE CHROMOSOME PARTITIONING PROTEIN PARB	1	18	17	845	1	E
Rv3918c	parA	PROBABLE CHROMOSOME PARTITIONING PROTEIN PARA	0	19	19	934	1	E
Rv3921c	-	putative inner membrane protein translocase component YidC	0	23	23	1021	1	E
Rvnr01	rrs	16S rRNA	0	62	62	1455	1	E
Rv0003	recF	recombination protein F	18	35	10	143	0.0014	NE
Rv0007	-	POSSIBLE CONSERVED MEMBRANE PROTEIN	8	11	1	2	0	NE
Rv0008c	-	POSSIBLE MEMBRANE PROTEIN	3	4	1	2	0	NE
Rv0009	ppiA	PROBABLE IRON-REGULATED PEPTIDYL-PROLYL CIS-TRANS ISOMERASE A PPIA (PPIase A) (ROTAMASE A)	6	7	1	2	0	NE
Rv0010c	-	PROBABLE CONSERVED MEMBRANE PROTEIN	8	10	2	12	0	NE
Rv0012	-	PROBABLE CONSERVED MEMBRANE PROTEIN	15	16	1	2	0	NE
Rv0013	trpG	para-aminobenzoate synthase component II	12	15	1	2	0	NE
Rv0017c	rodA	PROBABLE CELL DIVISION PROTEIN RODA	13	26	3	171	0	NE
Rv0019c	-	hypothetical protein Rv0019c	11	13	1	2	0	NE
Rv0021c	-	hypothetical protein Rv0021c	19	22	1	2	0	NE
Rv0022c	whiB5	PROBABLE TRANSCRIPTIONAL REGULATORY PROTEIN WHIB-LIKE WHIB5	6	8	1	2	0	NE
Rv0024	-	PUTATIVE SECRETED PROTEIN P60-RELATED PROTEIN	11	13	1	2	0	NE
Rv0025	-	hypothetical protein Rv0025	7	8	1	2	0	NE
Rv0026	-	hypothetical protein Rv0026	12	15	2	112	0	NE
Rv0027	-	hypothetical protein Rv0027	4	5	1	2	0	NE
Rv0028	-	hypothetical protein Rv0028	5	5	0	0	0	NE
Rv0029	-	hypothetical protein Rv0029	16	19	2	30	0	NE
Rv0030	-	hypothetical protein Rv0030	5	5	0	0	0	NE
Rv0032	bioF2	POSSIBLE 8-AMINO-7-OXONONANOATE SYNTHASE BIOF2 (AONS) (8-AMINO-7-KETOPELARGONATE SYNTHASE) (7-KETO-8-AMINO-PELARGONIC ACID SYNTHETASE) (7-KAP SYNTHETASE) (L-ALANINE--PIMELYL CoA LIGASE)	45	57	3	45	0	NE
Rv0035	fadD34	PROBABLE FATTY-ACID-CoA LIGASE FADD34 (FATTY-ACID-CoA SYNTHETASE) (FATTY-ACID-CoA SYNTHASE)	23	25	2	110	0	NE
Rv0036c	-	hypothetical protein Rv0036c	4	4	0	0	0	NE
Rv0037c	-	PROBABLE CONSERVED INTEGRAL MEMBRANE PROTEIN	15	20	2	44	0	NE
Rv0038	-	hypothetical protein Rv0038	7	8	1	2	0	NE
Rv0039c	-	POSSIBLE CONSERVED TRANSMEMBRANE PROTEIN	3	4	1	2	0	NE
Rv0040c	mtc28	SECRETED PROLINE RICH PROTEIN MTC28 (PROLINE RICH 28 KDA ANTIGEN)	6	9	1	2	0	NE
Rv0042c	-	POSSIBLE TRANSCRIPTIONAL REGULATORY PROTEIN (PROBABLY MARR-FAMILY)	4	5	1	2	0	NE
Rv0043c	-	PROBABLE TRANSCRIPTIONAL REGULATORY PROTEIN (PROBABLY GNTR-FAMILY)	10	10	0	0	0	NE
Rv0044c	-	POSSIBLE OXIDOREDUCTASE	18	20	1	2	0	NE
Rv0045c	-	POSSIBLE HYDROLASE	7	7	0	0	0	NE
Rv0047c	-	hypothetical protein Rv0047c	5	7	1	2	0	NE
Rv0048c	-	POSSIBLE MEMBRANE PROTEIN	15	16	1	2	0	NE
Rv0049	-	hypothetical protein Rv0049	6	9	2	57	0	NE
Rv0051	-	PROBABLE CONSERVED TRANSMEMBRANE PROTEIN	26	34	3	28	0	NE
Rv0052	-	hypothetical protein Rv0052	6	7	1	2	0	NE
Rv0053	rpsF	30S ribosomal protein S6	2	7	5	170	0.0133	NE
Rv0055	rpsR	30S ribosomal protein S18	1	5	3	69	0.0002	NE
Rv0056	rplI	50S ribosomal protein L9	8	8	0	0	0	NE
Rv0057	-	hypothetical protein Rv0057	14	16	1	2	0	NE
Rv0059	-	hypothetical protein Rv0059	20	21	1	2	0	NE
Rv0061	-	hypothetical protein Rv0061	5	6	1	2	0	NE
Rv0062	celA1	POSSIBLE CELLULASE CELA1 (ENDOGLUCANASE) (ENDO-1,4-BETA-GLUCANASE) (FI-CMCASE) (CARBOXYMETHYL CELLULASE)	17	22	1	2	0	NE
Rv0063	-	POSSIBLE OXIDOREDUCTASE	22	24	1	2	0	NE
Rv0064	-	hypothetical protein Rv0064	56	69	3	87	0	NE
Rv0065	-	hypothetical protein Rv0065	6	8	1	2	0	NE
Rv0068	-	short chain dehydrogenase	10	12	2	95	0	NE
Rv0069c	sdaA	PROBABLE L-SERINE DEHYDRATASE SDAA (L-SERINE DEAMINASE) (SDH) (L-SD)	11	12	1	2	0	NE
Rv0070c	glyA2	PROBABLE SERINE HYDROXYMETHYLTRANSFERASE GLYA2 (SERINE METHYLASE 2) (SHMT 2)	16	18	1	2	0	NE
Rv0071	-	POSSIBLE MATURASE	7	8	1	2	0	NE
Rv0072	-	PROBABLE GLUTAMINE-TRANSPORT TRANSMEMBRANE PROTEIN ABC TRANSPORTER	16	17	1	2	0	NE
Rv0073	-	PROBABLE GLUTAMINE-TRANSPORT ATP-BINDING PROTEIN ABC TRANSPORTER	16	16	0	0	0	NE
Rv0074	-	hypothetical protein Rv0074	16	20	2	89	0	NE
Rv0075	-	PROBABLE AMINOTRANSFERASE	20	25	2	71	0	NE
Rv0077c	-	PROBABLE OXIDOREDUCTASE	13	14	1	2	0	NE
Rv0078	-	PROBABLE TRANSCRIPTIONAL REGULATORY PROTEIN	4	9	2	202	0	NE
Rv0078A	-	hypothetical protein Rv0078A	8	10	1	2	0	NE
Rv0079	-	hypothetical protein Rv0079	10	14	2	152	0	NE
Rv0080	-	hypothetical protein Rv0080	3	5	1	2	0	NE
Rv0081	-	PROBABLE TRANSCRIPTIONAL REGULATORY PROTEIN	6	6	0	0	0	NE
Rv0082	-	PROBABLE OXIDOREDUCTASE	4	7	3	35	0	NE
Rv0083	-	PROBABLE OXIDOREDUCTASE	17	23	2	12	0	NE
Rv0084	hycD	POSSIBLE FORMATE HYDROGENLYASE HYCD (FHL)	8	9	1	2	0	NE
Rv0085	hycP	POSSIBLE HYDROGENASE HYCP	4	4	0	0	0	NE
Rv0086	hycQ	POSSIBLE HYDROGENASE HYCQ	11	15	2	172	0	NE
Rv0088	-	hypothetical protein Rv0088	9	14	3	59	0	NE
Rv0089	-	POSSIBLE METHYLTRANSFERASE/METHYLASE	7	11	2	67	0	NE
Rv0090	-	POSSIBLE MEMBRANE PROTEIN	10	12	1	2	0	NE
Rv0091	mtn	PROBABLE BIFUNCTIONAL MTA/SAH NUCLEOSIDASE MTN: 5'-METHYLTHIOADENOSINE NUCLEOSIDASE (METHYLTHIOADENOSINE METHYLTHIORIBOHYDROLASE) + S-ADENOSYLHOMOCYSTEINE NUCLEOSIDASE (S-ADENOSYL-L-HOMOCYSTEINE HOMOCYSTEINYLRIBOHYDROLASE)	9	11	1	2	0	NE
Rv0092	ctpA	PROBABLE CATION TRANSPORTER P-TYPE ATPASE A CTPA	17	30	3	135	0	NE
Rv0093c	-	PROBABLE CONSERVED MEMBRANE PROTEIN	5	8	1	2	0	NE
Rv0094c	-	hypothetical protein Rv0094c	14	14	0	0	0	NE
Rv0095c	-	hypothetical protein Rv0095c	4	9	4	162	0.0072	NE
Rv0096	PPE1	PPE FAMILY PROTEIN	30	34	2	10	0	NE
Rv0097	-	POSSIBLE OXIDOREDUCTASE	23	26	2	9	0	NE
Rv0098	-	hypothetical protein Rv0098	10	12	1	2	0	NE
Rv0099	fadD10	acyl-CoA synthetase	19	32	4	129	0	NE
Rv0100	-	hypothetical protein Rv0100	4	4	0	0	0	NE
Rv0101	nrp	PROBABLE PEPTIDE SYNTHETASE NRP (PEPTIDE SYNTHASE)	83	123	4	237	0	NE
Rv0103c	ctpB	PROBABLE CATION-TRANSPORTER P-TYPE ATPASE B CTPB	24	30	2	12	0	NE
Rv0104	-	hypothetical protein Rv0104	24	28	2	25	0	NE
Rv0106	-	hypothetical protein Rv0106	11	12	1	2	0	NE
Rv0107c	ctpI	PROBABLE CATION-TRANSPORTER ATPASE I CTPI	44	65	3	156	0	NE
Rv0109	PE_PGRS1	PE-PGRS FAMILY PROTEIN	15	28	5	239	0.0044	NE
Rv0110	-	PROBABLE CONSERVED INTEGRAL MEMBRANE PROTEIN	12	13	1	2	0	NE
Rv0111	-	POSSIBLE TRANSMEMBRANE ACYLTRANSFERASE	39	43	1	2	0	NE
Rv0112	gca	POSSIBLE GDP-MANNOSE 4,6-DEHYDRATASE GCA (GDP-D-MANNOSE DEHYDRATASE)	22	31	3	68	0	NE
Rv0113	gmhA	PROBABLE SEDOHEPTULOSE-7-PHOSPHATE ISOMERASE GMHA (PHOSPHOHEPTOSE ISOMERASE)	8	13	4	213	0.0003	NE
Rv0114	gmhB	POSSIBLE D-ALPHA,BETA-D-HEPTOSE-1,7-BIPHOSPHATE PHOSPHATASE GMHB (D-GLYCERO-D-MANNO-HEPTOSE 7-PHOSPHATE KINASE)	9	10	1	2	0	NE
Rv0115	hddA	POSSIBLE D-ALPHA-D-HEPTOSE-7-PHOSPHATE KINASE HDDA	17	18	1	2	0	NE
Rv0116c	-	POSSIBLE CONSERVED MEMBRANE PROTEIN	17	17	0	0	0	NE
Rv0117	oxyS	OXIDATIVE STRESS RESPONSE REGULATORY PROTEIN OXYS	12	17	3	145	0	NE
Rv0118c	oxcA	putative oxalyl-CoA decarboxylase	19	26	2	22	0	NE
Rv0119	fadD7	acyl-CoA synthetase	5	14	5	194	0	NE
Rv0120c	fusA2	elongation factor G	15	27	2	10	0	NE
Rv0121c	-	hypothetical protein Rv0121c	4	10	5	69	0	NE
Rv0122	-	hypothetical protein Rv0122	5	9	4	58	0	NE
Rv0124	PE_PGRS2	PE-PGRS FAMILY PROTEIN	9	14	3	177	0	NE
Rv0125	pepA	PROBABLE SERINE PROTEASE PEPA (SERINE PROTEINASE) (MTB32A)	8	10	2	65	0	NE
Rv0126	treS	TREHALOSE SYNTHASE TRES	18	31	4	230	0.0001	NE
Rv0128	-	PROBABLE CONSERVED TRANSMEMBRANE PROTEIN	19	20	1	2	0	NE
Rv0129c	fbpC	SECRETED ANTIGEN 85-C FBPC (85C) (ANTIGEN 85 COMPLEX C) (AG58C) (MYCOLYL TRANSFERASE 85C) (FIBRONECTIN-BINDING PROTEIN C)	20	28	2	11	0	NE
Rv0130	-	hypothetical protein Rv0130	2	4	2	36	0	NE
Rv0131c	fadE1	PROBABLE ACYL-CoA DEHYDROGENASE FADE1	14	18	2	15	0	NE
Rv0132c	fgd2	PUTATIVE F420-DEPENDENT GLUCOSE-6-PHOSPHATE DEHYDROGENASE FGD2	13	15	1	2	0	NE
Rv0133	-	PROBABLE ACETYLTRANSFERASE	7	8	1	2	0	NE
Rv0134	ephF	POSSIBLE EPOXIDE HYDROLASE EPHF (EPOXIDE HYDRATASE) (ARENE-OXIDE HYDRATASE)	12	12	0	0	0	NE
Rv0135c	-	POSSIBLE TRANSCRIPTIONAL REGULATORY PROTEIN	9	11	1	2	0	NE
Rv0136	cyp138	PROBABLE CYTOCHROME P450 138 CYP138	20	23	1	2	0	NE
Rv0137c	msrA	methionine sulfoxide reductase A	8	11	2	60	0	NE
Rv0138	-	hypothetical protein Rv0138	7	7	0	0	0	NE
Rv0139	-	POSSIBLE OXIDOREDUCTASE	11	12	1	2	0	NE
Rv0140	-	hypothetical protein Rv0140	15	16	1	2	0	NE
Rv0141c	-	hypothetical protein Rv0141c	6	9	1	2	0	NE
Rv0142	-	hypothetical protein Rv0142	6	7	1	2	0	NE
Rv0143c	-	PROBABLE CONSERVED TRANSMEMBRANE PROTEIN	23	27	2	12	0	NE
Rv0144	-	PROBABLE TRANSCRIPTIONAL REGULATORY PROTEIN (POSSIBLY TETR-FAMILY)	13	14	1	2	0	NE
Rv0145	-	hypothetical protein Rv0145	14	15	1	2	0	NE
Rv0146	-	hypothetical protein Rv0146	16	17	1	2	0	NE
Rv0147	-	PROBABLE ALDEHYDE DEHYDROGENASE (NAD+) DEPENDENT	24	26	1	2	0	NE
Rv0148	-	PROBABLE SHORT-CHAIN TYPE DEHYDROGENASE/REDUCTASE	17	17	0	0	0	NE
Rv0149	-	POSSIBLE QUINONE OXIDOREDUCTASE (NADPH:QUINONE OXIDOREDUCTASE) (ZETA-CRYSTALLIN)	21	22	1	2	0	NE
Rv0150c	-	hypothetical protein Rv0150c	2	4	2	36	0.0002	NE
Rv0151c	PE1	PE FAMILY PROTEIN	42	44	1	2	0	NE
Rv0152c	PE2	PE FAMILY PROTEIN	38	40	1	2	0	NE
Rv0154c	fadE2	PROBABLE ACYL-CoA DEHYDROGENASE FADE2	8	12	2	63	0	NE
Rv0155	pntAa	PROBABLE NAD(P) TRANSHYDROGENASE (SUBUNIT ALPHA) PNTAA	11	11	0	0	0	NE
Rv0157	pntB	PROBABLE NAD(P) TRANSHYDROGENASE (SUBUNIT BETA) PNTB	15	15	0	0	0	NE
Rv0158	-	PROBABLE TRANSCRIPTIONAL REGULATORY PROTEIN (POSSIBLY TETR-FAMILY)	16	16	0	0	0	NE
Rv0159c	PE3	PE FAMILY PROTEIN	48	50	1	2	0	NE
Rv0160c	PE4	PE FAMILY PROTEIN	38	42	1	2	0	NE
Rv0161	-	POSSIBLE OXIDOREDUCTASE	12	19	2	60	0	NE
Rv0162c	adhE1	PROBABLE ZINC-TYPE ALCOHOL DEHYDROGENASE (E SUBUNIT) ADHE	13	16	1	2	0	NE
Rv0163	-	hypothetical protein Rv0163	11	11	0	0	0	NE
Rv0164	TB18.5	hypothetical protein Rv0164	2	9	7	141	0.0005	NE
Rv0165c	-	POSSIBLE TRANSCRIPTIONAL REGULATORY PROTEIN (PROBABLY GNTR-FAMILY)	7	8	1	2	0	NE
Rv0166	fadD5	acyl-CoA synthetase	24	28	1	2	0	NE
Rv0167	yrbE1A	CONSERVED HYPOTHETICAL INTEGRAL MEMBRANE PROTEIN YRBE1A	5	7	1	2	0	NE
Rv0168	yrbE1B	CONSERVED HYPOTHETICAL INTEGRAL MEMBRANE PROTEIN YRBE1B	14	15	1	2	0	NE
Rv0169	mce1A	MCE-FAMILY PROTEIN MCE1A	37	39	1	2	0	NE
Rv0170	mce1B	MCE-FAMILY PROTEIN MCE1B	17	18	1	2	0	NE
Rv0171	mce1C	MCE-FAMILY PROTEIN MCE1C	25	25	0	0	0	NE
Rv0172	mce1D	MCE-FAMILY PROTEIN MCE1D	33	33	0	0	0	NE
Rv0173	lprK	POSSIBLE MCE-FAMILY LIPOPROTEIN LPRK (MCE-FAMILY LIPOPROTEIN MCE1E)	15	16	1	2	0	NE
Rv0174	mce1F	MCE-FAMILY PROTEIN MCE1F	29	31	1	2	0	NE
Rv0175	-	PROBABLE CONSERVED MCE ASSOCIATED MEMBRANE PROTEIN	9	9	0	0	0	NE
Rv0176	-	PROBABLE CONSERVED MCE ASSOCIATED TRANSMEMBRANE PROTEIN	13	15	2	26	0	NE
Rv0177	-	PROBABLE CONSERVED MCE ASSOCIATED PROTEIN	12	12	0	0	0	NE
Rv0178	-	PROBABLE CONSERVED MCE ASSOCIATED MEMBRANE PROTEIN	12	12	0	0	0	NE
Rv0179c	lprO	POSSIBLE LIPOPROTEIN LPRO	18	22	1	2	0	NE
Rv0180c	-	PROBABLE CONSERVED TRANSMEMBRANE PROTEIN	27	28	1	2	0	NE
Rv0181c	-	hypothetical protein Rv0181c	14	15	1	2	0	NE
Rv0182c	sigG	RNA polymerase factor sigma-70	19	21	1	2	0	NE
Rv0183	-	POSSIBLE LYSOPHOSPHOLIPASE	16	16	0	0	0	NE
Rv0184	-	hypothetical protein Rv0184	8	11	2	45	0	NE
Rv0185	-	hypothetical protein Rv0185	6	10	2	11	0	NE
Rv0186	bglS	PROBABLE BETA-GLUCOSIDASE BGLS (GENTIOBIASE) (CELLOBIASE) (BETA-D-GLUCOSIDE GLUCOHYDROLASE)	28	34	2	37	0	NE
Rv0187	-	PROBABLE O-METHYLTRANSFERASE	6	8	1	2	0	NE
Rv0188	-	PROBABLE CONSERVED TRANSMEMBRANE PROTEIN	10	11	1	2	0	NE
Rv0189c	ilvD	dihydroxy-acid dehydratase	15	22	4	268	0.017	NE
Rv0191	-	PROBABLE CONSERVED INTEGRAL MEMBRANE PROTEIN	18	20	1	2	0	NE
Rv0192	-	hypothetical protein Rv0192	14	14	0	0	0	NE
Rv0192A	-	CONSERVED SECRETED PROTEIN	3	3	0	0	0	NE
Rv0193c	-	hypothetical protein Rv0193c	34	34	0	0	0	NE
Rv0194	-	PROBABLE DRUGS-TRANSPORT TRANSMEMBRANE ATP-BINDING PROTEIN ABC TRANSPORTER	50	56	1	2	0	NE
Rv0195	-	POSSIBLE TWO COMPONENT TRANSCRIPTIONAL REGULATORY PROTEIN (PROBABLY LUXR-FAMILY)	5	6	1	2	0	NE
Rv0196	-	POSSIBLE TRANSCRIPTIONAL REGULATORY PROTEIN	7	7	0	0	0	NE
Rv0197	-	POSSIBLE OXIDOREDUCTASE	29	34	1	2	0	NE
Rv0198c	-	PROBABLE ZINC METALLOPROTEASE	27	42	3	113	0	NE
Rv0199	-	PROBABLE CONSERVED MEMBRANE PROTEIN	10	12	2	57	0	NE
Rv0200	-	POSSIBLE CONSERVED TRANSMEMBRANE PROTEIN	4	8	2	68	0	NE
Rv0201c	-	hypothetical protein Rv0201c	6	8	2	28	0	NE
Rv0203	-	POSSIBLE EXPORTED PROTEIN	4	4	0	0	0	NE
Rv0204c	-	PROBABLE CONSERVED TRANSMEMBRANE PROTEIN	7	19	6	179	0	NE
Rv0205	-	PROBABLE CONSERVED TRANSMEMBRANE PROTEIN	13	13	0	0	0	NE
Rv0207c	-	hypothetical protein Rv0207c	9	9	0	0	0	NE
Rv0208c	trmB	tRNA (guanine-N(7))-methyltransferase	10	12	1	2	0	NE
Rv0209	-	hypothetical protein Rv0209	11	15	2	60	0	NE
Rv0210	-	hypothetical protein Rv0210	10	13	1	2	0	NE
Rv0211	pckA	phosphoenolpyruvate carboxykinase	25	25	0	0	0	NE
Rv0212c	nadR	POSSIBLE TRANSCRIPTIONAL REGULATORY PROTEIN NADR (PROBABLY ASNC-FAMILY)	6	6	0	0	0	NE
Rv0213c	-	POSSIBLE METHYLTRANSFERASE (METHYLASE)	30	31	1	2	0	NE
Rv0214	fadD4	acyl-CoA synthetase	28	34	2	19	0	NE
Rv0215c	fadE3	PROBABLE ACYL-CoA DEHYDROGENASE FADE3	15	18	1	2	0	NE
Rv0216	-	hypothetical protein Rv0216	14	24	3	44	0	NE
Rv0217c	lipW	POSSIBLE ESTERASE LIPW	16	21	2	43	0	NE
Rv0218	-	PROBABLE CONSERVED TRANSMEMBRANE PROTEIN	14	19	3	101	0	NE
Rv0219	-	PROBABLE CONSERVED TRANSMEMBRANE PROTEIN	10	12	1	2	0	NE
Rv0220	lipC	PROBABLE ESTERASE LIPC	17	25	2	61	0	NE
Rv0221	-	hypothetical protein Rv0221	23	28	1	2	0	NE
Rv0222	echA1	enoyl-CoA hydratase	8	9	1	2	0	NE
Rv0223c	-	PROBABLE ALDEHYDE DEHYDROGENASE	20	25	4	36	0	NE
Rv0229c	-	POSSIBLE CONSERVED MEMBRANE PROTEIN	14	16	1	2	0	NE
Rv0230c	php	PROBABLE PHOSPHOTRIESTERASE PHP (PARATHION HYDROLASE) (PTE) (ARYLDIALKYLPHOSPHATASE) (PARAOXONASE) (A-ESTERASE) (ARYLTRIPHOSPHATASE) (PARAOXON HYDROLASE)	15	16	1	2	0	NE
Rv0231	fadE4	PROBABLE ACYL-CoA DEHYDROGENASE FADE4	35	37	1	2	0	NE
Rv0232	-	PROBABLE TRANSCRIPTIONAL REGULATORY PROTEIN (PROBABLY TETR/ACRR-FAMILY)	9	9	0	0	0	NE
Rv0233	nrdB	ribonucleotide-diphosphate reductase subunit beta	12	12	0	0	0	NE
Rv0234c	gabD1	succinic semialdehyde dehydrogenase	14	23	3	128	0	NE
Rv0235c	-	PROBABLE CONSERVED TRANSMEMBRANE PROTEIN	21	27	1	2	0	NE
Rv0237	lpqI	PROBABLE CONSERVED LIPOPROTEIN LPQI	9	14	2	98	0	NE
Rv0238	-	POSSIBLE TRANSCRIPTIONAL REGULATORY PROTEIN (PROBABLY TETR-FAMILY)	10	13	2	9	0	NE
Rv0240	-	hypothetical protein Rv0240	7	9	2	113	0	NE
Rv0241c	-	hypothetical protein Rv0241c	12	16	1	2	0	NE
Rv0242c	fabG	3-ketoacyl-(acyl-carrier-protein) reductase	10	11	1	2	0	NE
Rv0243	fadA2	acetyl-CoA acetyltransferase	20	20	0	0	0	NE
Rv0244c	fadE5	PROBABLE ACYL-CoA DEHYDROGENASE FADE5	23	23	0	0	0	NE
Rv0245	-	POSSIBLE OXIDOREDUCTASE	5	5	0	0	0	NE
Rv0246	-	PROBABLE CONSERVED INTEGRAL MEMBRANE PROTEIN	27	34	5	89	0	NE
Rv0247c	-	fumarate reductase iron-sulfur subunit	12	12	0	0	0	NE
Rv0248c	sdhA	succinate dehydrogenase flavoprotein subunit	39	39	0	0	0	NE
Rv0249c	-	PROBABLE SUCCINATE DEHYDROGENASE	23	23	0	0	0	NE
Rv0251c	hsp	HEAT SHOCK PROTEIN HSP (HEAT-STRESS-INDUCED RIBOSOME-BINDING PROTEIN A)	5	5	0	0	0	NE
Rv0252	nirB	PROBABLE NITRITE REDUCTASE	35	41	2	12	0	NE
Rv0253	nirD	PROBABLE NITRITE REDUCTASE	6	8	1	2	0	NE
Rv0254c	cobU	PROBABLE BIFUNCTIONAL COBALAMIN BIOSYNTHESIS PROTEIN COBU: COBINAMIDE KINASE + COBINAMIDE PHOSPHATE GUANYLYLTRANSFERASE	6	6	0	0	0	NE
Rv0255c	cobQ1	cobyric acid synthase	13	15	1	2	0	NE
Rv0256c	PPE2	PPE FAMILY PROTEIN	29	32	1	2	0	NE
Rv0257	-	hypothetical protein Rv0257	3	4	1	2	0	NE
Rv0258c	-	hypothetical protein Rv0258c	5	8	1	2	0	NE
Rv0259c	-	hypothetical protein Rv0259c	7	8	1	2	0	NE
Rv0260c	-	bifunctional uroporphyrinogen-III synthetase/response regulator domain protein	16	21	2	71	0	NE
Rv0261c	narK3	PROBABLE INTEGRAL MEMBRANE NITRITE EXTRUSION PROTEIN NARK3 (NITRITE FACILITATOR)	19	25	2	77	0	NE
Rv0262c	aac	AMINOGLYCOSIDE 2'-N-ACETYLTRANSFERASE AAC (AAC(2')-IC)	6	7	1	2	0	NE
Rv0263c	-	hypothetical protein Rv0263c	9	16	4	130	0	NE
Rv0264c	-	hypothetical protein Rv0264c	9	10	1	2	0	NE
Rv0265c	-	PROBABLE PERIPLASMIC IRON-TRANSPORT LIPOPROTEIN	9	9	0	0	0	NE
Rv0266c	oplA	PROBABLE 5-OXOPROLINASE OPLA (5-OXO-L-PROLINASE) (PYROGLUTAMASE) (5-OPASE)	34	42	2	39	0	NE
Rv0267	narU	PROBABLE INTEGRAL MEMBRANE NITRITE EXTRUSION PROTEIN NARU (NITRITE FACILITATOR)	16	16	0	0	0	NE
Rv0268c	-	hypothetical protein Rv0268c	13	13	0	0	0	NE
Rv0269c	-	hypothetical protein Rv0269c	9	11	1	2	0	NE
Rv0270	fadD2	acyl-CoA synthetase	25	26	1	2	0	NE
Rv0271c	fadE6	PROBABLE ACYL-CoA DEHYDROGENASE FADE6	30	34	2	33	0	NE
Rv0272c	-	hypothetical protein Rv0272c	10	16	3	26	0	NE
Rv0273c	-	POSSIBLE TRANSCRIPTIONAL REGULATORY PROTEIN	14	17	2	19	0	NE
Rv0274	-	hypothetical protein Rv0274	5	9	3	106	0	NE
Rv0275c	-	POSSIBLE TRANSCRIPTIONAL REGULATORY PROTEIN (POSSIBLY TETR-FAMILY)	7	9	1	2	0	NE
Rv0276	-	hypothetical protein Rv0276	16	18	1	2	0	NE
Rv0277c	-	hypothetical protein Rv0277c	6	6	0	0	0	NE
Rv0279c	PE_PGRS4	PE-PGRS FAMILY PROTEIN	14	19	1	2	0	NE
Rv0280	PPE3	PPE FAMILY PROTEIN	24	26	1	2	0	NE
Rv0281	-	hypothetical protein Rv0281	14	14	0	0	0	NE
Rv0293c	-	hypothetical protein Rv0293c	23	27	1	2	0	NE
Rv0294	tam	PROBABLE TRANS-ACONITATE METHYLTRANSFERASE TAM	12	15	2	12	0	NE
Rv0295c	-	hypothetical protein Rv0295c	7	10	2	9	0	NE
Rv0296c	-	PROBABLE SULFATASE	29	42	7	137	0	NE
Rv0297	PE_PGRS5	PE-PGRS FAMILY PROTEIN	9	14	2	83	0	NE
Rv0299	-	hypothetical protein Rv0299	3	3	0	0	0	NE
Rv0300	-	hypothetical protein Rv0300	5	5	0	0	0	NE
Rv0301	-	hypothetical protein Rv0301	8	8	0	0	0	NE
Rv0302	-	PROBABLE TRANSCRIPTIONAL REGULATORY PROTEIN (PROBABLY TETR/ACRR-FAMILY)	8	8	0	0	0	NE
Rv0303	-	PROBABLE DEHYDROGENASE/REDUCTASE	13	13	0	0	0	NE
Rv0304c	PPE5	PPE FAMILY PROTEIN	121	136	2	19	0	NE
Rv0305c	PPE6	PPE FAMILY PROTEIN	52	60	2	17	0	NE
Rv0306	-	PUTATIVE OXIDOREDUCTASE	8	9	1	2	0	NE
Rv0307c	-	hypothetical protein Rv0307c	7	9	1	2	0	NE
Rv0308	-	PROBABLE CONSERVED INTEGRAL MEMBRANE PROTEIN	13	16	2	88	0	NE
Rv0309	-	POSSIBLE CONSERVED EXPORTED PROTEIN	9	13	3	54	0	NE
Rv0310c	-	hypothetical protein Rv0310c	9	12	2	44	0	NE
Rv0311	-	hypothetical protein Rv0311	14	17	2	39	0	NE
Rv0312	-	CONSERVED HYPOTHETICAL PROLINE AND THREONINE RICH PROTEIN	11	22	5	112	0	NE
Rv0313	-	hypothetical protein Rv0313	6	6	0	0	0	NE
Rv0314c	-	POSSIBLE CONSERVED MEMBRANE PROTEIN	6	7	1	2	0	NE
Rv0315	-	POSSIBLE BETA-1,3-GLUCANASE PRECURSOR	10	11	1	2	0	NE
Rv0316	-	POSSIBLE MUCONOLACTONE ISOMERASE	5	8	1	2	0	NE
Rv0317c	glpQ2	POSSIBLE GLYCEROPHOSPHORYL DIESTER PHOSPHODIESTERASE GLPQ2 (GLYCEROPHOSPHODIESTER PHOSPHODIESTERASE)	12	13	1	2	0	NE
Rv0318c	-	PROBABLE CONSERVED INTEGRAL MEMBRANE PROTEIN	7	8	1	2	0	NE
Rv0319	pcp	pyrrolidone-carboxylate peptidase	7	9	2	65	0	NE
Rv0320	-	POSSIBLE CONSERVED EXPORTED PROTEIN	15	16	1	2	0	NE
Rv0321	dcd	deoxycytidine triphosphate deaminase	6	7	1	2	0	NE
Rv0322	udgA	PROBABLE UDP-GLUCOSE 6-DEHYDROGENASE UDGA (UDP-GLC DEHYDROGENASE) (UDP-GLCDH) (UDPGDH)	16	24	3	84	0	NE
Rv0323c	-	hypothetical protein Rv0323c	9	12	1	2	0	NE
Rv0324	-	POSSIBLE TRANSCRIPTIONAL REGULATORY PROTEIN (POSSIBLY ARSR-FAMILY)	11	12	1	2	0	NE
Rv0325	-	hypothetical protein Rv0325	7	7	0	0	0	NE
Rv0326	-	hypothetical protein Rv0326	4	10	2	31	0	NE
Rv0327c	cyp135A1	POSSIBLE CYTOCHROME P450 135A1 CYP135A1	17	24	3	60	0	NE
Rv0328	-	POSSIBLE TRANSCRIPTIONAL REGULATORY PROTEIN (POSSIBLY TETR/ACRR-FAMILY)	8	11	1	2	0	NE
Rv0329c	-	hypothetical protein Rv0329c	6	9	2	18	0	NE
Rv0330c	-	hypothetical protein Rv0330c	7	9	1	2	0	NE
Rv0331	-	POSSIBLE DEHYDROGENASE/REDUCTASE	13	18	2	81	0	NE
Rv0332	-	hypothetical protein Rv0332	11	13	1	2	0	NE
Rv0333	-	hypothetical protein Rv0333	3	4	1	2	0	NE
Rv0336	-	CONSERVED 13E12 REPEAT FAMILY PROTEIN	17	18	1	2	0	NE
Rv0337c	aspC	aminotransferase AlaT	18	22	2	17	0	NE
Rv0338c	-	PROBABLE IRON-SULFUR-BINDING REDUCTASE	30	37	3	95	0	NE
Rv0339c	-	POSSIBLE TRANSCRIPTIONAL REGULATORY PROTEIN	18	30	3	173	0	NE
Rv0340	-	hypothetical protein Rv0340	4	6	1	2	0	NE
Rv0341	iniB	ISONIAZID INDUCTIBLE GENE PROTEIN INIB	12	19	2	309	0.0177	NE
Rv0342	iniA	ISONIAZID INDUCTIBLE GENE PROTEIN INIA	21	27	3	115	0	NE
Rv0343	iniC	ISONIAZID INDUCTIBLE GENE PROTEIN INIC	8	13	2	38	0	NE
Rv0344c	lpqJ	PROBABLE LIPOPROTEIN LPQJ	8	12	2	147	0	NE
Rv0345	-	hypothetical protein Rv0345	7	7	0	0	0	NE
Rv0346c	ansP2	POSSIBLE L-ASPARAGINE PERMEASE ANSP2 (L-ASPARAGINE TRANSPORT PROTEIN)	29	29	0	0	0	NE
Rv0349	-	hypothetical protein Rv0349	8	8	0	0	0	NE
Rv0353	hspR	PROBABLE HEAT SHOCK PROTEIN TRANSCRIPTIONAL REPRESSOR HSPR (MERR FAMILY)	6	6	0	0	0	NE
Rv0354c	PPE7	PPE FAMILY PROTEIN	5	5	0	0	0	NE
Rv0355c	PPE8	PPE FAMILY PROTEIN	157	172	2	98	0	NE
Rv0356c	-	hypothetical protein Rv0356c	7	9	2	37	0	NE
Rv0359	-	PROBABLE CONSERVED INTEGRAL MEMBRANE PROTEIN	11	11	0	0	0	NE
Rv0360c	-	hypothetical protein Rv0360c	8	9	1	2	0	NE
Rv0361	-	PROBABLE CONSERVED MEMBRANE PROTEIN	7	8	1	2	0	NE
Rv0362	mgtE	POSSIBLE Mg2+ TRANSPORT TRANSMEMBRANE PROTEIN MGTE	14	16	1	2	0	NE
Rv0363c	fba	fructose-bisphosphate aldolase	15	17	1	2	0	NE
Rv0365c	-	hypothetical protein Rv0365c	17	20	2	8	0	NE
Rv0366c	-	hypothetical protein Rv0366c	5	6	1	2	0	NE
Rv0368c	-	hypothetical protein Rv0368c	15	17	1	2	0	NE
Rv0369c	-	POSSIBLE MEMBRANE OXIDOREDUCTASE	5	7	1	2	0	NE
Rv0370c	-	POSSIBLE OXIDOREDUCTASE	14	21	4	157	0	NE
Rv0371c	-	hypothetical protein Rv0371c	4	7	2	141	0	NE
Rv0372c	-	hypothetical protein Rv0372c	5	6	1	2	0	NE
Rv0373c	-	PROBABLE CARBON MONOXYDE DEHYDROGENASE (LARGE CHAIN)	28	38	3	101	0	NE
Rv0374c	-	PROBABLE CARBON MONOXYDE DEHYDROGENASE (SMALL CHAIN)	3	6	2	105	0	NE
Rv0375c	-	PROBABLE CARBON MONOXYDE DEHYDROGENASE (MEDIUM CHAIN)	5	8	3	213	0	NE
Rv0376c	-	hypothetical protein Rv0376c	13	21	3	188	0	NE
Rv0377	-	PROBABLE TRANSCRIPTIONAL REGULATORY PROTEIN (PROBABLY LYSR-FAMILY)	7	10	1	2	0	NE
Rv0379	secE2	POSSIBLE PROTEIN TRANSPORT PROTEIN SECE2	4	4	0	0	0	NE
Rv0380c	-	POSSIBLE RNA METHYLTRANSFERASE (RNA METHYLASE)	9	10	1	2	0	NE
Rv0381c	-	hypothetical protein Rv0381c	13	17	1	2	0	NE
Rv0385	-	hypothetical protein Rv0385	16	20	4	200	0.0003	NE
Rv0386	-	PROBABLE TRANSCRIPTIONAL REGULATORY PROTEIN (PROBABLY LUXR/UHPA-FAMILY)	32	44	2	25	0	NE
Rv0387c	-	hypothetical protein Rv0387c	11	14	2	10	0	NE
Rv0388c	PPE9	PPE FAMILY PROTEIN	6	10	2	27	0	NE
Rv0389	purT	phosphoribosylglycinamide formyltransferase 2	8	9	1	2	0	NE
Rv0390	-	hypothetical protein Rv0390	7	8	1	2	0	NE
Rv0391	metZ	O-succinylhomoserine sulfhydrylase	14	22	3	112	0	NE
Rv0392c	ndhA	PROBABLE MEMBRANE NADH DEHYDROGENASE NDHA	12	16	1	2	0	NE
Rv0393	-	CONSERVED 13E12 REPEAT FAMILY PROTEIN	8	10	2	244	0.0003	NE
Rv0394c	-	POSSIBLE SECRETED PROTEIN	9	10	1	2	0	NE
Rv0395	-	hypothetical protein Rv0395	4	8	3	121	0	NE
Rv0396	-	hypothetical protein Rv0396	4	6	2	9	0	NE
Rv0397	-	CONSERVED 13E12 REPEAT FAMILY PROTEIN	3	4	1	2	0	NE
Rv0398c	-	POSSIBLE SECRETED PROTEIN	4	5	1	2	0	NE
Rv0399c	lpqK	POSSIBLE CONSERVED LIPOPROTEIN LPQK	15	24	4	71	0	NE
Rv0400c	fadE7	ACYL-CoA DEHYDROGENASE FADE7	6	10	2	13	0	NE
Rv0402c	mmpL1	PROBABLE CONSERVED TRANSMEMBRANE TRANSPORT PROTEIN MMPL1	44	55	2	33	0	NE
Rv0403c	mmpS1	PROBABLE CONSERVED MEMBRANE PROTEIN MMPS1	7	7	0	0	0	NE
Rv0404	fadD30	acyl-CoA synthetase	51	87	6	100	0	NE
Rv0405	pks6	PROBABLE MEMBRANE BOUND POLYKETIDE SYNTHASE PKS6	70	124	7	88	0	NE
Rv0406c	-	BETA LACTAMASE LIKE PROTEIN	14	14	0	0	0	NE
Rv0407	fgd1	PROBABLE F420-DEPENDENT GLUCOSE-6-PHOSPHATE DEHYDROGENASE FGD1	19	20	1	2	0	NE
Rv0408	pta	phosphate acetyltransferase	34	44	1	2	0	NE
Rv0409	ackA	acetate kinase	13	17	2	8	0	NE
Rv0413	mutT3	POSSIBLE MUTATOR PROTEIN MUTT3 (7,8-DIHYDRO-8-OXOGUANINE-TRIPHOSPHATASE) (8-OXO-DGTPASE) (DGTP PYROPHOSPHOHYDROLASE)	7	8	1	2	0	NE
Rv0418	lpqL	PROBABLE LIPOPROTEIN AMINOPEPTIDASE LPQL	22	28	1	2	0	NE
Rv0419	lpqM	POSSIBLE LIPOPROTEIN PEPTIDASE LPQM	18	23	1	2	0	NE
Rv0420c	-	POSSIBLE TRANSMEMBRANE PROTEIN	8	9	1	2	0	NE
Rv0421c	-	hypothetical protein Rv0421c	4	10	5	228	0.0162	NE
Rv0424c	-	hypothetical protein Rv0424c	7	8	1	2	0	NE
Rv0425c	ctpH	POSSIBLE METAL CATION TRANSPORTING P-TYPE ATPASE CTPH	28	41	4	139	0	NE
Rv0427c	xthA	PROBABLE EXODEOXYRIBONUCLEASE III PROTEIN XTHA (EXONUCLEASE III) (EXO III) (AP ENDONUCLEASE VI)	11	13	1	2	0	NE
Rv0428c	-	hypothetical protein Rv0428c	10	17	2	57	0	NE
Rv0431	-	PUTATIVE TUBERCULIN RELATED PEPTIDE	4	10	3	211	0.0003	NE
Rv0432	sodC	PROBABLE PERIPLASMIC SUPEROXIDE DISMUTASE	12	13	1	2	0	NE
Rv0433	-	hypothetical protein Rv0433	20	24	1	2	0	NE
Rv0434	-	hypothetical protein Rv0434	12	14	1	2	0	NE
Rv0435c	-	PUTATIVE CONSERVED ATPASE	19	23	2	30	0	NE
Rv0436c	pssA	PROBABLE CDP-DIACYLGLYCEROL--SERINE O-PHOSPHATIDYLTRANSFERASE PSSA (PS SYNTHASE) (PHOSPHATIDYLSERINE SYNTHASE)	15	17	1	2	0	NE
Rv0437c	psd	phosphatidylserine decarboxylase	5	8	3	134	0	NE
Rv0438c	moeA2	PROBABLE MOLYBDOPTERIN BIOSYNTHESIS PROTEIN MOEA2	10	14	2	24	0	NE
Rv0439c	-	short chain dehydrogenase	18	19	1	2	0	NE
Rv0441c	-	hypothetical protein Rv0441c	6	9	2	9	0	NE
Rv0442c	PPE10	PPE FAMILY PROTEIN	20	24	1	2	0	NE
Rv0443	-	hypothetical protein Rv0443	12	15	2	10	0	NE
Rv0444c	-	hypothetical protein Rv0444c	8	9	1	2	0	NE
Rv0445c	sigK	RNA polymerase sigma factor SigK	8	10	1	2	0	NE
Rv0446c	-	POSSIBLE CONSERVED TRANSMEMBRANE PROTEIN	16	17	1	2	0	NE
Rv0447c	ufaA1	PROBABLE CYCLOPROPANE-FATTY-ACYL-PHOSPHOLIPID SYNTHASE UFAA1 (CYCLOPROPANE FATTY ACID SYNTHASE) (CFA SYNTHASE)	24	27	2	22	0	NE
Rv0448c	-	hypothetical protein Rv0448c	16	16	0	0	0	NE
Rv0449c	-	hypothetical protein Rv0449c	20	23	2	32	0	NE
Rv0450c	mmpL4	PROBABLE CONSERVED TRANSMEMBRANE TRANSPORT PROTEIN MMPL4	58	84	4	96	0	NE
Rv0451c	mmpS4	PROBABLE CONSERVED MEMBRANE PROTEIN MMPS4	10	15	4	81	0	NE
Rv0452	-	POSSIBLE TRANSCRIPTIONAL REGULATORY PROTEIN	9	10	1	2	0	NE
Rv0453	PPE11	PPE FAMILY PROTEIN	21	23	1	2	0	NE
Rv0454	-	hypothetical protein Rv0454	7	7	0	0	0	NE
Rv0456c	echA2	enoyl-CoA hydratase	10	11	1	2	0	NE
Rv0457c	-	PROBABLE PEPTIDASE	30	38	4	69	0	NE
Rv0458	-	PROBABLE ALDEHYDE DEHYDROGENASE	20	23	1	2	0	NE
Rv0459	-	hypothetical protein Rv0459	5	6	1	2	0	NE
Rv0461	-	PROBABLE TRANSMEMBRANE PROTEIN	17	17	0	0	0	NE
Rv0463	-	PROBABLE CONSERVED MEMBRANE PROTEIN	3	4	1	2	0	NE
Rv0464c	-	hypothetical protein Rv0464c	12	15	2	16	0	NE
Rv0465c	-	PROBABLE TRANSCRIPTIONAL REGULATORY PROTEIN	26	27	1	2	0	NE
Rv0466	-	hypothetical protein Rv0466	7	8	1	2	0	NE
Rv0468	fadB2	3-hydroxybutyryl-CoA dehydrogenase	12	13	1	2	0	NE
Rv0469	umaA	POSSIBLE MYCOLIC ACID SYNTHASE UMAA	24	25	1	2	0	NE
Rv0470A	-	hypothetical protein Rv0470A	10	11	1	2	0	NE
Rv0470c	pcaA	MYCOLIC ACID SYNTHASE PCAA (CYCLOPROPANE SYNTHASE)	12	12	0	0	0	NE
Rv0471c	-	hypothetical protein Rv0471c	11	12	1	2	0	NE
Rv0472c	-	PROBABLE TRANSCRIPTIONAL REGULATORY PROTEIN (POSSIBLY TETR-FAMILY)	9	10	1	2	0	NE
Rv0473	-	POSSIBLE CONSERVED TRANSMEMBRANE PROTEIN	16	16	0	0	0	NE
Rv0474	-	PROBABLE TRANSCRIPTIONAL REGULATORY PROTEIN	8	8	0	0	0	NE
Rv0475	hbhA	IRON-REGULATED HEPARIN BINDING HEMAGGLUTININ HBHA (ADHESIN)	10	10	0	0	0	NE
Rv0476	-	POSSIBLE CONSERVED TRANSMEMBRANE PROTEIN	6	7	1	2	0	NE
Rv0477	-	POSSIBLE CONSERVED SECRETED PROTEIN	6	6	0	0	0	NE
Rv0478	deoC	deoxyribose-phosphate aldolase	2	3	1	2	0	NE
Rv0479c	-	PROBABLE CONSERVED MEMBRANE PROTEIN	3	13	6	229	0.0344	NE
Rv0480c	-	POSSIBLE AMIDOHYDROLASE	15	16	1	2	0	NE
Rv0481c	-	hypothetical protein Rv0481c	11	12	1	2	0	NE
Rv0483	lprQ	PROBABLE CONSERVED LIPOPROTEIN LPRQ	29	30	1	2	0	NE
Rv0484c	-	PROBABLE SHORT-CHAIN TYPE OXIDOREDUCTASE	7	10	1	2	0	NE
Rv0485	-	POSSIBLE TRANSCRIPTIONAL REGULATORY PROTEIN	20	23	2	110	0	NE
Rv0486	-	MANNOSYLTRANSFERASE	12	13	1	2	0	NE
Rv0487	-	hypothetical protein Rv0487	10	10	0	0	0	NE
Rv0488	-	PROBABLE CONSERVED INTEGRAL MEMBRANE PROTEIN	9	9	0	0	0	NE
Rv0489	gpm1	phosphoglyceromutase	12	12	0	0	0	NE
Rv0490	senX3	PUTATIVE TWO COMPONENT SENSOR HISTIDINE KINASE SENX3	12	16	3	29	0	NE
Rv0491	regX3	TWO COMPONENT SENSORY TRANSDUCTION PROTEIN REGX3 (TRANSCRIPTIONAL REGULATORY PROTEIN) (PROBABLY LUXR-FAMILY)	8	10	1	2	0	NE
Rv0492A	-	hypothetical protein Rv0492A	4	4	0	0	0	NE
Rv0492c	-	PROBABLE OXIDOREDUCTASE GMC-TYPE	15	18	1	2	0	NE
Rv0493c	-	hypothetical protein Rv0493c	15	18	1	2	0	NE
Rv0494	-	PROBABLE TRANSCRIPTIONAL REGULATORY PROTEIN (PROBABLY GNTR-FAMILY)	7	8	1	2	0	NE
Rv0496	-	hypothetical protein Rv0496	7	8	1	2	0	NE
Rv0498	-	hypothetical protein Rv0498	10	12	1	2	0	NE
Rv0499	-	hypothetical protein Rv0499	6	6	0	0	0	NE
Rv0500	proC	pyrroline-5-carboxylate reductase	12	13	1	2	0	NE
Rv0500A	-	hypothetical protein Rv0500A	3	5	1	2	0	NE
Rv0501	galE2	POSSIBLE UDP-GLUCOSE 4-EPIMERASE GALE2 (GALACTOWALDENASE) (UDP-GALACTOSE 4-EPIMERASE) (URIDINE DIPHOSPHATE GALACTOSE 4-EPIMERASE) (URIDINE DIPHOSPHO-GALACTOSE 4-EPIMERASE)	25	26	1	2	0	NE
Rv0502	-	hypothetical protein Rv0502	18	19	1	2	0	NE
Rv0503c	cmaA2	CYCLOPROPANE-FATTY-ACYL-PHOSPHOLIPID SYNTHASE 2 CMAA2 (CYCLOPROPANE FATTY ACID SYNTHASE) (CFA SYNTHASE) (CYCLOPROPANE MYCOLIC ACID SYNTHASE 2) (MYCOLIC ACID TRANS-CYCLOPROPANE SYNTHETASE)	20	20	0	0	0	NE
Rv0505c	serB1	POSSIBLE PHOSPHOSERINE PHOSPHATASE SERB1 (PSP) (O-PHOSPHOSERINE PHOSPHOHYDROLASE) (PSPASE)	17	22	2	80	0	NE
Rv0506	mmpS2	PROBABLE CONSERVED MEMBRANE PROTEIN MMPS2	8	9	1	2	0	NE
Rv0507	mmpL2	PROBABLE CONSERVED TRANSMEMBRANE TRANSPORT PROTEIN MMPL2	66	82	3	18	0	NE
Rv0508	-	hypothetical protein Rv0508	8	9	1	2	0	NE
Rv0513	-	POSSIBLE CONSERVED TRANSMEMBRANE PROTEIN	7	7	0	0	0	NE
Rv0515	-	CONSERVED 13E12 REPEAT FAMILY PROTEIN	18	19	1	2	0	NE
Rv0516c	-	hypothetical protein Rv0516c	9	9	0	0	0	NE
Rv0517	-	POSSIBLE MEMBRANE ACYLTRANSFERASE	21	21	0	0	0	NE
Rv0518	-	POSSIBLE EXPORTED PROTEIN	11	12	1	2	0	NE
Rv0519c	-	POSSIBLE CONSERVED MEMBRANE PROTEIN	8	9	1	2	0	NE
Rv0520	-	POSSIBLE METHYLTRANSFERASE/METHYLASE (FRAGMENT)	5	5	0	0	0	NE
Rv0521	-	POSSIBLE METHYLTRANSFERASE/METHYLASE (FRAGMENT)	4	5	1	2	0	NE
Rv0522	gabP	PROBABLE GABA PERMEASE GABP (4-AMINO BUTYRATE TRANSPORT CARRIER) (GAMA-AMINOBUTYRATE PERMEASE)	20	23	1	2	0	NE
Rv0523c	-	hypothetical protein Rv0523c	8	9	1	2	0	NE
Rv0530	-	hypothetical protein Rv0530	15	18	1	2	0	NE
Rv0532	PE_PGRS6	PE-PGRS FAMILY PROTEIN	15	21	2	77	0	NE
Rv0533c	fabH	3-oxoacyl-(acyl carrier protein) synthase III	13	16	1	2	0	NE
Rv0535	pnp	5'-methylthioadenosine phosphorylase	6	9	3	41	0	NE
Rv0536	galE3	PROBABLE UDP-GLUCOSE 4-EPIMERASE GALE3 (GALACTOWALDENASE) (UDP-GALACTOSE 4-EPIMERASE) (URIDINE DIPHOSPHATE GALACTOSE 4-EPIMERASE) (URIDINE DIPHOSPHO-GALACTOSE 4-EPIMERASE)	9	12	2	61	0	NE
Rv0537c	-	PROBABLE INTEGRAL MEMBRANE PROTEIN	16	19	1	2	0	NE
Rv0538	-	POSSIBLE CONSERVED MEMBRANE PROTEIN	13	15	2	88	0	NE
Rv0539	-	PROBABLE DOLICHYL-PHOSPHATE SUGAR SYNTHASE (DOLICHOL-PHOSPHATE SUGAR SYNTHETASE) (DOLICHOL-PHOSPHATE SUGAR TRANSFERASE) (SUGAR PHOSPHORYLDOLICHOL SYNTHASE)	5	6	1	2	0	NE
Rv0540	-	hypothetical protein Rv0540	7	11	2	135	0	NE
Rv0544c	-	POSSIBLE CONSERVED TRANSMEMBRANE PROTEIN	5	6	1	2	0	NE
Rv0545c	pitA	PROBABLE LOW-AFFINITY INORGANIC PHOSPHATE TRANSPORTER INTEGRAL MEMBRANE PROTEIN PITA	9	14	1	2	0	NE
Rv0546c	-	hypothetical protein Rv0546c	6	8	2	73	0	NE
Rv0547c	-	short chain dehydrogenase	8	10	1	2	0	NE
Rv0549c	-	hypothetical protein Rv0549c	3	4	1	2	0	NE
Rv0551c	fadD8	acyl-CoA synthetase	27	32	1	2	0	NE
Rv0552	-	hypothetical protein Rv0552	16	19	1	2	0	NE
Rv0554	bpoC	POSSIBLE PEROXIDASE BPOC (NON-HAEM PEROXIDASE)	13	14	1	2	0	NE
Rv0559c	-	POSSIBLE CONSERVED SECRETED PROTEIN	6	7	1	2	0	NE
Rv0560c	-	POSSIBLE BENZOQUINONE METHYLTRANSFERASE (METHYLASE)	8	15	3	49	0	NE
Rv0561c	-	POSSIBLE OXIDOREDUCTASE	12	18	2	43	0	NE
Rv0563	htpX	heat shock protein HtpX	11	11	0	0	0	NE
Rv0564c	gpsA	NAD(P)H-dependent glycerol-3-phosphate dehydrogenase	9	11	1	2	0	NE
Rv0565c	-	PROBABLE MONOOXYGENASE	32	36	1	2	0	NE
Rv0566c	-	nucleotide-binding protein	3	5	1	2	0	NE
Rv0567	-	PROBABLE METHYLTRANSFERASE/METHYLASE	19	20	1	2	0	NE
Rv0568	cyp135B1	POSSIBLE CYTOCHROME P450 135B1 CYP135B1	10	12	1	2	0	NE
Rv0569	-	hypothetical protein Rv0569	4	4	0	0	0	NE
Rv0570	nrdZ	PROBABLE RIBONUCLEOSIDE-DIPHOSPHATE REDUCTASE (LARGE SUBUNIT) NRDZ (RIBONUCLEOTIDE REDUCTASE)	23	37	2	21	0	NE
Rv0571c	-	hypothetical protein Rv0571c	9	13	2	62	0	NE
Rv0572c	-	hypothetical protein Rv0572c	7	7	0	0	0	NE
Rv0573c	-	nicotinate phosphoribosyltransferase	13	16	2	42	0	NE
Rv0574c	-	hypothetical protein Rv0574c	16	20	2	19	0	NE
Rv0575c	-	hypothetical protein Rv0575c	11	14	1	2	0	NE
Rv0576	-	PROBABLE TRANSCRIPTIONAL REGULATORY PROTEIN (POSSIBLY ARSR-FAMILY)	12	20	3	83	0	NE
Rv0577	TB27.3	hypothetical protein Rv0577	13	14	1	2	0	NE
Rv0579	-	hypothetical protein Rv0579	12	15	1	2	0	NE
Rv0580c	-	hypothetical protein Rv0580c	8	9	1	2	0	NE
Rv0582	-	hypothetical protein Rv0582	6	10	2	89	0	NE
Rv0583c	lpqN	PROBABLE CONSERVED LIPOPROTEIN LPQN	7	7	0	0	0	NE
Rv0584	-	POSSIBLE CONSERVED EXPORTED PROTEIN	48	62	2	60	0	NE
Rv0585c	-	PROBABLE CONSERVED INTEGRAL MEMBRANE PROTEIN	22	41	5	189	0	NE
Rv0586	-	PROBABLE TRANSCRIPTIONAL REGULATORY PROTEIN (GNTR-FAMILY)	7	12	3	37	0	NE
Rv0587	yrbE2A	CONSERVED HYPOTHETICAL INTEGRAL MEMBRANE PROTEIN YRBE2A	11	13	2	198	0	NE
Rv0588	yrbE2B	CONSERVED HYPOTHETICAL INTEGRAL MEMBRANE PROTEIN YRBE2B	13	16	3	265	0.0076	NE
Rv0589	mce2A	MCE-FAMILY PROTEIN MCE2A	15	27	4	103	0	NE
Rv0590	mce2B	MCE-FAMILY PROTEIN MCE2B	8	11	2	26	0	NE
Rv0590A	-	MCE-FAMILY RELATED PROTEIN	5	7	1	2	0	NE
Rv0591	mce2C	MCE-FAMILY PROTEIN MCE2C	16	22	1	2	0	NE
Rv0592	mce2D	MCE-FAMILY PROTEIN MCE2D	23	29	2	56	0	NE
Rv0593	lprL	POSSIBLE MCE-FAMILY LIPOPROTEIN LPRL (MCE-FAMILY LIPOPROTEIN MCE2E)	13	19	2	231	0	NE
Rv0594	mce2F	MCE-FAMILY PROTEIN MCE2F	25	30	2	28	0	NE
Rv0595c	-	hypothetical protein Rv0595c	8	8	0	0	0	NE
Rv0596c	-	hypothetical protein Rv0596c	4	5	1	2	0	NE
Rv0597c	-	hypothetical protein Rv0597c	8	13	3	136	0	NE
Rv0598c	-	hypothetical protein Rv0598c	6	7	1	2	0	NE
Rv0599c	-	hypothetical protein Rv0599c	4	6	2	8	0	NE
Rv0600c	-	PROBABLE TWO COMPONENT SENSOR KINASE -SECOND PART	3	3	0	0	0	NE
Rv0601c	-	PROBABLE TWO COMPONENT SENSOR KINASE -FIRST PART	2	4	2	32	0	NE
Rv0602c	tcrA	PROBABLE TWO COMPONENT DNA BINDING TRANSCRIPTIONAL REGULATORY PROTEIN TCRA	8	11	1	2	0	NE
Rv0604	lpqO	PROBABLE CONSERVED LIPOPROTEIN LPQO	6	7	1	2	0	NE
Rv0605	-	POSSIBLE RESOLVASE	9	10	1	2	0	NE
Rv0606	-	POSSIBLE TRANSPOSASE (FRAGMENT)	6	9	2	55	0	NE
Rv0609	-	hypothetical protein Rv0609	7	7	0	0	0	NE
Rv0610c	-	hypothetical protein Rv0610c	10	11	1	2	0	NE
Rv0611c	-	hypothetical protein Rv0611c	11	12	1	2	0	NE
Rv0612	-	hypothetical protein Rv0612	5	6	1	2	0	NE
Rv0613c	-	hypothetical protein Rv0613c	14	16	1	2	0	NE
Rv0614	-	hypothetical protein Rv0614	11	14	1	2	0	NE
Rv0615	-	PROBABLE INTEGRAL MEMBRANE PROTEIN	5	5	0	0	0	NE
Rv0616c	-	hypothetical protein Rv0616c	6	6	0	0	0	NE
Rv0618	galTa	PROBABLE GALACTOSE-1-PHOSPHATE URIDYLYLTRANSFERASE GALTA	7	9	2	149	0	NE
Rv0619	galTb	PROBABLE GALACTOSE-1-PHOSPHATE URIDYLYLTRANSFERASE GALTB	8	12	3	67	0	NE
Rv0620	galK	galactokinase	5	9	2	78	0	NE
Rv0621	-	POSSIBLE MEMBRANE PROTEIN	5	9	2	83	0	NE
Rv0622	-	POSSIBLE MEMBRANE PROTEIN	11	13	1	2	0	NE
Rv0623	-	hypothetical protein Rv0623	2	3	1	2	0	NE
Rv0624	-	hypothetical protein Rv0624	7	7	0	0	0	NE
Rv0625c	-	PROBABLE CONSERVED TRANSMEMBRANE PROTEIN	7	10	2	188	0	NE
Rv0626	-	hypothetical protein Rv0626	3	4	1	2	0	NE
Rv0628c	-	hypothetical protein Rv0628c	3	4	1	2	0	NE
Rv0629c	recD	PROBABLE EXONUCLEASE V (ALPHA CHAIN) RECD (EXODEOXYRIBONUCLEASE V ALPHA CHAIN) (EXODEOXYRIBONUCLEASE V POLYPEPTIDE)	9	16	2	23	0	NE
Rv0630c	recB	PROBABLE EXONUCLEASE V (BETA CHAIN) RECB (EXODEOXYRIBONUCLEASE V BETA CHAIN)(EXODEOXYRIBONUCLEASE V POLYPEPTIDE) (CHI-SPECIFIC ENDONUCLEASE)	21	34	3	87	0	NE
Rv0631c	recC	PROBABLE EXONUCLEASE V (GAMMA CHAIN) RECC (EXODEOXYRIBONUCLEASE V GAMMA CHAIN)(EXODEOXYRIBONUCLEASE V POLYPEPTIDE)	11	19	3	246	0.0003	NE
Rv0632c	echA3	enoyl-CoA hydratase	11	13	1	2	0	NE
Rv0633c	-	POSSIBLE EXPORTED PROTEIN	12	13	1	2	0	NE
Rv0634A	-	hypothetical protein Rv0634A	5	6	1	2	0	NE
Rv0634B	rpmG	50S ribosomal protein L33	2	4	1	2	0	NE
Rv0634c	-	POSSIBLE GLYOXALASE II (HYDROXYACYLGLUTATHIONE HYDROLASE) (GLX II)	12	13	1	2	0	NE
Rv0642c	mmaA4	METHOXY MYCOLIC ACID SYNTHASE 4 MMAA4 (METHYL MYCOLIC ACID SYNTHASE 4) (MMA4) (HYDROXY MYCOLIC ACID SYNTHASE)	18	18	0	0	0	NE
Rv0643c	mmaA3	METHOXY MYCOLIC ACID SYNTHASE 3 MMAA3 (METHYL MYCOLIC ACID SYNTHASE 3) (MMA3) (HYDROXY MYCOLIC ACID SYNTHASE)	21	22	1	2	0	NE
Rv0644c	mmaA2	METHOXY MYCOLIC ACID SYNTHASE 2 MMAA2 (METHYL MYCOLIC ACID SYNTHASE 2) (MMA2) (HYDROXY MYCOLIC ACID SYNTHASE)	11	11	0	0	0	NE
Rv0645c	mmaA1	METHOXY MYCOLIC ACID SYNTHASE 1 MMAA1 (METHYL MYCOLIC ACID SYNTHASE 1) (MMA1) (HYDROXY MYCOLIC ACID SYNTHASE)	20	20	0	0	0	NE
Rv0646c	lipG	PROBABLE LIPASE/ESTERASE LIPG	9	10	1	2	0	NE
Rv0648	-	ALPHA-MANNOSIDASE	30	38	3	321	0.0179	NE
Rv0649	fabD2	POSSIBLE MALONYL COA-ACYL CARRIER PROTEIN TRANSACYLASE FABD2 (MCT)	2	4	2	140	0	NE
Rv0650	-	POSSIBLE SUGAR KINASE	5	6	1	2	0	NE
Rv0653c	-	POSSIBLE TRANSCRIPTIONAL REGULATORY PROTEIN (PROBABLY TETR-FAMILY)	11	11	0	0	0	NE
Rv0654	-	PROBABLE DIOXYGENASE	26	27	1	2	0	NE
Rv0655	mkl	POSSIBLE RIBONUCLEOTIDE-TRANSPORT ATP-BINDING PROTEIN ABC TRANSPORTER MKL	14	15	1	2	0	NE
Rv0656c	-	hypothetical protein Rv0656c	4	4	0	0	0	NE
Rv0658c	-	PROBABLE CONSERVED INTEGRAL MEMBRANE PROTEIN	12	17	2	15	0	NE
Rv0659c	-	hypothetical protein Rv0659c	3	4	1	2	0	NE
Rv0661c	-	hypothetical protein Rv0661c	4	5	1	2	0	NE
Rv0663	atsD	POSSIBLE ARYLSULFATASE ATSD (ARYL-SULFATE SULPHOHYDROLASE) (ARYLSULPHATASE)	36	47	2	46	0	NE
Rv0665	-	hypothetical protein Rv0665	3	5	2	85	0.001	NE
Rv0669c	-	POSSIBLE HYDROLASE	34	37	1	2	0	NE
Rv0670	end	endonuclease IV	5	5	0	0	0	NE
Rv0671	lpqP	POSSIBLE CONSERVED LIPOPROTEIN LPQP	13	13	0	0	0	NE
Rv0672	fadE8	PROBABLE ACYL-CoA DEHYDROGENASE FADE8	24	27	1	2	0	NE
Rv0674	-	hypothetical protein Rv0674	3	7	3	203	0	NE
Rv0675	echA5	enoyl-CoA hydratase	3	5	2	99	0	NE
Rv0676c	mmpL5	PROBABLE CONSERVED TRANSMEMBRANE TRANSPORT PROTEIN MMPL5	24	32	2	44	0	NE
Rv0677c	mmpS5	POSSIBLE CONSERVED MEMBRANE PROTEIN MMPS5	5	6	1	2	0	NE
Rv0678	-	hypothetical protein Rv0678	4	5	1	2	0	NE
Rv0679c	-	CONSERVED HYPOTHETICAL THREONINE RICH PROTEIN	4	6	1	2	0	NE
Rv0681	-	PROBABLE TRANSCRIPTIONAL REGULATORY PROTEIN (POSSIBLY TETR-FAMILY)	11	13	1	2	0	NE
Rv0686	-	PROBABLE MEMBRANE PROTEIN	12	12	0	0	0	NE
Rv0687	fabG	3-ketoacyl-(acyl-carrier-protein) reductase	14	17	1	2	0	NE
Rv0688	-	PUTATIVE FERREDOXIN REDUCTASE	16	19	1	2	0	NE
Rv0690c	-	hypothetical protein Rv0690c	13	17	2	8	0	NE
Rv0691c	-	PROBABLE TRANSCRIPTIONAL REGULATORY PROTEIN	8	9	1	2	0	NE
Rv0692	-	hypothetical protein Rv0692	6	7	1	2	0	NE
Rv0693	pqqE	PROBABLE COENZYME PQQ SYNTHESIS PROTEIN E PQQE (COENZYME PQQ SYNTHESIS PROTEIN III)	13	19	2	21	0	NE
Rv0694	lldD1	POSSIBLE L-LACTATE DEHYDROGENASE (CYTOCHROME) LLDD1	10	18	2	120	0	NE
Rv0695	-	hypothetical protein Rv0695	10	12	1	2	0	NE
Rv0696	-	PROBABLE MEMBRANE SUGAR TRANSFERASE	17	27	3	72	0	NE
Rv0697	-	PROBABLE DEHYDROGENASE	16	27	3	147	0	NE
Rv0698	-	hypothetical protein Rv0698	7	12	2	34	0	NE
Rv0700	rpsJ	30S ribosomal protein S10	1	7	6	137	0.0071	NE
Rv0703	rplW	50S ribosomal protein L23	1	5	4	158	0.0377	NE
Rv0711	atsA	POSSIBLE ARYLSULFATASE ATSA (ARYL-SULFATE SULPHOHYDROLASE) (ARYLSULPHATASE)	41	46	2	36	0	NE
Rv0712	-	hypothetical protein Rv0712	13	20	3	51	0	NE
Rv0713	-	PROBABLE CONSERVED TRANSMEMBRANE PROTEIN	18	20	1	2	0	NE
Rv0723	rplO	50S ribosomal protein L15	1	3	2	21	0	NE
Rv0724	sppA	POSSIBLE PROTEASE IV SPPA (ENDOPEPTIDASE IV) (SIGNAL PEPTIDE PEPTIDASE)	24	31	2	14	0	NE
Rv0724A	-	hypothetical protein Rv0724A	5	5	0	0	0	NE
Rv0725c	-	hypothetical protein Rv0725c	12	15	3	196	0.0001	NE
Rv0726c	-	hypothetical protein Rv0726c	14	16	1	2	0	NE
Rv0727c	fucA	L-fuculose-phosphate aldolase	12	12	0	0	0	NE
Rv0728c	serA2	POSSIBLE D-3-PHOSPHOGLYCERATE DEHYDROGENASE SERA2 (PHOSPHOGLYCERATE DEHYDROGENASE) (PGDH)	7	9	1	2	0	NE
Rv0729	xylB	POSSIBLE D-XYLULOSE KINASE XYLB (XYLULOKINASE) (XYLULOSE KINASE)	16	19	2	64	0	NE
Rv0730	-	hypothetical protein Rv0730	4	4	0	0	0	NE
Rv0731c	-	hypothetical protein Rv0731c	9	10	1	2	0	NE
Rv0734	mapA	methionine aminopeptidase	5	10	3	54	0	NE
Rv0735	sigL	RNA polymerase sigma factor SigL	6	7	1	2	0	NE
Rv0737	-	POSSIBLE TRANSCRIPTIONAL REGULATORY PROTEIN	3	5	2	13	0	NE
Rv0739	-	hypothetical protein Rv0739	16	18	1	2	0	NE
Rv0740	-	hypothetical protein Rv0740	10	10	0	0	0	NE
Rv0741	-	PROBABLE TRANSPOSASE (FRAGMENT)	3	4	1	2	0	NE
Rv0742	PE_PGRS8	PE-PGRS FAMILY PROTEIN	5	6	1	2	0	NE
Rv0743c	-	hypothetical protein Rv0743c	8	9	1	2	0	NE
Rv0744c	-	POSSIBLE TRANSCRIPTIONAL REGULATORY PROTEIN	6	9	2	47	0	NE
Rv0745	-	hypothetical protein Rv0745	6	7	1	2	0	NE
Rv0746	PE_PGRS9	PE-PGRS FAMILY PROTEIN	7	16	3	283	0.0103	NE
Rv0747	PE_PGRS10	PE-PGRS FAMILY PROTEIN	11	17	2	35	0	NE
Rv0748	-	hypothetical protein Rv0748	3	3	0	0	0	NE
Rv0749	-	hypothetical protein Rv0749	5	5	0	0	0	NE
Rv0750	-	hypothetical protein Rv0750	5	5	0	0	0	NE
Rv0751c	mmsB	PROBABLE 3-HYDROXYISOBUTYRATE DEHYDROGENASE MMSB (HIBADH)	7	7	0	0	0	NE
Rv0752c	fadE9	PROBABLE ACYL-CoA DEHYDROGENASE FADE9	11	15	1	2	0	NE
Rv0753c	mmsA	PROBABLE METHYLMALONATE-SEMIALDEHYDE DEHYDROGENASE MMSA (METHYLMALONIC ACID SEMIALDEHYDE DEHYDROGENASE) (MMSDH)	14	18	2	47	0	NE
Rv0754	PE_PGRS11	PE-PGRS FAMILY PROTEIN	27	31	1	2	0	NE
Rv0755c	PPE12	PPE FAMILY PROTEIN	25	55	5	68	0	NE
Rv0756c	-	hypothetical protein Rv0756c	7	7	0	0	0	NE
Rv0757	phoP	POSSIBLE TWO COMPONENT SYSTEM RESPONSE TRANSCRIPTIONAL POSITIVE REGULATOR PHOP	12	12	0	0	0	NE
Rv0758	phoR	POSSIBLE TWO COMPONENT SYSTEM RESPONSE SENSOR KINASE MEMBRANE ASSOCIATED PHOR	18	18	0	0	0	NE
Rv0760c	-	hypothetical protein Rv0760c	5	6	1	2	0	NE
Rv0761c	adhB	POSSIBLE ZINC-CONTAINING ALCOHOL DEHYDROGENASE NAD DEPENDENT ADHB	12	13	1	2	0	NE
Rv0762c	-	hypothetical protein Rv0762c	12	13	1	2	0	NE
Rv0764c	cyp51	CYTOCHROME P450 51 CYP51 (CYPL1) (P450-L1A1) (STEROL 14-ALPHA DEMETHYLASE) (LANOSTEROL 14-ALPHA DEMETHYLASE) (P450-14DM)	14	19	2	28	0	NE
Rv0765c	-	short chain dehydrogenase	9	12	2	31	0	NE
Rv0766c	cyp123	PROBABLE CYTOCHROME P450 123 CYP123	17	25	3	83	0	NE
Rv0767c	-	hypothetical protein Rv0767c	11	14	2	9	0	NE
Rv0768	aldA	PROBABLE ALDEHYDE DEHYDROGENASE NAD DEPENDENT ALDA (ALDEHYDE DEHYDROGENASE	18	28	2	15	0	NE
Rv0769	-	short chain dehydrogenase	14	17	2	26	0	NE
Rv0770	-	PROBABLE DEHYDROGENASE/REDUCTASE	7	10	2	62	0	NE
Rv0771	-	POSSIBLE 4-CARBOXYMUCONOLACTONE DECARBOXYLASE (CMD)	9	11	1	2	0	NE
Rv0772	purD	phosphoribosylamine--glycine ligase	11	25	4	237	0.0008	NE
Rv0773c	ggtA	PROBABLE BIFUNCTIONAL ACYLASE GGTA: CEPHALOSPORIN ACYLASE (GL-7ACA ACYLASE) + GAMMA-GLUTAMYLTRANSPEPTIDASE (GGT)	11	20	3	165	0	NE
Rv0774c	-	PROBABLE CONSERVED EXPORTED PROTEIN	8	10	2	31	0	NE
Rv0775	-	hypothetical protein Rv0775	8	9	1	2	0	NE
Rv0776c	-	hypothetical protein Rv0776c	14	15	1	2	0	NE
Rv0778	cyp126	POSSIBLE CYTOCHROME P450 126 CYP126	18	22	1	2	0	NE
Rv0779c	-	POSSIBLE CONSERVED TRANSMEMBRANE PROTEIN	6	8	1	2	0	NE
Rv0781	ptrBa	PROBABLE PROTEASE II PTRBA	12	26	5	157	0	NE
Rv0782	ptrBb	PROBABLE PROTEASE II PTRBB	30	46	3	52	0	NE
Rv0783c	emrB	POSSIBLE MULTIDRUG RESISTANCE INTEGRAL MEMBRANE EFFLUX PROTEIN EMRB	15	27	4	134	0	NE
Rv0785	-	putative FAD-binding dehydrogenase	21	36	3	157	0	NE
Rv0786c	-	hypothetical protein Rv0786c	6	11	3	82	0	NE
Rv0787	-	hypothetical protein Rv0787	15	16	1	2	0	NE
Rv0788	purQ	phosphoribosylformylglycinamidine synthase subunit I	7	12	3	42	0	NE
Rv0789c	-	hypothetical protein Rv0789c	7	7	0	0	0	NE
Rv0790c	-	hypothetical protein Rv0790c	17	21	1	2	0	NE
Rv0791c	-	hypothetical protein Rv0791c	12	13	1	2	0	NE
Rv0792c	-	PROBABLE TRANSCRIPTIONAL REGULATORY PROTEIN (PROBABLY GNTR-FAMILY)	15	19	2	46	0	NE
Rv0793	-	hypothetical protein Rv0793	9	9	0	0	0	NE
Rv0794c	-	PROBABLE OXIDOREDUCTASE	15	19	1	2	0	NE
Rv0795	-	PUTATIVE TRANSPOSASE FOR INSERTION SEQUENCE ELEMENT IS6110 (FRAGMENT)	4	5	1	2	0	NE
Rv0796	-	PUTATIVE TRANSPOSASE FOR INSERTION SEQUENCE ELEMENT IS6110	24	25	1	2	0	NE
Rv0797	-	IS1547 transposase	13	13	0	0	0	NE
Rv0798c	cfp29	29 KDa ANTIGEN CFP29	10	16	2	15	0	NE
Rv0799c	-	hypothetical protein Rv0799c	7	10	3	198	0.0001	NE
Rv0800	pepC	putative aminopeptidase 2	14	17	2	18	0	NE
Rv0802c	-	hypothetical protein Rv0802c	13	16	2	22	0	NE
Rv0804	-	hypothetical protein Rv0804	6	7	1	2	0	NE
Rv0805	-	hypothetical protein Rv0805	17	18	1	2	0	NE
Rv0806c	cpsY	POSSIBLE UDP-GLUCOSE-4-EPIMERASE CPSY (GALACTOWALDENASE) (UDP-GALACTOSE-4-EPIMERASE) (URIDINE DIPHOSPHATE GALACTOSE-4-EPIMERASE) (URIDINE DIPHOSPHO-GALACTOSE-4-EPIMERASE)	38	42	1	2	0	NE
Rv0808	purF	amidophosphoribosyltransferase	22	27	3	111	0	NE
Rv0809	purM	phosphoribosylaminoimidazole synthetase	11	15	2	152	0	NE
Rv0812	-	4-amino-4-deoxychorismate lyase	17	17	0	0	0	NE
Rv0813c	-	hypothetical protein Rv0813c	13	13	0	0	0	NE
Rv0814c	sseC2	CONSERVED HYPOTHETICAL PROTEIN SSEC2	3	3	0	0	0	NE
Rv0815c	cysA2	PROBABLE THIOSULFATE SULFURTRANSFERASE CYSA2 (RHODANESE-LIKE PROTEIN) (THIOSULFATE CYANIDE TRANSSULFURASE) (THIOSULFATE THIOTRANSFERASE)	15	15	0	0	0	NE
Rv0816c	thiX	PROBABLE THIOREDOXIN THIX	2	3	1	2	0	NE
Rv0818	-	TRANSCRIPTIONAL REGULATORY PROTEIN	10	11	1	2	0	NE
Rv0819	-	hypothetical protein Rv0819	11	14	2	82	0	NE
Rv0821c	phoY2	PROBABLE PHOSPHATE-TRANSPORT SYSTEM TRANSCRIPTIONAL REGULATORY PROTEIN PHOY2	5	6	1	2	0	NE
Rv0822c	-	hypothetical protein Rv0822c	27	29	1	2	0	NE
Rv0823c	-	POSSIBLE TRANSCRIPTIONAL REGULATORY PROTEIN	14	17	1	2	0	NE
Rv0825c	-	hypothetical protein Rv0825c	10	10	0	0	0	NE
Rv0826	-	hypothetical protein Rv0826	22	22	0	0	0	NE
Rv0827c	-	PROBABLE TRANSCRIPTIONAL REGULATORY PROTEIN	6	7	1	2	0	NE
Rv0828c	-	POSSIBLE DEAMINASE	9	10	1	2	0	NE
Rv0829	-	POSSIBLE TRANSPOSASE (FRAGMENT)	4	4	0	0	0	NE
Rv0830	-	hypothetical protein Rv0830	20	21	1	2	0	NE
Rv0831c	-	hypothetical protein Rv0831c	19	19	0	0	0	NE
Rv0832	PE_PGRS12	PE-PGRS FAMILY PROTEIN	4	4	0	0	0	NE
Rv0835	lpqQ	POSSIBLE LIPOPROTEIN LPQQ	12	15	3	58	0	NE
Rv0836c	-	hypothetical protein Rv0836c	8	9	1	2	0	NE
Rv0837c	-	hypothetical protein Rv0837c	19	22	2	81	0	NE
Rv0838	lpqR	PROBABLE CONSERVED LIPOPROTEIN LPQR	6	7	1	2	0	NE
Rv0839	-	hypothetical protein Rv0839	12	15	2	11	0	NE
Rv0840c	pip	PROBABLE PROLINE IMINOPEPTIDASE PIP (PROLYL AMINOPEPTIDASE) (PAP)	8	9	1	2	0	NE
Rv0842	-	PROBABLE CONSERVED INTEGRAL MEMBRANE PROTEIN	19	24	2	93	0	NE
Rv0843	-	PROBABLE DEHYDROGENASE	14	18	1	2	0	NE
Rv0844c	narL	POSSIBLE NITRATE/NITRITE RESPONSE TRANSCRIPTIONAL REGULATORY PROTEIN NARL	9	9	0	0	0	NE
Rv0845	-	POSSIBLE TWO COMPONENT SENSOR KINASE	25	27	1	2	0	NE
Rv0847	lpqS	PROBABLE LIPOPROTEIN LPQS	6	6	0	0	0	NE
Rv0848	cysK2	POSSIBLE CYSTEINE SYNTHASE A CYSK2 (O-ACETYLSERINE SULFHYDRYLASE) (O-ACETYLSERINE (THIOL)-LYASE) (CSASE)	28	29	1	2	0	NE
Rv0849	-	PROBABLE CONSERVED INTEGRAL MEMBRANE TRANSPORT PROTEIN	22	23	1	2	0	NE
Rv0850	-	PUTATIVE TRANSPOSASE (FRAGMENT)	9	10	1	2	0	NE
Rv0851c	-	short chain dehydrogenase	7	9	1	2	0	NE
Rv0852	fadD16	POSSIBLE FATTY-ACID-CoA LIGASE FADD16 (FATTY-ACID-CoA SYNTHETASE) (FATTY-ACID-CoA SYNTHASE)	13	15	2	12	0	NE
Rv0853c	pdc	PROBABLE PYRUVATE OR INDOLE-3-PYRUVATE DECARBOXYLASE PDC	21	26	2	10	0	NE
Rv0854	-	hypothetical protein Rv0854	7	7	0	0	0	NE
Rv0855	far	PROBABLE FATTY-ACID-CoA RACEMASE FAR	14	14	0	0	0	NE
Rv0856	-	hypothetical protein Rv0856	5	5	0	0	0	NE
Rv0857	-	hypothetical protein Rv0857	7	9	1	2	0	NE
Rv0858c	-	aminotransferase	18	21	2	33	0	NE
Rv0859	fadA	acetyl-CoA acetyltransferase	8	9	1	2	0	NE
Rv0860	fadB	PROBABLE FATTY OXIDATION PROTEIN FADB	19	27	2	76	0	NE
Rv0861c	ercc3	PROBABLE DNA HELICASE ERCC3	20	27	3	269	0.0028	NE
Rv0862c	-	hypothetical protein Rv0862c	17	29	3	34	0	NE
Rv0863	-	hypothetical protein Rv0863	5	7	1	2	0	NE
Rv0864	moaC	molybdenum cofactor biosynthesis protein C	10	11	1	2	0	NE
Rv0865	mog	PROBABLE MOLYBDOPTERIN BIOSYNTHESIS MOG PROTEIN	8	8	0	0	0	NE
Rv0866	moaE2	PROBABLE MOLYBDENUM COFACTOR BIOSYNTHESIS PROTEIN E2 MOAE2 (MOLYBDOPTERIN CONVERTING FACTOR LARGE SUBUNIT) (MOLYBDOPTERIN	4	4	0	0	0	NE
Rv0867c	rpfA	POSSIBLE RESUSCITATION-PROMOTING FACTOR RPFA	11	12	1	2	0	NE
Rv0868c	moaD2	PROBABLE MOLYBDENUM COFACTOR BIOSYNTHESIS PROTEIN D 2 MOAD2 (MOLYBDOPTERIN CONVERTING FACTOR SMALL SUBUNIT) (MOLYBDOPTERIN	5	6	1	2	0	NE
Rv0869c	moaA	molybdenum cofactor biosynthesis protein A	11	14	2	50	0	NE
Rv0870c	-	hypothetical protein Rv0870c	5	6	1	2	0	NE
Rv0871	cspB	PROBABLE COLD SHOCK-LIKE PROTEIN B CSPB	3	5	2	71	0	NE
Rv0872c	PE_PGRS15	PE-PGRS FAMILY PROTEIN	18	27	2	50	0	NE
Rv0873	fadE10	PROBABLE ACYL-CoA DEHYDROGENASE FADE10	32	35	1	2	0	NE
Rv0874c	-	hypothetical protein Rv0874c	6	9	2	30	0	NE
Rv0875c	-	POSSIBLE CONSERVED EXPORTED PROTEIN	5	12	4	74	0	NE
Rv0876c	-	POSSIBLE CONSERVED TRANSMEMBRANE PROTEIN	17	26	2	25	0	NE
Rv0877	-	hypothetical protein Rv0877	16	16	0	0	0	NE
Rv0878c	PPE13	PPE FAMILY PROTEIN	19	19	0	0	0	NE
Rv0879c	-	POSSIBLE CONSERVED TRANSMEMBRANE PROTEIN	1	3	2	28	0	NE
Rv0881	-	POSSIBLE RRNA METHYLTRANSFERASE (RRNA METHYLASE)	12	15	1	2	0	NE
Rv0885	-	hypothetical protein Rv0885	12	15	2	31	0	NE
Rv0886	fprB	PROBABLE NADPH:ADRENODOXIN OXIDOREDUCTASE FPRB (ADRENODOXIN REDUCTASE) (AR) (FERREDOXIN-NADP(+) REDUCTASE)	20	26	1	2	0	NE
Rv0887c	-	hypothetical protein Rv0887c	4	4	0	0	0	NE
Rv0888	-	PROBABLE EXPORTED PROTEIN	27	31	1	2	0	NE
Rv0889c	citA	citrate synthase 2	11	13	1	2	0	NE
Rv0890c	-	PROBABLE TRANSCRIPTIONAL REGULATORY PROTEIN (PROBABLY LUXR-FAMILY)	40	48	2	110	0	NE
Rv0891c	-	POSSIBLE TRANSCRIPTIONAL REGULATORY PROTEIN	24	25	1	2	0	NE
Rv0892	-	PROBABLE MONOOXYGENASE	35	43	2	24	0	NE
Rv0893c	-	hypothetical protein Rv0893c	20	24	1	2	0	NE
Rv0894	-	POSSIBLE TRANSCRIPTIONAL REGULATORY PROTEIN (POSSIBLY LUXR-FAMILY)	12	18	2	28	0	NE
Rv0895	-	hypothetical protein Rv0895	22	29	2	20	0	NE
Rv0897c	-	PROBABLE OXIDOREDUCTASE	15	20	2	16	0	NE
Rv0901	-	POSSIBLE CONSERVED EXPORTED OR MEMBRANE PROTEIN	5	9	2	11	0	NE
Rv0904c	accD3	PUTATIVE ACETYL-COENZYME A CARBOXYLASE CARBOXYL TRANSFERASE (SUBUNIT BETA) ACCD3 (ACCASE BETA CHAIN)	20	24	2	25	0	NE
Rv0905	echA6	enoyl-CoA hydratase	8	10	1	2	0	NE
Rv0907	-	hypothetical protein Rv0907	30	40	4	176	0	NE
Rv0908	ctpE	PROBABLE METAL CATION TRANSPORTER ATPASE P-TYPE CTPE	24	31	2	58	0	NE
Rv0909	-	hypothetical protein Rv0909	3	3	0	0	0	NE
Rv0910	-	hypothetical protein Rv0910	4	7	1	2	0	NE
Rv0911	-	hypothetical protein Rv0911	16	16	0	0	0	NE
Rv0912	-	PROBABLE CONSERVED TRANSMEMBRANE PROTEIN	5	5	0	0	0	NE
Rv0913c	-	POSSIBLE DIOXYGENASE	29	40	2	158	0	NE
Rv0914c	-	acetyl-CoA acetyltransferase	15	17	1	2	0	NE
Rv0915c	PPE14	PPE FAMILY PROTEIN	16	19	1	2	0	NE
Rv0916c	PE7	PE FAMILY PROTEIN	4	5	1	2	0	NE
Rv0917	betP	POSSIBLE GLYCINE BETAINE TRANSPORT INTEGRAL MEMBRANE PROTEIN BETP	38	42	1	2	0	NE
Rv0918	-	hypothetical protein Rv0918	8	8	0	0	0	NE
Rv0919	-	hypothetical protein Rv0919	10	10	0	0	0	NE
Rv0920c	-	PROBABLE TRANSPOSASE	19	22	1	2	0	NE
Rv0921	-	POSSIBLE RESOLVASE	6	7	1	2	0	NE
Rv0922	-	POSSIBLE TRANSPOSASE	18	18	0	0	0	NE
Rv0923c	-	hypothetical protein Rv0923c	18	21	1	2	0	NE
Rv0924c	mntH	manganese transport protein MntH	18	20	1	2	0	NE
Rv0925c	-	hypothetical protein Rv0925c	16	17	1	2	0	NE
Rv0926c	-	hypothetical protein Rv0926c	16	21	1	2	0	NE
Rv0927c	-	short chain dehydrogenase	5	6	1	2	0	NE
Rv0931c	pknD	TRANSMEMBRANE SERINE/THREONINE-PROTEIN KINASE D PKND (PROTEIN KINASE D) (STPK D)	44	45	1	2	0	NE
Rv0932c	pstS2	PERIPLASMIC PHOSPHATE-BINDING LIPOPROTEIN PSTS2 (PBP-2) (PSTS2)	24	25	1	2	0	NE
Rv0933	pstB	PHOSPHATE-TRANSPORT ATP-BINDING PROTEIN ABC TRANSPORTER PSTB	8	12	2	157	0	NE
Rv0934	pstS1	PERIPLASMIC PHOSPHATE-BINDING LIPOPROTEIN PSTS1 (PBP-1) (PSTS1)	21	22	1	2	0	NE
Rv0935	pstC1	PHOSPHATE-TRANSPORT INTEGRAL MEMBRANE ABC TRANSPORTER PSTC1	10	12	1	2	0	NE
Rv0936	pstA2	PHOSPHATE-TRANSPORT INTEGRAL MEMBRANE ABC TRANSPORTER PSTA2	16	20	1	2	0	NE
Rv0937c	-	hypothetical protein Rv0937c	9	12	3	102	0	NE
Rv0938	-	ATP-dependent DNA ligase	26	43	4	151	0	NE
Rv0939	-	POSSIBLE BIFUNCTIONAL ENZYME: 2-HYDROXYHEPTA-2,4-DIENE-1,7-DIOATE ISOMERASE (HHDD ISOMERASE) + CYCLASE/DEHYDRASE	21	32	2	11	0	NE
Rv0940c	-	POSSIBLE OXIDOREDUCTASE	12	15	1	2	0	NE
Rv0941c	-	hypothetical protein Rv0941c	8	9	1	2	0	NE
Rv0942	-	hypothetical protein Rv0942	7	8	1	2	0	NE
Rv0943c	-	PROBABLE MONOOXYGENASE	15	17	1	2	0	NE
Rv0944	-	POSSIBLE FORMAMIDOPYRIMIDINE-DNA GLYCOSYLASE (FAPY-DNA GLYCOSYLASE)	6	9	2	64	0	NE
Rv0945	-	short chain dehydrogenase	5	8	2	33	0	NE
Rv0950c	-	hypothetical protein Rv0950c	6	21	7	156	0	NE
Rv0953c	-	POSSIBLE OXIDOREDUCTASE	11	12	1	2	0	NE
Rv0954	-	PROBABLE CONSERVED TRANSMEMBRANE PROTEIN	18	29	2	39	0	NE
Rv0955	-	PROBABLE CONSERVED INTEGRAL MEMBRANE PROTEIN	8	19	5	201	0.0004	NE
Rv0956	purN	phosphoribosylglycinamide formyltransferase	8	15	2	92	0	NE
Rv0958	-	POSSIBLE MAGNESIUM CHELATASE	13	16	2	26	0	NE
Rv0959	-	hypothetical protein Rv0959	15	20	2	385	0.0157	NE
Rv0960	-	hypothetical protein Rv0960	5	7	1	2	0	NE
Rv0961	-	PROBABLE INTEGRAL MEMBRANE PROTEIN	6	7	1	2	0	NE
Rv0962c	lprP	POSSIBLE LIPOPROTEIN LPRP	14	15	1	2	0	NE
Rv0963c	-	hypothetical protein Rv0963c	9	10	1	2	0	NE
Rv0964c	-	hypothetical protein Rv0964c	4	5	1	2	0	NE
Rv0965c	-	hypothetical protein Rv0965c	5	7	1	2	0	NE
Rv0966c	-	hypothetical protein Rv0966c	8	9	1	2	0	NE
Rv0968	-	hypothetical protein Rv0968	6	6	0	0	0	NE
Rv0969	ctpV	PROBABLE METAL CATION TRANSPORTER P-TYPE ATPASE CTPV	16	21	2	215	0	NE
Rv0970	-	PROBABLE CONSERVED INTEGRAL MEMBRANE PROTEIN	11	12	1	2	0	NE
Rv0971c	echA7	enoyl-CoA hydratase	5	6	1	2	0	NE
Rv0972c	fadE12	PROBABLE ACYL-CoA DEHYDROGENASE FADE12	13	18	2	60	0	NE
Rv0974c	accD2	PROBABLE ACETYL-/PROPIONYL-CoA CARBOXYLASE (BETA SUBUNIT) ACCD2	10	20	3	196	0	NE
Rv0975c	fadE13	PROBABLE ACYL-CoA DEHYDROGENASE FADE13	14	20	2	10	0	NE
Rv0976c	-	hypothetical protein Rv0976c	17	20	1	2	0	NE
Rv0977	PE_PGRS16	PE-PGRS FAMILY PROTEIN	26	32	3	407	0.0365	NE
Rv0978c	PE_PGRS17	PE-PGRS FAMILY PROTEIN	8	10	2	182	0	NE
Rv0980c	PE_PGRS18	PE-PGRS FAMILY PROTEIN	14	16	1	2	0	NE
Rv0981	mprA	MYCOBACTERIAL PERSISTENCE REGULATOR MRPA (TWO COMPONENT RESPONSE TRANSCRIPTIONAL REGULATORY PROTEIN)	11	11	0	0	0	NE
Rv0983	pepD	PROBABLE SERINE PROTEASE PEPD (SERINE PROTEINASE) (MTB32B)	15	19	2	35	0	NE
Rv0984	moaB2	POSSIBLE PTERIN-4-ALPHA-CARBINOLAMINE DEHYDRATASE MOAB2 (PHS) (4-ALPHA-HYDROXY-TETRAHYDROPTERIN DEHYDRATASE) (PTERIN-4-A-CARBINOLAMINE DEHYDRATASE) (PHENYLALANINE HYDROXYLASE-STIMULATING PROTEIN) (PHS) (PTERIN CARBINOLAMINE DEHYDRATASE) (PCD)	2	5	3	157	0	NE
Rv0985c	mscL	large-conductance mechanosensitive channel	8	9	1	2	0	NE
Rv0986	-	PROBABLE ADHESION COMPONENT TRANSPORT ATP-BINDING PROTEIN ABC TRANSPORTER	19	25	2	36	0	NE
Rv0987	-	PROBABLE ADHESION COMPONENT TRANSPORT TRANSMEMBRANE PROTEIN ABC TRANSPORTER	55	94	9	131	0	NE
Rv0988	-	POSSIBLE CONSERVED EXPORTED PROTEIN	22	41	3	57	0	NE
Rv0989c	grcC2	PROBABLE POLYPRENYL-DIPHOSPHATE SYNTHASE GRCC2 (POLYPRENYL PYROPHOSPHATE SYNTHETASE)	18	18	0	0	0	NE
Rv0990c	-	hypothetical protein Rv0990c	6	8	1	2	0	NE
Rv0992c	-	hypothetical protein Rv0992c	6	6	0	0	0	NE
Rv0994	moeA1	PROBABLE MOLYBDOPTERIN BIOSYNTHESIS PROTEIN MOEA1	8	14	4	130	0	NE
Rv0995	rimJ	POSSIBLE RIBOSOMAL-PROTEIN-ALANINE ACETYLTRANSFERASE RIMJ (ACETYLATING ENZYME FOR N-TERMINAL OF RIBOSOMAL PROTEIN S5)	6	6	0	0	0	NE
Rv0996	-	PROBABLE CONSERVED TRANSMEMBRANE PROTEIN	15	18	2	101	0	NE
Rv0997	-	hypothetical protein Rv0997	5	7	1	2	0	NE
Rv0998	-	hypothetical protein Rv0998	9	13	1	2	0	NE
Rv0999	-	hypothetical protein Rv0999	10	11	1	2	0	NE
Rv1000c	-	hypothetical protein Rv1000c	7	8	1	2	0	NE
Rv1001	arcA	arginine deiminase	19	21	1	2	0	NE
Rv1003	-	hypothetical protein Rv1003	5	9	2	190	0	NE
Rv1004c	-	PROBABLE MEMBRANE PROTEIN	10	12	1	2	0	NE
Rv1005c	pabB	para-aminobenzoate synthase component I	18	24	2	9	0	NE
Rv1006	-	hypothetical protein Rv1006	37	42	1	2	0	NE
Rv1008	tatD	PROBABLE DEOXYRIBONUCLEASE TATD (YJJV PROTEIN)	11	13	2	176	0	NE
Rv1009	rpfB	Probable resuscitation-promoting factor rpfB	9	12	1	2	0	NE
Rv1010	ksgA	dimethyladenosine transferase	7	12	3	15	0	NE
Rv1012	-	hypothetical protein Rv1012	3	6	1	2	0	NE
Rv1013	pks16	acyl-CoA synthetase	20	22	1	2	0	NE
Rv1015c	rplY	50S ribosomal protein L25/general stress protein Ctc	4	10	2	52	0	NE
Rv1016c	lpqT	PROBABLE CONSERVED LIPOPROTEIN LPQT	4	6	1	2	0	NE
Rv1019	-	PROBABLE TRANSCRIPTIONAL REGULATORY PROTEIN (PROBABLY TETR-FAMILY)	9	9	0	0	0	NE
Rv1020	mfd	PROBABLE TRANSCRIPTION-REPAIR COUPLING FACTOR MFD (TRCF)	32	40	2	66	0	NE
Rv1021	-	nucleoside triphosphate pyrophosphohydrolase	12	14	1	2	0	NE
Rv1022	lpqU	PROBABLE CONSERVED LIPOPROTEIN LPQU	11	15	2	98	0	NE
Rv1025	-	hypothetical protein Rv1025	2	7	5	212	0.01	NE
Rv1026	-	hypothetical protein Rv1026	7	9	1	2	0	NE
Rv1027c	kdpE	PROBABLE TRANSCRIPTIONAL REGULATORY PROTEIN KDPE	5	11	2	106	0	NE
Rv1028c	kdpD	PROBABLE SENSOR PROTEIN KDPD	19	28	2	320	0.0097	NE
Rv1029	kdpA	potassium-transporting ATPase subunit A	22	28	3	248	0.0002	NE
Rv1030	kdpB	potassium-transporting ATPase subunit B	10	15	2	233	0	NE
Rv1031	kdpC	Probable Potassium-transporting ATPase C chain KDPC (Potassium-translocating ATPase C chain) (ATP phosphohydrolase	7	10	2	86	0	NE
Rv1032c	trcS	TWO COMPONENT SENSOR HISTIDINE KINASE TRCS	21	25	2	14	0	NE
Rv1033c	trcR	TWO COMPONENT TRANSCRIPTIONAL REGULATOR TRCR	15	15	0	0	0	NE
Rv1035c	-	PROBABLE TRANSPOSASE (FRAGMENT)	4	4	0	0	0	NE
Rv1036c	-	truncated IS1560 transposase	3	5	1	2	0	NE
Rv1037c	esxI	PUTATIVE ESAT-6 LIKE PROTEIN ESXI (ESAT-6 LIKE PROTEIN 1)	4	4	0	0	0	NE
Rv1038c	esxJ	ESAT-6 LIKE PROTEIN ESXJ (ESAT-6 LIKE PROTEIN 2)	3	3	0	0	0	NE
Rv1039c	PPE15	PPE FAMILY PROTEIN	21	24	2	32	0	NE
Rv1040c	PE8	PE FAMILY PROTEIN	7	8	1	2	0	NE
Rv1041c	-	PROBABLE IS LIKE-2 TRANSPOSASE	17	18	1	2	0	NE
Rv1042c	-	PROBABLE IS LIKE-2 TRANSPOSASE	5	6	1	2	0	NE
Rv1043c	-	hypothetical protein Rv1043c	11	14	1	2	0	NE
Rv1045	-	hypothetical protein Rv1045	11	12	1	2	0	NE
Rv1046c	-	hypothetical protein Rv1046c	4	4	0	0	0	NE
Rv1047	-	PROBABLE TRANSPOSASE	16	17	1	2	0	NE
Rv1048c	-	hypothetical protein Rv1048c	17	24	5	40	0	NE
Rv1049	-	PROBABLE TRANSCRIPTIONAL REPRESSOR PROTEIN	2	4	2	128	0	NE
Rv1050	-	PROBABLE OXIDOREDUCTASE	7	12	3	225	0	NE
Rv1051c	-	hypothetical protein Rv1051c	6	8	1	2	0	NE
Rv1052	-	hypothetical protein Rv1052	5	7	2	50	0	NE
Rv1053c	-	hypothetical protein Rv1053c	5	6	1	2	0	NE
Rv1054	-	PROBABLE INTEGRASE (FRAGMENT)	4	5	1	2	0	NE
Rv1056	-	hypothetical protein Rv1056	20	23	1	2	0	NE
Rv1057	-	hypothetical protein Rv1057	17	20	1	2	0	NE
Rv1058	fadD14	acyl-CoA synthetase	24	30	4	30	0	NE
Rv1059	-	hypothetical protein Rv1059	9	10	1	2	0	NE
Rv1060	-	hypothetical protein Rv1060	4	5	1	2	0	NE
Rv1061	-	hypothetical protein Rv1061	12	14	1	2	0	NE
Rv1062	-	hypothetical protein Rv1062	6	6	0	0	0	NE
Rv1063c	-	hypothetical protein Rv1063c	12	15	2	45	0	NE
Rv1064c	lpqV	POSSIBLE LIPOPROTEIN LPQV	6	6	0	0	0	NE
Rv1065	-	hypothetical protein Rv1065	9	10	1	2	0	NE
Rv1066	-	hypothetical protein Rv1066	3	5	1	2	0	NE
Rv1067c	PE_PGRS19	PE-PGRS FAMILY PROTEIN	10	15	2	176	0	NE
Rv1068c	PE_PGRS20	PE-PGRS FAMILY PROTEIN	10	13	2	197	0	NE
Rv1069c	-	hypothetical protein Rv1069c	18	20	1	2	0	NE
Rv1070c	echA8	enoyl-CoA hydratase	8	8	0	0	0	NE
Rv1071c	echA9	enoyl-CoA hydratase	11	12	1	2	0	NE
Rv1072	-	PROBABLE CONSERVED TRANSMEMBRANE PROTEIN	13	18	1	2	0	NE
Rv1073	-	hypothetical protein Rv1073	17	19	1	2	0	NE
Rv1074c	fadA3	acetyl-CoA acetyltransferase	10	11	1	2	0	NE
Rv1075c	-	CONSERVED EXPORTED PROTEIN	16	18	1	2	0	NE
Rv1076	lipU	POSSIBLE LIPASE LIPU	9	22	6	207	0.0024	NE
Rv1077	cbs	Probable cystathionine beta-synthase CBS (Serine sulfhydrase) (Beta-thionase) (Hemoprotein H-450)	23	28	2	9	0	NE
Rv1078	pra	Probable Proline-rich antigen homolog pra	15	18	3	68	0	NE
Rv1079	metB	cystathionine gamma-synthase	15	19	1	2	0	NE
Rv1080c	greA	transcription elongation factor GreA	3	9	3	253	0.0121	NE
Rv1082	mca	Mycothiol conjugate amidase Mca (Mycothiol S-conjugate amidase)	9	13	1	2	0	NE
Rv1083	-	hypothetical protein Rv1083	3	4	1	2	0	NE
Rv1084	-	hypothetical protein Rv1084	21	27	2	204	0	NE
Rv1085c	-	POSSIBLE HEMOLYSIN-LIKE PROTEIN	10	11	1	2	0	NE
Rv1087	PE_PGRS21	PE-PGRS FAMILY PROTEIN	19	22	1	2	0	NE
Rv1087A	-	hypothetical protein Rv1087A	6	8	2	80	0	NE
Rv1088	PE9	PE FAMILY PROTEIN	6	6	0	0	0	NE
Rv1090	celA2b	PROBABLE CELLULASE CELA2B (ENDO-1,4-BETA-GLUCANASE) (ENDOGLUCANASE) (CARBOXYMETHYL CELLULASE)	8	8	0	0	0	NE
Rv1095	phoH2	PROBABLE PHOH-LIKE PROTEIN PHOH2 (PHOSPHATE STARVATION-INDUCIBLE PROTEIN PSIH)	9	13	1	2	0	NE
Rv1096	-	POSSIBLE GLYCOSYL HYDROLASE	17	20	2	47	0	NE
Rv1097c	-	PROBABLE MEMBRANE GLYCINE AND PROLINE RICH PROTEIN	15	18	1	2	0	NE
Rv1099c	glpX	fructose 1,6-bisphosphatase II	10	13	1	2	0	NE
Rv1100	-	hypothetical protein Rv1100	4	10	3	211	0	NE
Rv1101c	-	hypothetical protein Rv1101c	16	18	1	2	0	NE
Rv1102c	-	hypothetical protein Rv1102c	8	8	0	0	0	NE
Rv1103c	-	hypothetical protein Rv1103c	8	8	0	0	0	NE
Rv1104	-	POSSIBLE PARA-NITROBENZYL ESTERASE (FRAGMENT)	9	11	2	73	0	NE
Rv1105	-	POSSIBLE PARA-NITROBENZYL ESTERASE (FRAGMENT)	9	11	1	2	0	NE
Rv1106c	-	PROBABLE CHOLESTEROL DEHYDROGENASE	16	18	1	2	0	NE
Rv1108c	xseA	exodeoxyribonuclease VII large subunit	8	10	1	2	0	NE
Rv1109c	-	hypothetical protein Rv1109c	8	9	1	2	0	NE
Rv1112	-	translation-associated GTPase	9	11	1	2	0	NE
Rv1114	-	hypothetical protein Rv1114	3	3	0	0	0	NE
Rv1115	-	POSSIBLE EXPORTED PROTEIN	12	19	3	37	0	NE
Rv1116A	-	CONSERVED HYPOTHETICAL PROTEIN (FRAGMENT)	6	6	0	0	0	NE
Rv1117	-	hypothetical protein Rv1117	3	4	1	2	0	NE
Rv1118c	-	hypothetical protein Rv1118c	11	12	1	2	0	NE
Rv1120c	-	hypothetical protein Rv1120c	3	4	1	2	0	NE
Rv1121	zwf1	glucose-6-phosphate 1-dehydrogenase	16	24	4	271	0.0249	NE
Rv1123c	bpoB	POSSIBLE PEROXIDASE BPOB (NON-HAEM PEROXIDASE)	8	9	1	2	0	NE
Rv1124	ephC	PROBABLE EPOXIDE HYDROLASE EPHC (EPOXIDE HYDRATASE)	5	12	2	90	0	NE
Rv1125	-	hypothetical protein Rv1125	15	23	3	144	0	NE
Rv1126c	-	hypothetical protein Rv1126c	1	10	5	188	0.0001	NE
Rv1128c	-	hypothetical protein Rv1128c	14	29	3	154	0	NE
Rv1129c	-	PROBABLE TRANSCRIPTIONAL REGULATOR PROTEIN	20	27	2	120	0	NE
Rv1130	-	hypothetical protein Rv1130	22	27	2	5	0	NE
Rv1132	-	hypothetical protein Rv1132	23	27	2	101	0	NE
Rv1133c	metE	5-methyltetrahydropteroyltriglutamate--homocysteine methyltransferase	27	35	3	195	0	NE
Rv1134	-	hypothetical protein Rv1134	6	6	0	0	0	NE
Rv1135A	-	POSSIBLE ACETYL-CoA ACETYLTRANSFERASE (ACETOACETYL-CoA THIOLASE)	5	6	1	2	0	NE
Rv1135c	PPE16	PPE FAMILY PROTEIN	22	25	1	2	0	NE
Rv1136	-	POSSIBLE ENOYL-CoA HYDRATASE	3	4	1	2	0	NE
Rv1138c	-	POSSIBLE OXIDOREDUCTASE	12	17	1	2	0	NE
Rv1139c	-	hypothetical protein Rv1139c	11	12	1	2	0	NE
Rv1140	-	PROBABLE INTEGRAL MEMBRANE PROTEIN	8	11	2	118	0	NE
Rv1141c	echA11	enoyl-CoA hydratase	11	14	1	2	0	NE
Rv1142c	echA10	enoyl-CoA hydratase	7	8	1	2	0	NE
Rv1143	mcr	PROBABLE ALPHA-METHYLACYL-CoA RACEMASE MCR (2-methylacyl-CoA racemase) (2-arylpropionyl-CoA epimerase )	16	16	0	0	0	NE
Rv1144	-	PROBABLE SHORT-CHAIN TYPE DEHYDROGENASE/REDUCTASE	12	12	0	0	0	NE
Rv1145	mmpL13a	PROBABLE CONSERVED TRANSMEMBRANE TRANSPORT PROTEIN MMPL13A	10	11	1	2	0	NE
Rv1146	mmpL13b	PROBABLE CONSERVED TRANSMEMBRANE TRANSPORT PROTEIN MMPL13B	20	23	1	2	0	NE
Rv1147	-	hypothetical protein Rv1147	7	10	2	82	0	NE
Rv1148c	-	hypothetical protein Rv1148c	20	23	1	2	0	NE
Rv1149	-	POSSIBLE TRANSPOSASE	5	6	1	2	0	NE
Rv1151c	-	NAD-dependent deacetylase	7	9	2	18	0	NE
Rv1152	-	PROBABLE TRANSCRIPTIONAL REGULATORY PROTEIN	4	5	1	2	0	NE
Rv1153c	omt	PROBABLE O-METHYLTRANSFERASE OMT	16	19	1	2	0	NE
Rv1154c	-	hypothetical protein Rv1154c	13	16	1	2	0	NE
Rv1155	-	hypothetical protein Rv1155	9	12	2	9	0	NE
Rv1156	-	hypothetical protein Rv1156	10	12	1	2	0	NE
Rv1157c	-	CONSERVED HYPOTHETICAL ALA-, PRO-RICH PROTEIN	7	8	1	2	0	NE
Rv1158c	-	CONSERVED HYPOTHETICAL ALA-, PRO-RICH PROTEIN	9	11	1	2	0	NE
Rv1159	pimE	mannosyltransferase	23	29	1	2	0	NE
Rv1159A	phhB	pterin-4-alpha-carbinolamine dehydratase	8	13	2	19	0	NE
Rv1160	mutT2	PROBABLE MUTATOR PROTEIN MUTT (7,8-dihydro-8-oxoguanine-triphosphatase) (8-OXO-DGTPASE)	4	5	1	2	0	NE
Rv1161	narG	PROBABLE RESPIRATORY NITRATE REDUCTASE (ALPHA CHAIN) NARG	62	75	3	96	0	NE
Rv1162	narH	PROBABLE RESPIRATORY NITRATE REDUCTASE (BETA CHAIN) NARH	34	35	1	2	0	NE
Rv1163	narJ	PROBABLE RESPIRATORY NITRATE REDUCTASE (DELTA CHAIN) NARJ	13	15	1	2	0	NE
Rv1164	narI	PROBABLE RESPIRATORY NITRATE REDUCTASE (GAMMA CHAIN) NARI	16	19	1	2	0	NE
Rv1165	typA	POSSIBLE GTP-BINDING TRANSLATION ELONGATION FACTOR TYPA (TYROSINE PHOSPHORYLATED PROTEIN A) (GTP-BINDING PROTEIN)	13	16	2	51	0	NE
Rv1167c	-	PROBABLE TRANSCRIPTIONAL REGULATORY PROTEIN	7	9	1	2	0	NE
Rv1168c	PPE17	PPE FAMILY PROTEIN	16	16	0	0	0	NE
Rv1170	mshB	N-Acetyl-1-D-myo-Inosityl-2-Amino-2-Deoxy-alpha- D-Glucopyranoside Deacetylase mshB (GlcNAc-Ins deacetylase)	11	12	1	2	0	NE
Rv1171	-	hypothetical protein Rv1171	6	7	1	2	0	NE
Rv1172c	PE12	PE FAMILY PROTEIN	13	15	1	2	0	NE
Rv1173	fbiC	FO synthase	33	44	3	53	0	NE
Rv1174c	TB8.4	LOW MOLECULAR WEIGHT T-CELL ANTIGEN TB8.4	8	8	0	0	0	NE
Rv1175c	fadH	PROBABLE NADPH DEPENDENT 2,4-DIENOYL-COA REDUCTASE FADH (2,4-dienoyl coenzyme A reductase) (4-enoyl-CoA reductase)	24	27	1	2	0	NE
Rv1176c	-	hypothetical protein Rv1176c	12	15	2	30	0	NE
Rv1178	-	N-succinyldiaminopimelate aminotransferase	18	21	1	2	0	NE
Rv1179c	-	hypothetical protein Rv1179c	32	41	2	102	0	NE
Rv1180	pks3	PROBABLE POLYKETIDE BETA-KETOACYL SYNTHASE PKS3	13	26	4	216	0	NE
Rv1181	pks4	PROBABLE POLYKETIDE BETA-KETOACYL SYNTHASE PKS4	46	70	3	120	0	NE
Rv1182	papA3	PROBABLE CONSERVED POLYKETIDE SYNTHASE ASSOCIATED PROTEIN PAPA3	29	40	2	68	0	NE
Rv1183	mmpL10	PROBABLE CONSERVED TRANSMEMBRANE TRANSPORT PROTEIN MMPL10	29	53	8	208	0.0056	NE
Rv1184c	-	POSSIBLE EXPORTED PROTEIN	18	22	1	2	0	NE
Rv1185c	fadD21	acyl-CoA synthetase	30	32	1	2	0	NE
Rv1186c	-	hypothetical protein Rv1186c	13	18	1	2	0	NE
Rv1190	-	hypothetical protein Rv1190	6	9	2	8	0	NE
Rv1191	-	hypothetical protein Rv1191	8	9	1	2	0	NE
Rv1192	-	hypothetical protein Rv1192	11	14	3	57	0	NE
Rv1193	fadD36	acyl-CoA synthetase	14	21	2	92	0	NE
Rv1194c	-	hypothetical protein Rv1194c	14	18	1	2	0	NE
Rv1195	PE13	PE FAMILY PROTEIN	5	6	1	2	0	NE
Rv1196	PPE18	PPE FAMILY PROTEIN	11	11	0	0	0	NE
Rv1197	esxK	ESAT-6 LIKE PROTEIN ESXK (ESAT-6 LIKE PROTEIN 3)	4	4	0	0	0	NE
Rv1198	esxL	PUTATIVE ESAT-6 LIKE PROTEIN ESXL (ESAT-6 LIKE PROTEIN 4)	4	4	0	0	0	NE
Rv1199c	-	POSSIBLE TRANSPOSASE	16	16	0	0	0	NE
Rv1200	-	PROBABLE CONSERVED INTEGRAL MEMBRANE TRANSPORT PROTEIN	28	30	1	2	0	NE
Rv1203c	-	hypothetical protein Rv1203c	7	8	1	2	0	NE
Rv1204c	-	hypothetical protein Rv1204c	15	16	1	2	0	NE
Rv1205	-	hypothetical protein Rv1205	12	13	1	2	0	NE
Rv1206	fadD6	acyl-CoA synthetase	27	38	2	27	0	NE
Rv1207	folP2	PROBABLE DIHYDROPTEROATE SYNTHASE 2 FOLP2 (DHPS 2) (Dihydropteroate pyrophosphorylase 2)	6	10	1	2	0	NE
Rv1209	-	hypothetical protein Rv1209	5	5	0	0	0	NE
Rv1210	tagA	PROBABLE DNA-3-METHYLADENINE GLYCOSYLASE I TAGA (TAG I) (3-methyladenine-DNA glycosylase I, constitutive) (DNA-3-methyladenine glycosidase I )	10	11	1	2	0	NE
Rv1212c	-	PUTATIVE GLYCOSYL TRANSFERASE	26	32	2	11	0	NE
Rv1213	glgC	glucose-1-phosphate adenylyltransferase	27	31	1	2	0	NE
Rv1215c	-	hypothetical protein Rv1215c	24	26	1	2	0	NE
Rv1216c	-	PROBABLE CONSERVED INTEGRAL MEMBRANE PROTEIN	16	19	1	2	0	NE
Rv1217c	-	PROBABLE TETRONASIN-TRANSPORT INTEGRAL MEMBRANE PROTEIN ABC TRANSPORTER	14	20	2	211	0	NE
Rv1218c	-	PROBABLE TETRONASIN-TRANSPORT ATP-BINDING PROTEIN ABC TRANSPORTER	6	6	0	0	0	NE
Rv1219c	-	PROBABLE TRANSCRIPTIONAL REGULATORY PROTEIN	9	10	1	2	0	NE
Rv1220c	-	PROBABLE METHYLTRANSFERASE	7	10	2	74	0	NE
Rv1222	-	hypothetical protein Rv1222	2	3	1	2	0	NE
Rv1224	tatB	sec-independent translocase	2	6	4	129	0	NE
Rv1225c	-	hypothetical protein Rv1225c	5	6	1	2	0	NE
Rv1226c	-	PROBABLE TRANSMEMBRANE PROTEIN	12	15	1	2	0	NE
Rv1227c	-	PROBABLE TRANSMEMBRANE PROTEIN	4	6	1	2	0	NE
Rv1228	lpqX	PROBABLE LIPOPROTEIN LPQX	7	9	1	2	0	NE
Rv1230c	-	POSSIBLE MEMBRANE PROTEIN	14	20	2	76	0	NE
Rv1231c	-	PROBABLE MEMBRANE PROTEIN	6	7	1	2	0	NE
Rv1232c	-	hypothetical protein Rv1232c	10	11	1	2	0	NE
Rv1233c	-	hypothetical protein Rv1233c	14	19	2	14	0	NE
Rv1234	-	PROBABLE TRANSMEMBRANE PROTEIN	6	9	2	54	0	NE
Rv1235	lpqY	PROBABLE SUGAR-BINDING LIPOPROTEIN LPQY	23	30	2	18	0	NE
Rv1236	sugA	PROBABLE SUGAR-TRANSPORT INTEGRAL MEMBRANE PROTEIN ABC TRANSPORTER SUGA	16	19	1	2	0	NE
Rv1237	sugB	PROBABLE SUGAR-TRANSPORT INTEGRAL MEMBRANE PROTEIN ABC TRANSPORTER SUGB	11	13	1	2	0	NE
Rv1238	sugC	PROBABLE SUGAR-TRANSPORT ATP-BINDING PROTEIN ABC TRANSPORTER SUGC	24	26	1	2	0	NE
Rv1239c	corA	POSSIBLE MAGNESIUM AND COBALT TRANSPORT TRANSMEMBRANE PROTEIN CORA	14	25	4	182	0	NE
Rv1242	-	hypothetical protein Rv1242	8	10	1	2	0	NE
Rv1243c	PE_PGRS23	PE-PGRS FAMILY PROTEIN	17	19	1	2	0	NE
Rv1244	lpqZ	PROBABLE LIPOPROTEIN LPQZ	7	8	1	2	0	NE
Rv1245c	-	PROBABLE SHORT-CHAIN TYPE DEHYDROGENASE/REDUCTASE	13	14	1	2	0	NE
Rv1246c	-	hypothetical protein Rv1246c	7	7	0	0	0	NE
Rv1247c	-	hypothetical protein Rv1247c	6	6	0	0	0	NE
Rv1249c	-	POSSIBLE MEMBRANE PROTEIN	12	12	0	0	0	NE
Rv1250	-	PROBABLE DRUG-TRANSPORT INTEGRAL MEMBRANE PROTEIN	24	32	2	26	0	NE
Rv1251c	-	hypothetical protein Rv1251c	44	61	3	47	0	NE
Rv1252c	lprE	PROBABLE LIPOPROTEIN LPRE	7	7	0	0	0	NE
Rv1253	deaD	PROBABLE COLD-SHOCK DEAD-BOX PROTEIN A HOMOLOG DEAD (ATP-dependent RNA helicase deaD homolog)	25	35	2	33	0	NE
Rv1255c	-	PROBABLE TRANSCRIPTIONAL REGULATORY PROTEIN	7	10	2	34	0	NE
Rv1256c	cyp130	PROBA BLE CYTOCHROME P450 130 CYP130	15	16	1	2	0	NE
Rv1257c	-	PROBABLE OXIDOREDUCTASE	11	16	2	139	0	NE
Rv1258c	-	PROBABLE CONSERVED INTEGRAL MEMBRANE TRANSPORT PROTEIN	19	22	1	2	0	NE
Rv1259	-	hypothetical protein Rv1259	7	14	3	31	0	NE
Rv1260	-	hypothetical protein Rv1260	18	28	4	43	0	NE
Rv1261c	-	hypothetical protein Rv1261c	10	11	1	2	0	NE
Rv1262c	-	HYPOTHETICAL HIT-LIKE PROTEIN	4	4	0	0	0	NE
Rv1263	amiB2	amidase	16	22	1	2	0	NE
Rv1264	-	ADENYLYL CYCLASE (ATP PYROPHOSPHATE-LYASE) (ADENYLATE CYCLASE)	9	14	2	157	0	NE
Rv1265	-	hypothetical protein Rv1265	9	12	1	2	0	NE
Rv1266c	pknH	PROBABLE TRANSMEMBRANE SERINE/THREONINE-PROTEIN KINASE H PKNH (PROTEIN KINASE H) (STPK H)	27	29	1	2	0	NE
Rv1267c	embR	PROBABLE TRANSCRIPTIONAL REGULATORY PROTEIN EMBR	16	20	1	2	0	NE
Rv1268c	-	hypothetical protein Rv1268c	10	11	1	2	0	NE
Rv1269c	-	CONSERVED PROBABLE SECRETED PROTEIN	7	8	1	2	0	NE
Rv1270c	lprA	POSSIBLE LIPOPROTEIN LPRA	9	11	1	2	0	NE
Rv1271c	-	CONSERVED HYPOTHETICAL SECRETED PROTEIN	6	7	1	2	0	NE
Rv1273c	-	PROBABLE DRUGS-TRANSPORT TRANSMEMBRANE ATP-BINDING PROTEIN ABC TRANSPORTER	17	32	4	165	0	NE
Rv1274	lprB	POSSIBLE LIPOPROTEIN LPRB	1	4	3	137	0	NE
Rv1276c	-	hypothetical protein Rv1276c	3	7	3	69	0	NE
Rv1277	-	hypothetical protein Rv1277	19	20	1	2	0	NE
Rv1278	-	hypothetical protein Rv1278	15	28	4	238	0.0002	NE
Rv1279	-	PROBABLE DEHYDROGENASE FAD flavoprotein GMC oxidoreductase	26	30	2	17	0	NE
Rv1280c	oppA	PROBABLE PERIPLASMIC OLIGOPEPTIDE-BINDING LIPOPROTEIN OPPA	21	26	2	18	0	NE
Rv1282c	oppC	PROBABLE OLIGOPEPTIDE-TRANSPORT INTEGRAL MEMBRANE PROTEIN ABC TRANSPORTER OPPC	11	16	2	95	0	NE
Rv1283c	oppB	PROBABLE OLIGOPEPTIDE-TRANSPORT INTEGRAL MEMBRANE PROTEIN ABC TRANSPORTER OPPB	12	21	4	188	0	NE
Rv1285	cysD	sulfate adenylyltransferase subunit 2	9	16	3	18	0	NE
Rv1286	cysN	bifunctional sulfate adenylyltransferase subunit 1/adenylylsulfate kinase protein	30	35	2	16	0	NE
Rv1287	-	hypothetical protein Rv1287	9	13	1	2	0	NE
Rv1288	-	hypothetical protein Rv1288	32	34	1	2	0	NE
Rv1289	-	hypothetical protein Rv1289	11	11	0	0	0	NE
Rv1290A	-	hypothetical protein Rv1290A	5	7	1	2	0	NE
Rv1290c	-	hypothetical protein Rv1290c	32	34	1	2	0	NE
Rv1291c	-	CONSERVED HYPOTHETICAL SECRETED PROTEIN	3	3	0	0	0	NE
Rv1298	rpmE	50S ribosomal protein L31	5	7	2	62	0	NE
Rv1301	-	hypothetical protein Rv1301	4	11	3	84	0	NE
Rv1303	-	hypothetical protein Rv1303	1	4	3	73	0.0001	NE
Rv1312	-	CONSERVED HYPOTHETICAL SECRETED PROTEIN	4	10	4	70	0	NE
Rv1313c	-	POSSIBLE TRANSPOSASE	15	16	1	2	0	NE
Rv1314c	-	hypothetical protein Rv1314c	14	15	1	2	0	NE
Rv1316c	ogt	PROBABLE METHYLATED-DNA--PROTEIN-CYSTEINE METHYLTRANSFERASE OGT (6-O-methylguanine-DNA methyltransferase) (O-6-methylguanine-DNA-alkyltransferase)	8	9	1	2	0	NE
Rv1317c	alkA	PROBABLE ADA REGULATORY PROTEIN ALKA (Regulatory protein of adaptative response) (Methylated-DNA--protein-cysteine methyltransferase) (O-6-methylguanine-DNA alkyltransferase) (O-6-methylguanine-DNA methyltransferase) (3-methyladenine DNA glycosylase II)	13	13	0	0	0	NE
Rv1318c	-	POSSIBLE ADENYLATE CYCLASE (ATP PYROPHOSPHATE-LYASE) (ADENYLYL CYCLASE)	19	19	0	0	0	NE
Rv1319c	-	POSSIBLE ADENYLATE CYCLASE (ATP PYROPHOSPHATE-LYASE) (ADENYLYL CYCLASE)	23	28	1	2	0	NE
Rv1320c	-	POSSIBLE ADENYLATE CYCLASE (ATP PYROPHOSPHATE-LYASE) (ADENYLYL CYCLASE)	25	29	2	41	0	NE
Rv1321	-	hypothetical protein Rv1321	11	12	1	2	0	NE
Rv1322	-	hypothetical protein Rv1322	6	6	0	0	0	NE
Rv1322A	-	hypothetical protein Rv1322A	6	6	0	0	0	NE
Rv1323	fadA4	acetyl-CoA acetyltransferase	15	15	0	0	0	NE
Rv1324	-	POSSIBLE THIOREDOXIN	6	6	0	0	0	NE
Rv1328	glgP	PROBABLE GLYCOGEN PHOSPHORYLASE GLGP	35	45	2	24	0	NE
Rv1329c	dinG	PROBABLE ATP-DEPENDENT HELICASE DING	16	24	3	102	0	NE
Rv1330c	-	nicotinate phosphoribosyltransferase	19	23	1	2	0	NE
Rv1331	clpS	ATP-dependent Clp protease adaptor protein ClpS	5	5	0	0	0	NE
Rv1332	-	PROBABLE TRANSCRIPTIONAL REGULATORY PROTEIN	5	7	1	2	0	NE
Rv1333	-	PROBABLE HYDROLASE	10	13	2	134	0	NE
Rv1334	-	hypothetical protein Rv1334	12	12	0	0	0	NE
Rv1335	-	9.5 KDA CULTURE FILTRATE ANTIGEN CFP10A	5	5	0	0	0	NE
Rv1336	cysM	PROBABLE CYSTEINE SYNTHASE B CYSM (CSASE B) (O-acetylserine sulfhydrylase B) (O-acetylserine (Thiol)-lyase B)	17	19	1	2	0	NE
Rv1337	-	PROBABLE INTEGRAL MEMBRANE PROTEIN	13	13	0	0	0	NE
Rv1340	rph	ribonuclease PH	12	13	1	2	0	NE
Rv1341	-	putative deoxyribonucleotide triphosphate pyrophosphatase	6	6	0	0	0	NE
Rv1344	-	acyl carrier protein	8	10	2	9	0	NE
Rv1345	fadD33	acyl-CoA synthetase	20	23	1	2	0	NE
Rv1346	fadE14	POSSIBLE ACYL-CoA DEHYDROGENASE FADE14	11	15	3	60	0	NE
Rv1347c	-	hypothetical protein Rv1347c	8	14	2	12	0	NE
Rv1350	fabG	3-ketoacyl-(acyl-carrier-protein) reductase	12	15	2	11	0	NE
Rv1351	-	hypothetical protein Rv1351	8	10	2	8	0	NE
Rv1352	-	hypothetical protein Rv1352	5	6	1	2	0	NE
Rv1353c	-	PROBABLE TRANSCRIPTIONAL REGULATORY PROTEIN	12	13	1	2	0	NE
Rv1354c	-	hypothetical protein Rv1354c	38	44	2	78	0	NE
Rv1355c	moeY	hypothetical protein Rv1355c	29	40	2	26	0	NE
Rv1356c	-	hypothetical protein Rv1356c	24	28	2	41	0	NE
Rv1357c	-	hypothetical protein Rv1357c	13	13	0	0	0	NE
Rv1358	-	PROBABLE TRANSCRIPTIONAL REGULATORY PROTEIN	62	74	2	33	0	NE
Rv1359	-	PROBABLE TRANSCRIPTIONAL REGULATORY PROTEIN	14	17	1	2	0	NE
Rv1360	-	PROBABLE OXIDOREDUCTASE	12	14	1	2	0	NE
Rv1361c	PPE19	PPE FAMILY PROTEIN	14	14	0	0	0	NE
Rv1362c	-	POSSIBLE MEMBRANE PROTEIN	12	14	1	2	0	NE
Rv1363c	-	POSSIBLE MEMBRANE PROTEIN	6	8	1	2	0	NE
Rv1364c	-	hypothetical protein Rv1364c	29	32	2	51	0	NE
Rv1365c	rsfA	ANTI-ANTI-SIGMA FACTOR RSFA (ANTI-SIGMA FACTOR ANTAGONIST) (REGULATOR OF SIGMA F A)	5	5	0	0	0	NE
Rv1366	-	hypothetical protein Rv1366	17	19	2	30	0	NE
Rv1367c	-	hypothetical protein Rv1367c	12	16	2	10	0	NE
Rv1368	lprF	PROBABLE CONSERVED LIPOPROTEIN LPRF	7	8	1	2	0	NE
Rv1369c	-	PROBABLE TRANSPOSASE	22	23	1	2	0	NE
Rv1370c	-	PROBABLE TRANSPOSASE	4	4	0	0	0	NE
Rv1371	-	PROBABLE CONSERVED MEMBRANE PROTEIN	24	30	2	10	0	NE
Rv1372	-	hypothetical protein Rv1372	12	18	2	17	0	NE
Rv1373	-	GLYCOLIPID SULFOTRANSFERASE	19	19	0	0	0	NE
Rv1374c	-	hypothetical protein Rv1374c	14	14	0	0	0	NE
Rv1375	-	hypothetical protein Rv1375	20	22	1	2	0	NE
Rv1376	-	hypothetical protein Rv1376	14	17	1	2	0	NE
Rv1377c	-	PUTATIVE TRANSFERASE	11	13	1	2	0	NE
Rv1378c	-	hypothetical protein Rv1378c	17	24	3	25	0	NE
Rv1379	pyrR	pyrimidine regulatory protein PyrR	2	7	3	152	0	NE
Rv1382	-	PROBABLE EXPORT OR MEMBRANE PROTEIN	1	6	4	142	0	NE
Rv1386	PE15	PE FAMILY PROTEIN	6	6	0	0	0	NE
Rv1387	PPE20	PPE FAMILY PROTEIN	25	26	1	2	0	NE
Rv1388	mihF	PUTATIVE INTEGRATION HOST FACTOR MIHF	5	8	1	2	0	NE
Rv1393c	-	PROBABLE MONOXYGENASE	24	27	1	2	0	NE
Rv1394c	cyp132	PROBABLE CYTOCHROME P450 132 CYP132	17	19	1	2	0	NE
Rv1395	-	PROBABLE TRANSCRIPTIONAL REGULATORY PROTEIN	12	18	3	57	0	NE
Rv1396c	PE_PGRS25	PE-PGRS FAMILY PROTEIN	9	12	1	2	0	NE
Rv1398c	-	hypothetical protein Rv1398c	4	4	0	0	0	NE
Rv1399c	lipH	PROBABLE LIPASE LIPH	11	15	2	8	0	NE
Rv1400c	lipI	PROBABLE LIPASE LIPH	15	18	2	50	0	NE
Rv1401	-	POSSIBLE MEMBRANE PROTEIN	5	9	2	260	0.0038	NE
Rv1403c	-	PUTATIVE METHYLTRANSFERASE	14	16	1	2	0	NE
Rv1404	-	PROBABLE TRANSCRIPTIONAL REGULATORY PROTEIN	6	8	1	2	0	NE
Rv1405c	-	PUTATIVE METHYLTRANSFERASE	12	12	0	0	0	NE
Rv1407	fmu	PROBABLE FMU PROTEIN (SUN PROTEIN)	15	21	2	80	0	NE
Rv1408	rpe	ribulose-phosphate 3-epimerase	7	13	3	76	0	NE
Rv1409	ribG	PROBABLE BIFUNCTIONAL riboflavin biosynthesis protein RIBG : Diaminohydroxyphosphoribosylaminopyrimidine deaminase (Riboflavin-specific deaminase) + 5-amino-6-(5-phosphoribosylamino) uracil reductase (HTP reductase)	13	14	1	2	0	NE
Rv1410c	-	AMINOGLYCOSIDES/TETRACYCLINE-TRANSPORT INTEGRAL MEMBRANE PROTEIN	23	30	2	10	0	NE
Rv1411c	lprG	PROBABLE CONSERVED LIPOPROTEIN LPRG	7	9	1	2	0	NE
Rv1412	ribC	riboflavin synthase subunit alpha	6	7	1	2	0	NE
Rv1413	-	hypothetical protein Rv1413	6	6	0	0	0	NE
Rv1414	-	hypothetical protein Rv1414	4	4	0	0	0	NE
Rv1415	ribA2	bifunctional 3,4-dihydroxy-2-butanone 4-phosphate synthase/GTP cyclohydrolase II protein	14	15	1	2	0	NE
Rv1417	-	POSSIBLE CONSERVED MEMBRANE PROTEIN	4	8	2	54	0	NE
Rv1418	lprH	PROBABLE LIPOPROTEIN LPRH	13	15	2	70	0	NE
Rv1419	-	hypothetical protein Rv1419	4	6	1	2	0	NE
Rv1421	-	hypothetical protein Rv1421	17	20	1	2	0	NE
Rv1424c	-	POSSIBLE MEMBRANE PROTEIN	15	19	1	2	0	NE
Rv1425	-	hypothetical protein Rv1425	16	19	2	68	0	NE
Rv1426c	lipO	PROBABLE ESTERASE LIPO	14	29	3	121	0	NE
Rv1427c	fadD12	acyl-CoA synthetase	14	19	1	2	0	NE
Rv1428c	-	hypothetical protein Rv1428c	15	18	1	2	0	NE
Rv1429	-	hypothetical protein Rv1429	18	23	2	14	0	NE
Rv1430	PE16	PE FAMILY PROTEIN	33	40	2	17	0	NE
Rv1431	-	hypothetical protein Rv1431	17	25	2	39	0	NE
Rv1432	-	PROBABLE DEHYDROGENASE	8	16	2	11	0	NE
Rv1433	-	POSSIBLE CONSERVED EXPORTED PROTEIN	17	18	1	2	0	NE
Rv1435c	-	Probable conserved Proline, Glycine, Valine-rich secreted protein	10	16	4	29	0	NE
Rv1436	gap	glyceraldehyde-3-phosphate dehydrogenase	13	15	1	2	0	NE
Rv1437	pgk	phosphoglycerate kinase	9	16	3	44	0	NE
Rv1439c	-	hypothetical protein Rv1439c	7	7	0	0	0	NE
Rv1441c	PE_PGRS26	PE-PGRS FAMILY PROTEIN	12	18	2	65	0	NE
Rv1442	bisC	PROBABLE BIOTIN SULFOXIDE REDUCTASE BISC (BDS reductase) (BSO reductase)	28	38	2	226	0	NE
Rv1444c	-	hypothetical protein Rv1444c	4	4	0	0	0	NE
Rv1445c	devB	6-phosphogluconolactonase	6	9	2	29	0	NE
Rv1446c	opcA	PUTATIVE OXPP CYCLE PROTEIN OPCA	5	15	4	165	0	NE
Rv1447c	zwf2	glucose-6-phosphate 1-dehydrogenase	15	19	2	85	0	NE
Rv1448c	tal	transaldolase	7	13	3	84	0	NE
Rv1450c	PE_PGRS27	PE-PGRS FAMILY PROTEIN	19	32	2	161	0	NE
Rv1452c	PE_PGRS28	PE-PGRS FAMILY PROTEIN	12	17	2	161	0	NE
Rv1453	-	POSSIBLE TRANSCRIPTIONAL ACTIVATOR PROTEIN	11	12	1	2	0	NE
Rv1454c	qor	PROBABLE QUINONE REDUCTASE QOR (NADPH:quinone reductase) (Zeta-crystallin homolog protein)	15	16	1	2	0	NE
Rv1455	-	hypothetical protein Rv1455	10	13	1	2	0	NE
Rv1457c	-	PROBABLE UNIDENTIFIED ANTIBIOTIC-TRANSPORT INTEGRAL MEMBRANE ABC TRANSPORTER	5	8	1	2	0	NE
Rv1458c	-	PROBABLE UNIDENTIFIED ANTIBIOTIC-TRANSPORT ATP-BINDING PROTEIN ABC TRANSPORTER	13	14	1	2	0	NE
Rv1460	-	PROBABLE TRANSCRIPTIONAL REGULATORY PROTEIN	7	9	1	2	0	NE
Rv1467c	fadE15	PROBABLE ACYL-CoA DEHYDROGENASE FADE15	26	28	1	2	0	NE
Rv1468c	PE_PGRS29	PE-PGRS FAMILY PROTEIN	7	10	1	2	0	NE
Rv1469	ctpD	PROBABLE CATION TRANSPORTER P-TYPE ATPASE D CTPD	17	21	2	33	0	NE
Rv1470	trxA	PROBABLE THIOREDOXIN TRXA	5	5	0	0	0	NE
Rv1471	trxB1	PROBABLE THIOREDOXIN TRXB1	3	3	0	0	0	NE
Rv1472	echA12	enoyl-CoA hydratase	14	16	1	2	0	NE
Rv1473	-	PROBABLE MACROLIDE-TRANSPORT ATP-BINDING PROTEIN ABC TRANSPORTER	20	25	2	41	0	NE
Rv1474c	-	PROBABLE TRANSCRIPTIONAL REGULATORY PROTEIN	7	8	1	2	0	NE
Rv1478	-	HYPOTHETICAL INVASION PROTEIN	8	9	1	2	0	NE
Rv1482c	-	hypothetical protein Rv1482c	11	14	2	44	0	NE
Rv1486c	-	hypothetical protein Rv1486c	8	8	0	0	0	NE
Rv1487	-	hypothetical protein Rv1487	4	4	0	0	0	NE
Rv1488	-	POSSIBLE EXPORTED CONSERVED PROTEIN	16	16	0	0	0	NE
Rv1489	-	hypothetical protein Rv1489	7	7	0	0	0	NE
Rv1490	-	PROBABLE MEMBRANE PROTEIN	24	38	3	90	0	NE
Rv1491c	-	hypothetical protein Rv1491c	10	15	2	10	0	NE
Rv1492	mutA	PROBABLE METHYLMALONYL-CoA MUTASE SMALL SUBUNIT MUTA (MCM)	15	17	1	2	0	NE
Rv1493	mutB	methylmalonyl-CoA mutase	28	32	2	57	0	NE
Rv1494	-	hypothetical protein Rv1494	5	8	3	97	0.0001	NE
Rv1495	-	hypothetical protein Rv1495	5	6	1	2	0	NE
Rv1496	-	arginine/ornithine transport system ATPase	9	9	0	0	0	NE
Rv1497	lipL	PROBABLE ESTERASE LIPL	14	17	3	31	0	NE
Rv1498A	-	hypothetical protein Rv1498A	3	3	0	0	0	NE
Rv1498c	-	PROBABLE METHYLTRANSFERASE	15	16	1	2	0	NE
Rv1499	-	hypothetical protein Rv1499	5	5	0	0	0	NE
Rv1500	-	PROBABLE GLYCOSYLTRANSFERASE	21	36	8	95	0	NE
Rv1501	-	hypothetical protein Rv1501	28	34	2	87	0	NE
Rv1502	-	hypothetical protein Rv1502	23	33	2	30	0	NE
Rv1503c	-	hypothetical protein Rv1503c	17	18	1	2	0	NE
Rv1504c	-	hypothetical protein Rv1504c	12	12	0	0	0	NE
Rv1505c	-	hypothetical protein Rv1505c	14	26	5	98	0	NE
Rv1506c	-	hypothetical protein Rv1506c	14	20	2	35	0	NE
Rv1507A	-	hypothetical protein Rv1507A	12	18	4	62	0	NE
Rv1507c	-	hypothetical protein Rv1507c	14	29	3	40	0	NE
Rv1508A	-	hypothetical protein Rv1508A	13	14	1	2	0	NE
Rv1508c	-	Probable membrane protein	42	43	1	2	0	NE
Rv1509	-	hypothetical protein Rv1509	13	21	2	31	0	NE
Rv1510	-	conserved probable membrane protein	21	23	1	2	0	NE
Rv1511	gmdA	GDP-D-mannose dehydratase gmdA (GDP-mannose 4,6 dehydratase) (GMD)	18	20	2	95	0	NE
Rv1513	-	hypothetical protein Rv1513	5	7	1	2	0	NE
Rv1514c	-	hypothetical protein Rv1514c	13	18	3	92	0	NE
Rv1515c	-	hypothetical protein Rv1515c	13	18	3	88	0	NE
Rv1516c	-	probable sugar transferase	9	11	1	2	0	NE
Rv1517	-	hypothetical protein Rv1517	12	15	2	17	0	NE
Rv1518	-	hypothetical protein Rv1518	11	13	1	2	0	NE
Rv1519	-	hypothetical protein Rv1519	3	3	0	0	0	NE
Rv1520	-	probable sugar transferase	24	26	1	2	0	NE
Rv1521	fadD25	acyl-CoA synthetase	37	39	1	2	0	NE
Rv1522c	mmpL12	PROBABLE CONSERVED TRANSMEMBRANE TRANSPORT PROTEIN MMPL12	43	52	4	82	0	NE
Rv1523	-	Probable methyltransferase	18	21	1	2	0	NE
Rv1524	-	Probable glycosyltransferase	12	14	1	2	0	NE
Rv1525	wbbL2	POSSIBLE RHAMNOSYL TRANSFERASE WBBL2	16	23	3	129	0	NE
Rv1526c	-	Probable glycosyltransferase	14	19	2	119	0	NE
Rv1527c	pks5	Probable polyketide synthase pks5	83	100	3	174	0	NE
Rv1528c	papA4	PROBABLE CONSERVED POLYKETIDE SYNTHASE ASSOCIATED PROTEIN PAPA4	7	7	0	0	0	NE
Rv1529	fadD24	acyl-CoA synthetase	30	37	1	2	0	NE
Rv1531	-	hypothetical protein Rv1531	5	8	1	2	0	NE
Rv1532c	-	hypothetical protein Rv1532c	5	5	0	0	0	NE
Rv1534	-	Probable transcriptional regulator	15	17	1	2	0	NE
Rv1535	-	hypothetical protein Rv1535	5	5	0	0	0	NE
Rv1537	dinX	DNA polymerase IV	10	14	2	25	0	NE
Rv1538c	ansA	Probable L-aparaginase ansA	14	14	0	0	0	NE
Rv1539	lspA	lipoprotein signal peptidase	5	9	3	231	0.0015	NE
Rv1540	-	CONSERVED HYPOTHETICAL PROTEIN MEMBER OF yabO/yceC/yfiI FAMILY	9	14	2	27	0	NE
Rv1541c	lprI	Possible lipoprotein lprI	7	9	1	2	0	NE
Rv1542c	glbN	Probable hemoglobin glbN	8	8	0	0	0	NE
Rv1543	-	POSSIBLE FATTY ACYL-CoA REDUCTASE	14	15	1	2	0	NE
Rv1544	-	Possible ketoacyl reductase	9	11	2	111	0	NE
Rv1545	-	hypothetical protein Rv1545	3	4	1	2	0	NE
Rv1546	-	hypothetical protein Rv1546	6	6	0	0	0	NE
Rv1548c	PPE21	PPE FAMILY PROTEIN	36	42	1	2	0	NE
Rv1549	fadD11.1	POSSIBLE FATTY-ACID-CoA LIGASE FADD11.1 (FATTY-ACID-CoA SYNTHETASE) (FATTY-ACID-CoA SYNTHASE)	9	9	0	0	0	NE
Rv1550	fadD11	PROBABLE FATTY-ACID-CoA LIGASE FADD11 (FATTY-ACID-CoA SYNTHETASE) (FATTY-ACID-CoA SYNTHASE)	24	28	2	18	0	NE
Rv1551	plsB1	glycerol-3-phosphate acyltransferase	25	33	2	24	0	NE
Rv1552	frdA	fumarate reductase flavoprotein subunit	35	41	2	11	0	NE
Rv1553	frdB	PROBABLE FUMARATE REDUCTASE	12	14	1	2	0	NE
Rv1554	frdC	PROBABLE FUMARATE REDUCTASE	8	10	2	31	0	NE
Rv1555	frdD	fumarate reductase subunit D	5	5	0	0	0	NE
Rv1556	-	Possible regulatory protein	13	14	1	2	0	NE
Rv1557	mmpL6	PROBABLE CONSERVED TRANSMEMBRANE TRANSPORT PROTEIN MMPL6	19	21	1	2	0	NE
Rv1558	-	hypothetical protein Rv1558	9	10	1	2	0	NE
Rv1559	ilvA	threonine dehydratase	24	27	1	2	0	NE
Rv1561	-	hypothetical protein Rv1561	9	9	0	0	0	NE
Rv1562c	treZ	Maltooligosyltrehalose trehalohydrolase TreZ	28	37	3	57	0	NE
Rv1563c	treY	Maltooligosyltrehalose synthase TreY	19	36	5	146	0	NE
Rv1564c	treX	Probable Maltooligosyltrehalose synthase TreX	41	49	2	30	0	NE
Rv1565c	-	hypothetical protein Rv1565c	20	46	5	196	0	NE
Rv1566c	-	Possible inv protein	5	10	2	106	0	NE
Rv1567c	-	Probable hypothetical membrane protein	8	9	1	2	0	NE
Rv1568	bioA	adenosylmethionine--8-amino-7-oxononanoate transaminase	13	16	1	2	0	NE
Rv1569	bioF1	8-amino-7-oxononanoate synthase	6	7	1	2	0	NE
Rv1571	-	hypothetical protein Rv1571	2	3	1	2	0	NE
Rv1574	-	Probable phiRV1 phage related protein	4	4	0	0	0	NE
Rv1575	-	Probable phiRV1 phage protein	7	10	3	13	0	NE
Rv1577c	-	Probable phiRv1 phage protein	4	8	2	14	0	NE
Rv1578c	-	Probable phiRv1 phage protein	3	4	1	2	0	NE
Rv1580c	-	Probable phiRv1 phage protein	4	5	1	2	0	NE
Rv1581c	-	Probable phiRv1 phage protein	6	7	1	2	0	NE
Rv1582c	-	Probable phiRv1 phage protein	29	32	1	2	0	NE
Rv1583c	-	Probable phiRv1 phage protein	5	5	0	0	0	NE
Rv1585c	-	Possible phage phiRv1 protein	5	9	2	31	0	NE
Rv1586c	-	Probable phiRv1 integrase	17	24	2	7	0	NE
Rv1587c	-	Partial REP13E12 repeat protein	12	15	2	7	0	NE
Rv1588c	-	Partial REP13E12 repeat protein	8	11	3	146	0	NE
Rv1589	bioB	biotin synthase	9	11	1	2	0	NE
Rv1591	-	PROBABLE TRANSMEMBRANE PROTEIN	8	9	1	2	0	NE
Rv1592c	-	hypothetical protein Rv1592c	23	26	1	2	0	NE
Rv1593c	-	hypothetical protein Rv1593c	6	12	5	139	0	NE
Rv1596	nadC	nicotinate-nucleotide pyrophosphorylase	6	15	5	100	0	NE
Rv1597	-	hypothetical protein Rv1597	12	12	0	0	0	NE
Rv1598c	-	hypothetical protein Rv1598c	8	9	1	2	0	NE
Rv1604	impA	PROBABLE INOSITOL-MONOPHOSPHATASE IMPA (IMP)	10	13	3	135	0	NE
Rv1607	chaA	Probable ionic transporter integral membrane protein chaA	10	10	0	0	0	NE
Rv1608c	bcpB	Probable peroxidoxin BcpB	7	8	1	2	0	NE
Rv1609	trpE	anthranilate synthase component I	20	26	1	2	0	NE
Rv1613	trpA	tryptophan synthase subunit alpha	7	19	7	161	0.0002	NE
Rv1615	-	Probable hypothetical membrane protein	9	10	1	2	0	NE
Rv1616	-	hypothetical protein Rv1616	10	12	2	74	0	NE
Rv1618	tesB1	Probable acyl-CoA thioesterase II tesB1	17	19	1	2	0	NE
Rv1619	-	hypothetical protein Rv1619	13	23	3	65	0	NE
Rv1620c	cydC	PROBABLE 'COMPONENT LINKED WITH THE ASSEMBLY OF CYTOCHROME' TRANSPORT TRANSMEMBRANE ATP-BINDING PROTEIN ABC TRANSPORTER CYDC	12	19	3	123	0	NE
Rv1621c	cydD	PROBABLE 'COMPONENT LINKED WITH THE ASSEMBLY OF CYTOCHROME' TRANSPORT TRANSMEMBRANE ATP-BINDING PROTEIN ABC TRANSPORTER CYDD	14	20	2	60	0	NE
Rv1622c	cydB	Probable integral membrane cytochrome D ubiquinol oxidase (subunit II) cydB (Cytochrome BD-I oxidase subunit II)	15	22	2	15	0	NE
Rv1623c	cydA	Probable integral membrane cytochrome D ubiquinol oxidase (subunit I) cydA (Cytochrome BD-I oxidase subunit I)	21	23	1	2	0	NE
Rv1624c	-	Probable conserved membrane protein	5	5	0	0	0	NE
Rv1625c	cya	MEMBRANE-ANCHORED ADENYLYL CYCLASE CYA (ATP PYROPHOSPHATE-LYASE) (ADENYLATE CYCLASE)	28	31	1	2	0	NE
Rv1626	-	Probable two-component system transcriptional regulator	5	5	0	0	0	NE
Rv1627c	-	lipid-transfer protein	17	19	1	2	0	NE
Rv1628c	-	hypothetical protein Rv1628c	6	7	1	2	0	NE
Rv1632c	-	hypothetical protein Rv1632c	12	12	0	0	0	NE
Rv1633	uvrB	excinuclease ABC subunit B	31	38	2	38	0	NE
Rv1634	-	Possible drug efflux membrane protein	32	33	1	2	0	NE
Rv1635c	-	Probable conserved transmembrane protein	30	32	1	2	0	NE
Rv1636	TB15.3	IRON-REGULATED CONSERVED HYPOTHETICAL PROTEIN TB15.3	7	10	2	186	0.0001	NE
Rv1637c	-	hypothetical protein Rv1637c	13	13	0	0	0	NE
Rv1638	uvrA	excinuclease ABC subunit A	34	39	1	2	0	NE
Rv1638A	-	hypothetical protein Rv1638A	1	5	3	59	0.0008	NE
Rv1639c	-	hypothetical protein Rv1639c	13	18	1	2	0	NE
Rv1640c	lysS	lysyl-tRNA synthetase	58	65	2	20	0	NE
Rv1644	tsnR	Possible 23S rRNA methyltransferase tsnR	11	11	0	0	0	NE
Rv1645c	-	hypothetical protein Rv1645c	23	23	0	0	0	NE
Rv1646	PE17	PE FAMILY PROTEIN	18	19	1	2	0	NE
Rv1647	-	hypothetical protein Rv1647	10	12	2	74	0	NE
Rv1648	-	Probable transmembrane protein	12	14	1	2	0	NE
Rv1651c	PE_PGRS30	PE-PGRS FAMILY PROTEIN	43	54	2	38	0	NE
Rv1657	argR	arginine repressor	2	4	1	2	0	NE
Rv1660	pks10	Possible chalcone synthase pks10	9	11	1	2	0	NE
Rv1663	pks17	Probable polyketide synthase pks17	13	19	3	217	0	NE
Rv1664	pks9	Probable polyketide synthase pks9	34	47	3	214	0	NE
Rv1665	pks11	Possible chalcone synthase pks11	13	13	0	0	0	NE
Rv1666c	cyp139	Probable cytochrome P450 139 CYP139	17	20	2	52	0	NE
Rv1667c	-	PROBABLE SECOND PART OF MACROLIDE-TRANSPORT ATP-BINDING PROTEIN ABC TRANSPORTER	9	11	2	25	0	NE
Rv1668c	-	PROBABLE FIRST PART OF MACROLIDE-TRANSPORT ATP-BINDING PROTEIN ABC TRANSPORTER	10	14	2	116	0	NE
Rv1669	-	hypothetical protein Rv1669	5	9	1	2	0	NE
Rv1670	-	hypothetical protein Rv1670	10	11	1	2	0	NE
Rv1671	-	PROBABLE MEMBRANE PROTEIN	8	16	3	77	0	NE
Rv1672c	-	PROBABLE CONSERVED INTEGRAL MEMBRANE TRANSPORT PROTEIN	14	21	3	135	0	NE
Rv1673c	-	hypothetical protein Rv1673c	11	15	2	45	0	NE
Rv1674c	-	PROBABLE TRANSCRIPTIONAL REGULATORY PROTEIN	8	9	1	2	0	NE
Rv1675c	-	PROBABLE TRANSCRIPTIONAL REGULATORY PROTEIN	7	11	4	215	0.0007	NE
Rv1676	-	hypothetical protein Rv1676	8	10	1	2	0	NE
Rv1677	dsbF	PROBABLE CONSERVED LIPOPROTEIN DSBF	6	12	2	17	0	NE
Rv1678	-	PROBABLE INTEGRAL MEMBRANE PROTEIN	8	10	2	117	0	NE
Rv1679	fadE16	POSSIBLE ACYL-CoA DEHYDROGENASE FADE16	6	11	3	116	0	NE
Rv1680	-	hypothetical protein Rv1680	10	15	2	11	0	NE
Rv1681	moeX	POSSIBLE MOLYBDOPTERIN BIOSYNTHESIS PROTEIN MOEX	12	16	1	2	0	NE
Rv1682	-	Probable coiled-coil structural protein	13	16	1	2	0	NE
Rv1683	-	acyl-CoA synthetase	11	41	6	247	0.0161	NE
Rv1686c	-	PROBABLE CONSERVED INTEGRAL MEMBRANE PROTEIN ABC TRANSPORTER	10	13	2	28	0	NE
Rv1687c	-	PROBABLE CONSERVED ATP-BINDING PROTEIN ABC TRANSPORTER	7	11	2	60	0	NE
Rv1688	mpg	3-methyladenine DNA glycosylase	7	9	1	2	0	NE
Rv1690	lprJ	PROBABLE LIPOPROTEIN LPRJ	6	8	1	2	0	NE
Rv1691	-	hypothetical protein Rv1691	6	11	3	91	0	NE
Rv1692	-	PROBABLE PHOSPHATASE	11	12	1	2	0	NE
Rv1694	tlyA	CYTOTOXIN|HAEMOLYSIN HOMOLOGUE TLYA	5	11	2	15	0	NE
Rv1696	recN	PROBABLE DNA REPAIR PROTEIN RECN (RECOMBINATION PROTEIN N)	13	22	4	190	0.0001	NE
Rv1700	-	hypothetical protein Rv1700	7	11	2	124	0	NE
Rv1701	xerD	site-specific tyrosine recombinase XerD	13	15	1	2	0	NE
Rv1702c	-	hypothetical protein Rv1702c	17	24	3	58	0	NE
Rv1703c	-	Probable catechol-o-methyltransferase	10	14	1	2	0	NE
Rv1704c	cycA	PROBABLE D-SERINE/ALANINE/GLYCINE TRANSPORTER PROTEIN CYCA	18	22	2	197	0	NE
Rv1705c	PPE22	PPE FAMILY PROTEIN	20	26	2	13	0	NE
Rv1706c	PPE23	PPE FAMILY PROTEIN	18	20	1	2	0	NE
Rv1707	-	PROBABLE CONSERVED TRANSMEMBRANE PROTEIN	19	22	1	2	0	NE
Rv1709	-	hypothetical protein Rv1709	6	11	3	215	0.0001	NE
Rv1710	-	hypothetical protein Rv1710	6	15	3	92	0	NE
Rv1711	-	hypothetical protein Rv1711	1	10	5	199	0.0008	NE
Rv1712	cmk	cytidylate kinase	5	13	6	199	0.0025	NE
Rv1714	-	Probable oxidoreductase	5	8	2	58	0	NE
Rv1715	fadB3	PROBABLE 3-HYDROXYBUTYRYL-CoA DEHYDROGENASE FADB3 (BETA-HYDROXYBUTYRYL-CoA DEHYDROGENASE) (BHBD)	6	10	1	2	0	NE
Rv1716	-	hypothetical protein Rv1716	9	12	2	10	0	NE
Rv1717	-	hypothetical protein Rv1717	4	4	0	0	0	NE
Rv1718	-	hypothetical protein Rv1718	7	7	0	0	0	NE
Rv1719	-	PROBABLE TRANSCRIPTIONAL REGULATORY PROTEIN	4	7	1	2	0	NE
Rv1720c	-	hypothetical protein Rv1720c	6	9	2	25	0	NE
Rv1722	-	biotin carboxylase-like protein	19	23	4	134	0	NE
Rv1723	-	PROBABLE HYDROLASE	16	18	1	2	0	NE
Rv1724c	-	hypothetical protein Rv1724c	13	13	0	0	0	NE
Rv1725c	-	hypothetical protein Rv1725c	8	13	2	61	0	NE
Rv1726	-	PROBABLE OXIDOREDUCTASE	12	16	2	38	0	NE
Rv1727	-	hypothetical protein Rv1727	5	6	1	2	0	NE
Rv1728c	-	hypothetical protein Rv1728c	15	20	1	2	0	NE
Rv1729c	-	hypothetical protein Rv1729c	18	22	2	33	0	NE
Rv1730c	-	POSSIBLE PENICILLIN-BINDING PROTEIN	18	30	2	51	0	NE
Rv1731	gabD2	succinic semialdehyde dehydrogenase	20	25	2	53	0	NE
Rv1732c	-	hypothetical protein Rv1732c	8	8	0	0	0	NE
Rv1733c	-	PROBABLE CONSERVED TRANSMEMBRANE PROTEIN	5	5	0	0	0	NE
Rv1734c	-	hypothetical protein Rv1734c	2	3	1	2	0	NE
Rv1735c	-	HYPOTHETICAL MEMBRANE PROTEIN	5	7	1	2	0	NE
Rv1736c	narX	PROBABLE NITRATE REDUCTASE NARX	32	42	2	116	0	NE
Rv1737c	narK2	POSSIBLE NITRATE/NITRITE TRANSPORTER NARK2	13	15	1	2	0	NE
Rv1738	-	hypothetical protein Rv1738	3	3	0	0	0	NE
Rv1739c	-	PROBABLE SULPHATE-TRANSPORT TRANSMEMBRANE PROTEIN ABC TRANSPORTER	33	41	2	69	0	NE
Rv1741	-	hypothetical protein Rv1741	7	7	0	0	0	NE
Rv1742	-	hypothetical protein Rv1742	14	14	0	0	0	NE
Rv1743	pknE	PROBABLE TRANSMEMBRANE SERINE/THREONINE-PROTEIN KINASE E PKNE (PROTEIN KINASE E) (STPK E)	29	34	1	2	0	NE
Rv1744c	-	PROBABLE MEMBRANE PROTEIN	5	7	2	38	0	NE
Rv1745c	idi	isopentenyl-diphosphate delta-isomerase	7	14	5	141	0	NE
Rv1746	pknF	ANCHORED-MEMBRANE SERINE/THREONINE-PROTEIN KINASE PKNF (PROTEIN KINASE F) (STPK F)	10	13	1	2	0	NE
Rv1747	-	PROBABLE CONSERVED TRANSMEMBRANE ATP-BINDING PROTEIN ABC TRANSPORTER	27	34	1	2	0	NE
Rv1748	-	hypothetical protein Rv1748	11	13	1	2	0	NE
Rv1749c	-	POSSIBLE INTEGRAL MEMBRANE PROTEIN	16	17	1	2	0	NE
Rv1750c	fadD1	acyl-CoA synthetase	33	39	2	75	0	NE
Rv1751	-	hypothetical protein Rv1751	16	19	1	2	0	NE
Rv1752	-	hypothetical protein Rv1752	5	5	0	0	0	NE
Rv1753c	PPE24	PPE FAMILY PROTEIN	39	66	8	99	0	NE
Rv1754c	-	hypothetical protein Rv1754c	35	40	2	47	0	NE
Rv1755c	plcD	PROBABLE PHOSPHOLIPASE C 4 (FRAGMENT) PLCD	18	19	1	2	0	NE
Rv1756c	-	PUTATIVE TRANSPOSASE	23	23	0	0	0	NE
Rv1757c	-	PUTATIVE TRANSPOSASE	3	4	1	2	0	NE
Rv1758	cut1	PROBABLE CUTINASE CUT1	12	12	0	0	0	NE
Rv1759c	wag22	PE-PGRS FAMILY PROTEIN	16	26	3	371	0.0387	NE
Rv1760	-	hypothetical protein Rv1760	26	28	1	2	0	NE
Rv1761c	-	hypothetical protein Rv1761c	4	6	1	2	0	NE
Rv1762c	-	hypothetical protein Rv1762c	9	10	1	2	0	NE
Rv1763	-	PUTATIVE TRANSPOSASE	5	5	0	0	0	NE
Rv1764	-	PUTATIVE TRANSPOSASE	22	23	1	2	0	NE
Rv1765c	-	hypothetical protein Rv1765c	7	7	0	0	0	NE
Rv1766	-	hypothetical protein Rv1766	2	3	1	2	0	NE
Rv1767	-	hypothetical protein Rv1767	8	8	0	0	0	NE
Rv1768	PE_PGRS31	PE-PGRS FAMILY PROTEIN	17	21	2	50	0	NE
Rv1769	-	hypothetical protein Rv1769	20	23	1	2	0	NE
Rv1770	-	hypothetical protein Rv1770	13	17	2	195	0	NE
Rv1771	-	PROBABLE OXIDOREDUCTASE	22	26	1	2	0	NE
Rv1772	-	hypothetical protein Rv1772	2	5	3	106	0	NE
Rv1773c	-	PROBABLE TRANSCRIPTIONAL REGULATORY PROTEIN	9	11	2	37	0	NE
Rv1774	-	PROBABLE OXIDOREDUCTASE	22	30	2	59	0	NE
Rv1775	-	hypothetical protein Rv1775	10	14	1	2	0	NE
Rv1776c	-	POSSIBLE TRANSCRIPTIONAL REGULATORY PROTEIN	7	12	2	9	0	NE
Rv1777	cyp144	Probable cytochrome p450 144 CYP144	19	28	2	47	0	NE
Rv1778c	-	hypothetical protein Rv1778c	5	5	0	0	0	NE
Rv1779c	-	HYPOTHETICAL INTEGRAL MEMBRANE PROTEIN	9	14	2	38	0	NE
Rv1780	-	hypothetical protein Rv1780	12	14	1	2	0	NE
Rv1781c	malQ	PROBABLE 4-ALPHA-GLUCANOTRANSFERASE MALQ (Amylomaltase) (Disproportionating enzyme) (D-enzyme)	23	27	1	2	0	NE
Rv1785c	cyp143	PROBABLE CYTOCHROME P450 143 CYP143	20	22	1	2	0	NE
Rv1787	PPE25	PPE FAMILY PROTEIN	17	20	2	47	0	NE
Rv1788	PE18	PE FAMILY PROTEIN	6	6	0	0	0	NE
Rv1789	PPE26	PPE FAMILY PROTEIN	19	21	1	2	0	NE
Rv1790	PPE27	PPE FAMILY PROTEIN	20	21	1	2	0	NE
Rv1791	PE19	PE FAMILY PROTEIN	6	6	0	0	0	NE
Rv1793	esxN	PUTATIVE ESAT-6 LIKE PROTEIN ESXN (ESAT-6 LIKE PROTEIN 5)	6	6	0	0	0	NE
Rv1798	-	hypothetical protein Rv1798	28	31	2	38	0	NE
Rv1800	PPE28	PPE FAMILY PROTEIN	34	40	1	2	0	NE
Rv1801	PPE29	PPE FAMILY PROTEIN	22	26	2	23	0	NE
Rv1802	PPE30	PPE FAMILY PROTEIN	20	22	1	2	0	NE
Rv1803c	PE_PGRS32	PE-PGRS FAMILY PROTEIN	24	34	2	34	0	NE
Rv1804c	-	hypothetical protein Rv1804c	10	10	0	0	0	NE
Rv1805c	-	hypothetical protein Rv1805c	3	6	2	55	0	NE
Rv1806	PE20	PE FAMILY PROTEIN	4	6	2	10	0	NE
Rv1807	PPE31	PPE FAMILY PROTEIN	17	21	2	25	0	NE
Rv1808	PPE32	PPE FAMILY PROTEIN	28	29	1	2	0	NE
Rv1809	PPE33	PPE FAMILY PROTEIN	20	24	2	24	0	NE
Rv1810	-	hypothetical protein Rv1810	13	13	0	0	0	NE
Rv1811	mgtC	POSSIBLE Mg2+ TRANSPORT P-TYPE ATPASE C MGTC	15	16	1	2	0	NE
Rv1812c	-	PROBABLE DEHYDROGENASE	21	23	1	2	0	NE
Rv1813c	-	hypothetical protein Rv1813c	8	9	1	2	0	NE
Rv1814	erg3	MEMBRANE-BOUND C-5 STEROL DESATURASE ERG3 (STEROL-C5-DESATURASE)	25	25	0	0	0	NE
Rv1815	-	hypothetical protein Rv1815	9	9	0	0	0	NE
Rv1816	-	POSSIBLE TRANSCRIPTIONAL REGULATORY PROTEIN	14	15	1	2	0	NE
Rv1817	-	hypothetical protein Rv1817	26	30	2	28	0	NE
Rv1818c	PE_PGRS33	PE-PGRS FAMILY PROTEIN	12	16	1	2	0	NE
Rv1819c	-	PROBABLE DRUGS-TRANSPORT TRANSMEMBRANE ATP-BINDING PROTEIN ABC TRANSPORTER	32	33	1	2	0	NE
Rv1820	ilvG	hypothetical protein Rv1820	19	20	1	2	0	NE
Rv1821	secA2	preprotein translocase subunit SecA	30	39	2	36	0	NE
Rv1823	-	hypothetical protein Rv1823	14	16	1	2	0	NE
Rv1824	-	hypothetical protein Rv1824	5	5	0	0	0	NE
Rv1825	-	hypothetical protein Rv1825	9	10	1	2	0	NE
Rv1826	gcvH	glycine cleavage system protein H	7	9	1	2	0	NE
Rv1829	-	hypothetical protein Rv1829	9	10	1	2	0	NE
Rv1832	gcvB	glycine dehydrogenase	54	58	1	2	0	NE
Rv1833c	-	haloalkane dehalogenase	14	15	1	2	0	NE
Rv1834	-	Probable hydrolase	8	13	2	63	0	NE
Rv1835c	-	hypothetical protein Rv1835c	37	41	1	2	0	NE
Rv1836c	-	hypothetical protein Rv1836c	30	43	4	45	0	NE
Rv1838c	-	hypothetical protein Rv1838c	10	10	0	0	0	NE
Rv1840c	PE_PGRS34	PE-PGRS FAMILY PROTEIN	8	16	3	152	0	NE
Rv1841c	-	hypothetical protein Rv1841c	10	13	3	128	0	NE
Rv1842c	-	hypothetical protein Rv1842c	12	16	1	2	0	NE
Rv1843c	guaB1	inositol-5-monophosphate dehydrogenase	20	23	2	59	0	NE
[truncated: 1,992 more rows]

## Sheet: TRANSIT HMM
Tn-Seq gene essentiality analysis by TRANSIT HMM
Coordinate of TA site	Observed Read Counts	Probability for ES state	Probability for GD state	Probability for NE state	Probability for GA state	State Classification (ES = Essential, GD = Growth Defect, NE = Non-Essential, GA = Growth-Defect)	Gene(s) that share(s) the TA site.
59	0	1	1.88e-08	3.63e-10	7.2e-11	ES	Rv0001_(dnaA)
71	0	1	6.2e-09	3.41e-12	1.35e-13	ES	Rv0001_(dnaA)
101	0	1	2.08e-09	3.27e-14	3.91e-16	ES	Rv0001_(dnaA)
187	0	1	7.21e-10	9.9e-16	1.36e-16	ES	Rv0001_(dnaA)
245	0	1	2.77e-10	6.9e-16	1.35e-16	ES	Rv0001_(dnaA)
332	0	1	1.3e-10	6.87e-16	1.35e-16	ES	Rv0001_(dnaA)
359	0	1	8.25e-11	6.86e-16	1.35e-16	ES	Rv0001_(dnaA)
425	0	1	6.7e-11	6.86e-16	1.35e-16	ES	Rv0001_(dnaA)
447	0	1	6.26e-11	6.86e-16	1.35e-16	ES	Rv0001_(dnaA)
470	0	1	6.34e-11	6.86e-16	1.35e-16	ES	Rv0001_(dnaA)
482	0	1	7.04e-11	6.86e-16	1.35e-16	ES	Rv0001_(dnaA)
493	0	1	9.32e-11	6.86e-16	1.35e-16	ES	Rv0001_(dnaA)
503	0	1	1.63e-10	6.87e-16	1.35e-16	ES	Rv0001_(dnaA)
513	0	1	3.77e-10	6.88e-16	1.35e-16	ES	Rv0001_(dnaA)
524	0	1	1.03e-09	6.91e-16	1.36e-16	ES	Rv0001_(dnaA)
533	0	1	3e-09	7.02e-16	1.38e-16	ES	Rv0001_(dnaA)
600	0	1	9.03e-09	7.34e-16	1.44e-16	ES	Rv0001_(dnaA)
652	0	1	2.74e-08	8.32e-16	1.63e-16	ES	Rv0001_(dnaA)
669	0	1	8.32e-08	1.13e-15	2.21e-16	ES	Rv0001_(dnaA)
705	0	1	2.53e-07	2.04e-15	3.98e-16	ES	Rv0001_(dnaA)
740	0	1	7.71e-07	4.81e-15	9.34e-16	ES	Rv0001_(dnaA)
783	0	1	2.35e-06	1.32e-14	2.57e-15	ES	Rv0001_(dnaA)
793	0	1	7.15e-06	3.89e-14	7.54e-15	ES	Rv0001_(dnaA)
842	0	1	2.18e-05	1.17e-13	2.27e-14	ES	Rv0001_(dnaA)
988	0	1	6.63e-05	3.55e-13	6.88e-14	ES	Rv0001_(dnaA)
1091	0	1	0.000202	1.08e-12	2.09e-13	ES	Rv0001_(dnaA)
1103	0	0.999	0.000615	3.63e-12	6.37e-13	ES	Rv0001_(dnaA)
1266	0	0.998	0.00187	4.72e-11	1.94e-12	ES	Rv0001_(dnaA)
1277	0	0.994	0.0057	4e-09	5.91e-12	ES	Rv0001_(dnaA)
1344	0	0.983	0.0174	4.22e-07	1.84e-11	ES	Rv0001_(dnaA)
1422	0	0.947	0.0528	4.5e-05	2.6e-10	ES	Rv0001_(dnaA)
1521	3	1.54e-05	0.914	0.0861	1.99e-06	NE	Rv0001_(dnaA)
1551	33	1.67e-68	0.000106	1	2.88e-05	NE
1634	1	7.91e-05	0.958	0.0419	9.48e-07	NE
1778	0	0.0103	0.961	0.0286	1.05e-07	NE
1781	0	0.0104	0.961	0.0285	1.12e-08	NE
1787	0	0.0105	0.961	0.0285	1.14e-08	NE
1846	0	0.0105	0.961	0.0285	7.56e-08	NE
1857	0	0.0105	0.96	0.029	1.13e-05	NE
1920	142	7.55e-285	3.84e-23	0.89	0.11	NE
2000	0	0.992	1.3e-07	0.00773	0.000332	ES
2011	0	1	4.37e-08	7.26e-05	6.23e-07	ES
2062	0	1	1.44e-08	6.82e-07	1.17e-09	ES	Rv0002_(dnaN)
2103	0	1	4.72e-09	6.4e-09	2.2e-12	ES	Rv0002_(dnaN)
2140	0	1	1.55e-09	6.01e-11	4.27e-15	ES	Rv0002_(dnaN)
2231	0	1	5.09e-10	5.65e-13	1.43e-16	ES	Rv0002_(dnaN)
2289	0	1	1.67e-10	5.99e-15	1.35e-16	ES	Rv0002_(dnaN)
2314	0	1	5.49e-11	7.36e-16	1.35e-16	ES	Rv0002_(dnaN)
2317	0	1	1.81e-11	6.87e-16	1.35e-16	ES	Rv0002_(dnaN)
2332	0	1	5.97e-12	6.86e-16	1.35e-16	ES	Rv0002_(dnaN)
2343	0	1	2e-12	6.86e-16	1.35e-16	ES	Rv0002_(dnaN)
2362	0	1	6.9e-13	6.86e-16	1.35e-16	ES	Rv0002_(dnaN)
2386	0	1	2.62e-13	6.86e-16	1.35e-16	ES	Rv0002_(dnaN)
2403	0	1	1.21e-13	6.86e-16	1.35e-16	ES	Rv0002_(dnaN)
2426	0	1	7.49e-14	6.86e-16	1.35e-16	ES	Rv0002_(dnaN)
2478	0	1	5.99e-14	6.86e-16	1.35e-16	ES	Rv0002_(dnaN)
2506	0	1	5.55e-14	6.86e-16	1.35e-16	ES	Rv0002_(dnaN)
2536	0	1	5.55e-14	6.86e-16	1.35e-16	ES	Rv0002_(dnaN)
2590	0	1	6e-14	6.86e-16	1.35e-16	ES	Rv0002_(dnaN)
2647	0	1	7.5e-14	6.86e-16	1.35e-16	ES	Rv0002_(dnaN)
2737	0	1	1.21e-13	6.86e-16	1.35e-16	ES	Rv0002_(dnaN)
2773	0	1	2.62e-13	6.86e-16	1.35e-16	ES	Rv0002_(dnaN)
2844	0	1	6.92e-13	6.86e-16	1.35e-16	ES	Rv0002_(dnaN)
2919	0	1	2e-12	6.86e-16	1.35e-16	ES	Rv0002_(dnaN)
3026	0	1	5.98e-12	6.86e-16	1.35e-16	ES	Rv0002_(dnaN)
3055	0	1	1.81e-11	6.87e-16	1.35e-16	ES	Rv0002_(dnaN)
3065	0	1	5.5e-11	7.44e-16	1.35e-16	ES	Rv0002_(dnaN)
3069	0	1	1.67e-10	6.81e-15	1.35e-16	ES	Rv0002_(dnaN)
3118	0	1	5.1e-10	6.53e-13	1.38e-16	ES	Rv0002_(dnaN)
3130	0	1	1.55e-09	6.94e-11	1.28e-15	ES	Rv0002_(dnaN)
3144	0	1	4.73e-09	7.4e-09	6.05e-13	ES	Rv0002_(dnaN)
3221	0	1	1.44e-08	7.88e-07	3.22e-10	ES	Rv0002_(dnaN)
3227	0	1	4.38e-08	8.39e-05	1.71e-07	ES	Rv0002_(dnaN)
3276	141	4.02e-280	4.38e-29	0.971	0.0285	NE
3282	81	2.73e-173	1.32e-25	0.982	0.0184	NE	Rv0003_(recF)
3328	28	1.52e-67	1.02e-11	0.988	0.0124	NE	Rv0003_(recF)
3371	0	0.991	4.98e-06	0.00893	9.13e-05	ES	Rv0003_(recF)
3378	0	1	5.02e-06	8.39e-05	1.72e-07	ES	Rv0003_(recF)
3383	0	1	5e-06	7.88e-07	3.22e-10	ES	Rv0003_(recF)
3395	0	1	4.99e-06	8.05e-09	6.06e-13	ES	Rv0003_(recF)
3411	0	1	4.99e-06	7.21e-10	1.28e-15	ES	Rv0003_(recF)
3424	0	1	4.99e-06	6.53e-10	1.38e-16	ES	Rv0003_(recF)
3440	0	1	4.99e-06	7.25e-10	1.42e-16	ES	Rv0003_(recF)
3466	0	1	4.99e-06	8.43e-09	6.92e-16	ES	Rv0003_(recF)
3470	0	1	5e-06	8.29e-07	7.38e-14	ES	Rv0003_(recF)
3512	0	1	5.02e-06	8.82e-05	1.58e-11	ES	Rv0003_(recF)
3590	40	1.53e-78	1.13e-10	1	8.48e-07	NE	Rv0003_(recF)
3681	15	1.11e-41	1.39e-11	1	6.44e-07	NE	Rv0003_(recF)
3707	65	1.49e-141	6.42e-21	1	9.13e-07	NE	Rv0003_(recF)
3727	30	1.03e-71	3.75e-17	1	6.99e-07	NE	Rv0003_(recF)
3738	53	1.26e-117	5e-18	1	8.28e-07	NE	Rv0003_(recF)
3769	0	2.08e-07	0.0627	0.937	5.22e-07	NE	Rv0003_(recF)
3781	4	1.73e-15	0.0146	0.985	3.34e-09	NE	Rv0003_(recF)
3795	0	1.55e-09	0.0647	0.935	9.38e-11	NE	Rv0003_(recF)
3832	15	1.68e-39	0.000218	1	1.12e-11	NE	Rv0003_(recF)
3924	6	6.44e-23	0.00687	0.993	1.01e-11	NE	Rv0003_(recF)
3959	0	1.7e-07	0.0648	0.935	1.12e-11	NE	Rv0003_(recF)
3966	0	1.72e-07	0.0648	0.935	2.82e-11	NE	Rv0003_(recF)
3985	1	1.76e-09	0.0451	0.955	2.17e-10	NE	Rv0003_(recF)
4010	64	1.73e-135	1.48e-12	1	2.14e-08	NE	Rv0003_(recF)
4027	3	5.58e-13	0.227	0.773	1.16e-08	NE	Rv0003_(recF)
4093	12	7.21e-32	0.0102	0.99	6.98e-10	NE	Rv0003_(recF)
4117	1	1.06e-09	0.463	0.537	3.34e-10	NE	Rv0003_(recF)
4120	16	1.9e-40	0.00275	0.997	9.18e-11	NE	Rv0003_(recF)
4129	0	1.76e-07	0.585	0.415	1.1e-10	NE	Rv0003_(recF)
4157	16	3.76e-39	0.00305	0.997	4.86e-11	NE	Rv0003_(recF)
4206	0	2.52e-07	0.595	0.405	6.6e-11	NE	Rv0003_(recF)
4216	0	2.38e-07	0.596	0.404	1.31e-10	NE	Rv0003_(recF)
4352	28	6.04e-63	3.16e-05	1	2e-09	NE	Rv0003_(recF)
4663	0	0.801	0.12	0.0789	5.38e-10	NE	Rv0004_(-)
4720	0	0.808	0.121	0.0712	5.02e-12	NE	Rv0004_(-)
4788	0	0.808	0.121	0.0712	5.44e-14	NE	Rv0004_(-)
4911	0	0.808	0.121	0.0712	1.16e-14	NE	Rv0004_(-)
4960	0	0.808	0.121	0.0712	1.09e-12	NE	Rv0004_(-)
4969	0	0.808	0.121	0.0713	4.49e-10	NE	Rv0004_(-)
4988	3	7.03e-06	0.325	0.675	1.93e-06	NE	Rv0004_(-)
4994	16	1.24e-35	0.0029	0.997	8.61e-06	NE	Rv0004_(-)
5065	53	1.26e-113	1.4e-10	1	1.38e-05	NE
5119	0	8.69e-10	0.00165	0.998	9.28e-06	NE
5127	10	9.55e-30	3.56e-05	1	1e-05	NE	Rv0005_(gyrB)
5169	25	1.22e-61	1.12e-07	1	1.12e-05	NE	Rv0005_(gyrB)
5229	0	0.991	1.57e-05	0.00939	8.79e-08	ES	Rv0005_(gyrB)
5272	0	1	5.15e-06	8.82e-05	1.7e-10	ES	Rv0005_(gyrB)
5286	0	1	1.69e-06	8.28e-07	3.65e-13	ES	Rv0005_(gyrB)
5335	0	1	5.56e-07	7.77e-09	1.81e-15	ES	Rv0005_(gyrB)
5363	0	1	1.82e-07	7.3e-11	3.3e-16	ES	Rv0005_(gyrB)
5419	0	1	5.99e-08	6.86e-13	1.97e-16	ES	Rv0005_(gyrB)
5438	0	1	1.97e-08	7.23e-15	1.56e-16	ES	Rv0005_(gyrB)
5516	0	1	6.46e-09	7.81e-16	1.42e-16	ES	Rv0005_(gyrB)
5546	0	1	2.12e-09	6.98e-16	1.37e-16	ES	Rv0005_(gyrB)
5578	0	1	6.97e-10	6.9e-16	1.36e-16	ES	Rv0005_(gyrB)
5585	0	1	2.29e-10	6.87e-16	1.35e-16	ES	Rv0005_(gyrB)
5622	0	1	7.52e-11	6.87e-16	1.35e-16	ES	Rv0005_(gyrB)
5630	0	1	2.47e-11	6.86e-16	1.35e-16	ES	Rv0005_(gyrB)
5668	0	1	8.16e-12	6.86e-16	1.35e-16	ES	Rv0005_(gyrB)
5686	0	1	2.71e-12	6.86e-16	1.35e-16	ES	Rv0005_(gyrB)
5791	0	1	9.27e-13	6.86e-16	1.35e-16	ES	Rv0005_(gyrB)
5976	0	1	3.39e-13	6.86e-16	1.35e-16	ES	Rv0005_(gyrB)
5995	0	1	1.47e-13	6.86e-16	1.35e-16	ES	Rv0005_(gyrB)
6054	0	1	8.32e-14	6.86e-16	1.35e-16	ES	Rv0005_(gyrB)
6127	0	1	6.24e-14	6.86e-16	1.35e-16	ES	Rv0005_(gyrB)
6229	0	1	5.56e-14	6.86e-16	1.35e-16	ES	Rv0005_(gyrB)
6248	0	1	5.34e-14	6.86e-16	1.35e-16	ES	Rv0005_(gyrB)
6285	0	1	5.28e-14	6.86e-16	1.35e-16	ES	Rv0005_(gyrB)
6402	0	1	5.31e-14	6.86e-16	1.35e-16	ES	Rv0005_(gyrB)
6489	0	1	5.47e-14	6.86e-16	1.35e-16	ES	Rv0005_(gyrB)
6501	0	1	5.96e-14	6.86e-16	1.35e-16	ES	Rv0005_(gyrB)
6525	0	1	7.48e-14	6.86e-16	1.35e-16	ES	Rv0005_(gyrB)
6604	0	1	1.21e-13	6.86e-16	1.35e-16	ES	Rv0005_(gyrB)
6611	0	1	2.62e-13	6.86e-16	1.35e-16	ES	Rv0005_(gyrB)
6671	0	1	6.9e-13	6.86e-16	1.35e-16	ES	Rv0005_(gyrB)
6728	0	1	1.99e-12	6.86e-16	1.35e-16	ES	Rv0005_(gyrB)
6792	0	1	5.96e-12	6.86e-16	1.35e-16	ES	Rv0005_(gyrB)
6808	0	1	1.81e-11	6.87e-16	1.35e-16	ES	Rv0005_(gyrB)
6855	0	1	5.49e-11	7.32e-16	1.35e-16	ES	Rv0005_(gyrB)
6943	0	1	1.67e-10	5.5e-15	1.35e-16	ES	Rv0005_(gyrB)
6982	0	1	5.08e-10	5.13e-13	1.47e-16	ES	Rv0005_(gyrB)
7066	0	1	1.55e-09	5.46e-11	6.04e-15	ES	Rv0005_(gyrB)
7076	0	1	4.71e-09	5.81e-09	3.14e-12	ES	Rv0005_(gyrB)
7092	0	1	1.43e-08	6.19e-07	1.67e-09	ES	Rv0005_(gyrB)
7224	0	1	4.37e-08	6.59e-05	8.9e-07	ES	Rv0005_(gyrB)
7264	72	2.48e-142	1.64e-17	0.896	0.104	NE	Rv0005_(gyrB)
7298	0	0.993	1.3e-07	0.00702	0.000474	ES
7382	0	1	4.37e-08	6.59e-05	8.9e-07	ES	Rv0006_(gyrA)
7391	0	1	1.43e-08	6.19e-07	1.67e-09	ES	Rv0006_(gyrA)
7469	0	1	4.71e-09	5.81e-09	3.14e-12	ES	Rv0006_(gyrA)
7550	0	1	1.55e-09	5.46e-11	6.04e-15	ES	Rv0006_(gyrA)
7577	0	1	5.08e-10	5.13e-13	1.47e-16	ES	Rv0006_(gyrA)
7619	0	1	1.67e-10	5.5e-15	1.35e-16	ES	Rv0006_(gyrA)
7685	0	1	5.49e-11	7.32e-16	1.35e-16	ES	Rv0006_(gyrA)
7762	0	1	1.81e-11	6.87e-16	1.35e-16	ES	Rv0006_(gyrA)
7766	0	1	5.96e-12	6.86e-16	1.35e-16	ES	Rv0006_(gyrA)
7797	0	1	1.99e-12	6.86e-16	1.35e-16	ES	Rv0006_(gyrA)
7864	0	1	6.9e-13	6.86e-16	1.35e-16	ES	Rv0006_(gyrA)
7969	0	1	2.62e-13	6.86e-16	1.35e-16	ES	Rv0006_(gyrA)
8030	0	1	1.21e-13	6.86e-16	1.35e-16	ES	Rv0006_(gyrA)
8076	0	1	7.48e-14	6.86e-16	1.35e-16	ES	Rv0006_(gyrA)
8098	0	1	5.96e-14	6.86e-16	1.35e-16	ES	Rv0006_(gyrA)
8126	0	1	5.46e-14	6.86e-16	1.35e-16	ES	Rv0006_(gyrA)
8218	0	1	5.3e-14	6.86e-16	1.35e-16	ES	Rv0006_(gyrA)
8235	0	1	5.25e-14	6.86e-16	1.35e-16	ES	Rv0006_(gyrA)
8287	0	1	5.23e-14	6.86e-16	1.35e-16	ES	Rv0006_(gyrA)
8294	0	1	5.22e-14	6.86e-16	1.35e-16	ES	Rv0006_(gyrA)
8337	0	1	5.22e-14	6.86e-16	1.35e-16	ES	Rv0006_(gyrA)
8390	0	1	5.22e-14	6.86e-16	1.35e-16	ES	Rv0006_(gyrA)
8393	0	1	5.22e-14	6.86e-16	1.35e-16	ES	Rv0006_(gyrA)
8435	0	1	5.22e-14	6.86e-16	1.35e-16	ES	Rv0006_(gyrA)
8485	0	1	5.22e-14	6.86e-16	1.35e-16	ES	Rv0006_(gyrA)
8545	0	1	5.22e-14	6.86e-16	1.35e-16	ES	Rv0006_(gyrA)
8785	0	1	5.23e-14	6.86e-16	1.35e-16	ES	Rv0006_(gyrA)
8857	0	1	5.25e-14	6.86e-16	1.35e-16	ES	Rv0006_(gyrA)
8873	0	1	5.3e-14	6.86e-16	1.35e-16	ES	Rv0006_(gyrA)
8900	0	1	5.47e-14	6.86e-16	1.35e-16	ES	Rv0006_(gyrA)
9029	0	1	5.97e-14	6.86e-16	1.35e-16	ES	Rv0006_(gyrA)
9044	0	1	7.49e-14	6.86e-16	1.35e-16	ES	Rv0006_(gyrA)
9099	0	1	1.21e-13	6.86e-16	1.35e-16	ES	Rv0006_(gyrA)
9149	0	1	2.62e-13	6.86e-16	1.35e-16	ES	Rv0006_(gyrA)
9164	0	1	6.92e-13	6.86e-16	1.35e-16	ES	Rv0006_(gyrA)
9418	0	1	2e-12	6.86e-16	1.35e-16	ES	Rv0006_(gyrA)
9464	0	1	5.99e-12	6.86e-16	1.35e-16	ES	Rv0006_(gyrA)
9491	0	1	1.81e-11	6.87e-16	1.35e-16	ES	Rv0006_(gyrA)
9502	0	1	5.51e-11	7.47e-16	1.35e-16	ES	Rv0006_(gyrA)
9518	0	1	1.68e-10	7.12e-15	1.35e-16	ES	Rv0006_(gyrA)
9525	0	1	5.1e-10	6.86e-13	1.36e-16	ES	Rv0006_(gyrA)
9541	0	1	1.55e-09	7.3e-11	1.42e-16	ES	Rv0006_(gyrA)
9563	0	1	4.73e-09	7.77e-09	6.58e-16	ES	Rv0006_(gyrA)
9623	0	1	1.44e-08	8.28e-07	5.58e-14	ES	Rv0006_(gyrA)
9775	0	1	4.38e-08	8.82e-05	6.19e-12	ES	Rv0006_(gyrA)
9815	68	1.99e-134	6.36e-17	1	1.41e-07	NE	Rv0006_(gyrA)
9849	60	1.78e-131	3.31e-22	1	5e-08	NE
9876	172	0	5.83e-41	1	5.15e-08	NE
9893	6	8.68e-24	1.21e-12	1	9.1e-09	NE
9902	146	3.03e-303	5.45e-36	1	1.4e-08	NE
10022	1	9.07e-12	6.56e-08	1	3.88e-09	NE	Rv0007_(-)
10103	0	1.71e-09	1e-07	1	3.35e-09	NE	Rv0007_(-)
10276	11	1.89e-31	1.47e-09	1	3.53e-09	NE	Rv0007_(-)
10298	7	8.16e-26	6.7e-09	1	3.41e-09	NE	Rv0007_(-)
10413	0	8.25e-10	9.73e-08	1	3.29e-09	NE	Rv0007_(-)
10425	32	1.11e-73	4.38e-13	1	4.49e-09	NE	Rv0007_(-)
10582	77	1.6e-165	2.63e-24	1	8.05e-09	NE	Rv0007_(-)
10599	17	9.41e-46	1.82e-14	1	8.28e-09	NE	Rv0007_(-)
10607	0	1.75e-09	2.01e-10	1	1.95e-08	NE	Rv0007_(-)
10768	91	4.11e-191	1.36e-25	1	1.59e-07	NE	Rv0007_(-)
10825	358	0	2.01e-71	1	3.42e-06	NE	Rv0007_(-)
10856	0	0.991	4.5e-05	0.0094	2.71e-09	ES
10875	0	1	4.62e-05	9.6e-05	9.78e-12	ES
10883	0	1	4.62e-05	8.59e-06	6.26e-14	ES
10891	0	1	4.62e-05	7.77e-06	6.73e-16	ES
10893	0	1	4.62e-05	7.77e-06	1.49e-16	ES
10906	0	1	4.62e-05	7.77e-06	9.75e-16	ES
10922	0	1	4.62e-05	8.59e-06	2.23e-13	ES
10952	0	1	4.62e-05	9.6e-05	9.51e-11	ES
11095	148	4.2e-294	1.01e-27	1	1.55e-05	NE
11118	0	1.5e-05	1.78e-07	1	5.07e-06	NE
11130	0	1.51e-05	1.81e-07	1	5.02e-06	NE
11175	0	1.51e-05	1.81e-07	1	5.02e-06	NE
11197	370	0	3.62e-69	1	7.98e-05	NE
11206	51	1.25e-113	8.01e-21	1	7.35e-06	NE
11288	257	0	3.6e-55	1	3.43e-05	NE
11300	0	8.43e-10	9.26e-11	1	5.02e-06	NE
11421	346	0	1.91e-68	1	6.67e-05	NE
11443	0	8.55e-10	9.39e-11	1	5.02e-06	NE
11529	109	2.37e-227	6.32e-29	1	1.13e-05	NE
11555	232	0	5.7e-51	1	2.85e-05	NE
11617	64	1.49e-139	5.76e-23	1	8.11e-06	NE
11658	9	1.02e-29	2.81e-13	1	5.39e-06	NE
11674	729	0	3.18e-133	0.999	0.00119	NE
11678	609	0	7.52e-114	1	0.000485	NE
11732	357	0	7.75e-72	1	7.36e-05	NE
11738	363	0	8.03e-73	1	7.7e-05	NE
11742	931	0	1.78e-167	0.995	0.00535	NE
11748	38	4.27e-86	4.55e-17	1	6.76e-06	NE
11786	352	0	5.77e-70	1	4.23e-05	NE
11847	57	3.81e-124	2.3e-20	1	3.82e-06	NE
12041	24	9.23e-59	2.42e-15	1	1.17e-06	NE	Rv0008c_(-)
12053	126	7.61e-263	7.66e-33	1	1.33e-06	NE	Rv0008c_(-)
12144	0	1.69e-09	1.86e-10	1	4.06e-07	NE	Rv0008c_(-)
12249	178	0	3.88e-40	1	1.32e-06	NE	Rv0008c_(-)
12351	103	2.32e-217	1.96e-29	1	7.31e-07	NE
12465	22	1e-55	5.81e-16	1	3.88e-07	NE
12490	39	1.12e-89	8.09e-19	1	4.36e-07	NE	Rv0009_(ppiA)
12511	0	8.26e-10	9.08e-11	1	3.25e-07	NE	Rv0009_(ppiA)
12529	153	3.45e-315	2.82e-36	1	1.02e-06	NE	Rv0009_(ppiA)
12620	208	0	5.28e-47	1	1.54e-06	NE	Rv0009_(ppiA)
12662	44	1.16e-99	1.16e-19	1	4.52e-07	NE	Rv0009_(ppiA)
12749	34	1.06e-79	5.44e-18	1	4.2e-07	NE	Rv0009_(ppiA)
12797	258	0	2.53e-55	1	2.26e-06	NE	Rv0009_(ppiA)
13024	347	0	3.63e-70	1	4.42e-06	NE
13045	317	0	3.58e-65	1	3.54e-06	NE
13078	235	0	1.67e-51	1	1.92e-06	NE
13154	33	1.04e-77	7.94e-18	1	4.23e-07	NE	Rv0010c_(-)
13167	114	2.26e-239	2.52e-31	1	7.78e-07	NE	Rv0010c_(-)
13274	55	1.33e-121	1.76e-21	1	5.04e-07	NE	Rv0010c_(-)
13308	36	1.21e-83	2.82e-18	1	4.46e-07	NE	Rv0010c_(-)
13321	125	3.68e-261	5.43e-33	1	9.36e-07	NE	Rv0010c_(-)
13324	565	0	3.15e-106	1	2.87e-05	NE	Rv0010c_(-)
13368	246	0	2.61e-53	1	2.67e-06	NE	Rv0010c_(-)
13458	0	2.11e-07	7.54e-09	1	4.27e-07	NE	Rv0010c_(-)
13468	0	2.13e-07	7.75e-09	1	4.42e-07	NE	Rv0010c_(-)
13485	282	0	7.38e-56	1	4.27e-06	NE	Rv0010c_(-)
13559	535	0	2.97e-101	1	3.09e-05	NE
13566	455	0	3.75e-88	1	1.71e-05	NE
13594	296	0	1.14e-61	1	5.21e-06	NE
13607	130	2.59e-271	5.36e-34	1	1.51e-06	NE
13668	332	0	1.13e-67	1	6.83e-06	NE
13685	129	2.56e-269	7.85e-34	1	1.5e-06	NE
13698	111	2.18e-233	7.91e-31	1	1.31e-06	NE
13771	141	2.92e-293	7.97e-36	1	1.64e-06	NE	Rv0011c_(-)
13851	0	9.88e-10	1.08e-10	1	5.75e-07	NE	Rv0011c_(-)
13902	38	1.41e-85	5.02e-17	1	7.78e-07	NE	Rv0011c_(-)
14020	189	0	1.37e-43	1	2.58e-06	NE
14058	270	0	4.7e-57	1	5.1e-06	NE
14079	323	0	5.73e-66	1	7.96e-06	NE
14087	499	0	2.05e-95	1	3.03e-05	NE
14095	264	0	2.51e-56	1	5.24e-06	NE	Rv0012_(-)
14176	400	0	5.26e-79	1	1.45e-05	NE	Rv0012_(-)
14366	60	1.35e-131	2.5e-22	1	1.14e-06	NE	Rv0012_(-)
14420	82	1.67e-175	5.45e-26	1	1.35e-06	NE	Rv0012_(-)
14453	4	8.33e-20	5.62e-12	1	7.55e-07	NE	Rv0012_(-)
14620	213	0	8.19e-47	1	3.67e-06	NE	Rv0012_(-)
14660	650	0	1.34e-120	1	9.8e-05	NE	Rv0012_(-)
14664	704	0	1.08e-129	1	0.000147	NE	Rv0012_(-)
14666	116	2.29e-243	1.16e-31	1	1.81e-06	NE	Rv0012_(-)
14676	102	2e-215	2.5e-29	1	1.63e-06	NE	Rv0012_(-)
14748	451	0	1.62e-87	1	2.21e-05	NE	Rv0012_(-)
14757	1064	0	1.03e-189	0.998	0.00216	NE	Rv0012_(-)
14781	0	9.39e-09	1.03e-09	1	7.57e-07	NE	Rv0012_(-)
14812	26	1.19e-60	4.68e-14	1	2.41e-07	NE	Rv0012_(-)
14820	24	1.44e-59	5.42e-16	1	1.03e-07	NE	Rv0012_(-)
14871	274	0	5.89e-58	1	4.59e-07	NE	Rv0012_(-)
14901	0	9.75e-10	1.07e-10	1	5.27e-08	NE
14937	467	0	1.48e-88	1	1.4e-06	NE	Rv0013_(trpG)
14967	252	0	3.03e-54	1	2.67e-07	NE	Rv0013_(trpG)
15022	0	1.09e-09	1.21e-10	1	2.73e-08	NE	Rv0013_(trpG)
15083	22	1.33e-53	2.58e-14	1	1.16e-08	NE	Rv0013_(trpG)
15113	160	0	7.26e-39	1	2.11e-08	NE	Rv0013_(trpG)
15220	108	2.12e-227	2.5e-30	1	1.25e-08	NE	Rv0013_(trpG)
15244	0	8.25e-10	3.26e-10	1	5.02e-09	NE	Rv0013_(trpG)
15268	7	8.8e-24	2.27e-11	1	5.03e-09	NE	Rv0013_(trpG)
15303	15	8.79e-42	7.73e-13	1	5.3e-09	NE	Rv0013_(trpG)
15326	15	8.79e-42	9.33e-14	1	5.32e-09	NE	Rv0013_(trpG)
15365	23	9.49e-58	8.03e-16	1	5.8e-09	NE	Rv0013_(trpG)
15463	21	9.39e-54	8.17e-16	1	6.36e-09	NE	Rv0013_(trpG)
15514	156	3.46e-323	2.6e-38	1	2.5e-08	NE	Rv0013_(trpG)
15575	0	1.1e-09	1.21e-10	1	1.15e-08	NE	Rv0013_(trpG)
15590	73	2.18e-155	8.18e-23	1	5.15e-08	NE	Rv0013_(trpG),Rv0014c_(pknB)
15656	0	0.991	7.94e-07	0.00939	7.79e-10	ES	Rv0014c_(pknB)
15772	0	1	7.27e-07	8.82e-05	6.15e-12	ES	Rv0014c_(pknB)
15811	0	1	6.98e-07	8.28e-07	5.57e-14	ES	Rv0014c_(pknB)
15926	0	1	6.88e-07	7.77e-09	6.58e-16	ES	Rv0014c_(pknB)
16160	0	1	6.85e-07	7.3e-11	1.42e-16	ES	Rv0014c_(pknB)
16183	0	1	6.84e-07	6.87e-13	1.36e-16	ES	Rv0014c_(pknB)
16272	0	1	6.84e-07	7.14e-15	1.36e-16	ES	Rv0014c_(pknB)
16432	0	1	6.84e-07	7.51e-16	1.36e-16	ES	Rv0014c_(pknB)
16519	0	1	6.85e-07	6.97e-16	1.37e-16	ES	Rv0014c_(pknB)
16534	0	1	6.89e-07	7.18e-16	1.41e-16	ES	Rv0014c_(pknB)
16557	0	1	7.02e-07	7.84e-16	1.54e-16	ES	Rv0014c_(pknB)
16682	0	1	7.39e-07	9.84e-16	1.93e-16	ES	Rv0014c_(pknB)
16793	0	1	8.53e-07	1.59e-15	3.11e-16	ES	Rv0014c_(pknB)
16850	0	1	1.2e-06	3.45e-15	6.71e-16	ES	Rv0014c_(pknB)
16871	0	1	2.26e-06	9.1e-15	1.77e-15	ES	Rv0014c_(pknB)
16925	0	1	5.48e-06	2.63e-14	5.1e-15	ES	Rv0014c_(pknB)
17014	0	1	1.53e-05	7.87e-14	1.53e-14	ES	Rv0014c_(pknB)
17175	0	1	4.51e-05	2.38e-13	4.62e-14	ES	Rv0014c_(pknB)
17189	0	1	0.000136	7.24e-13	1.4e-13	ES	Rv0014c_(pknB)
17204	0	1	0.000413	2.2e-12	4.27e-13	ES	Rv0014c_(pknB)
17246	0	0.999	0.00126	6.7e-12	1.3e-12	ES	Rv0014c_(pknB)
17312	0	0.996	0.00382	2.04e-11	3.96e-12	ES	Rv0014c_(pknB)
17332	0	0.988	0.0116	6.22e-11	1.21e-11	ES	Rv0014c_(pknB)
17438	0	0.965	0.0354	1.93e-10	3.67e-11	ES	Rv0014c_(pknB)
17475	0	0.892	0.108	9.46e-10	1.15e-10	ES	Rv0015c_(pknA)
17482	17	1.64e-31	1	8.54e-05	4.47e-06	GD	Rv0015c_(pknA)
17585	3	4.58e-16	1	3.79e-07	1.53e-08	GD	Rv0015c_(pknA)
17861	0	1.81e-06	1	1.86e-08	1.68e-10	GD	Rv0015c_(pknA)
17980	0	2.08e-06	1	3.55e-10	6.43e-13	GD	Rv0015c_(pknA)
18009	0	2.17e-06	1	8.52e-12	3.53e-15	GD	Rv0015c_(pknA)
18122	0	2.2e-06	1	2.3e-13	4.46e-16	GD	Rv0015c_(pknA)
18139	0	2.21e-06	1	8.57e-15	4.2e-16	GD	Rv0015c_(pknA)
18160	0	2.21e-06	1	2.36e-15	4.16e-16	GD	Rv0015c_(pknA)
18214	0	2.21e-06	1	2.18e-15	4.16e-16	GD	Rv0015c_(pknA)
18453	0	2.21e-06	1	2.18e-15	4.16e-16	GD	Rv0015c_(pknA)
18487	1	3.27e-08	1	3.25e-15	6.19e-16	GD	Rv0015c_(pknA)
18526	0	2.21e-06	1	2.21e-15	4.17e-16	GD	Rv0015c_(pknA)
18665	0	2.21e-06	1	2.18e-15	4.15e-16	GD	Rv0015c_(pknA)
18692	0	2.21e-06	1	2.18e-15	4.16e-16	GD	Rv0015c_(pknA)
18724	0	2.21e-06	1	2.19e-15	4.18e-16	GD	Rv0015c_(pknA)
18906	0	2.2e-06	1	2.22e-15	4.24e-16	GD	Rv0016c_(pbpA)
19037	0	2.18e-06	1	2.33e-15	4.41e-16	GD	Rv0016c_(pbpA)
19042	0	2.13e-06	1	3.26e-15	4.96e-16	GD	Rv0016c_(pbpA)
19080	0	1.97e-06	1	3.46e-14	6.64e-16	GD	Rv0016c_(pbpA)
19099	3	4.83e-12	1	6.08e-12	6.61e-15	GD	Rv0016c_(pbpA)
19106	0	6.61e-11	1	9.3e-12	1.78e-14	GD	Rv0016c_(pbpA)
19133	1	7.62e-13	1	3.93e-10	4.29e-12	GD	Rv0016c_(pbpA)
19137	48	4.29e-100	0.59	0.381	0.0292	GD	Rv0016c_(pbpA)
19150	1	1.92e-14	1	9.42e-09	5.08e-10	GD	Rv0016c_(pbpA)
19178	0	1.05e-11	1	2.66e-10	2.9e-12	GD	Rv0016c_(pbpA)
19193	0	1.33e-11	1	7.61e-12	1.7e-14	GD	Rv0016c_(pbpA)
19225	0	1.32e-11	1	2.2e-13	5.1e-16	GD	Rv0016c_(pbpA)
19238	1	1.53e-13	1	1.25e-14	6.16e-16	GD	Rv0016c_(pbpA)
19258	3	2.16e-18	1	8.27e-15	1.36e-15	GD	Rv0016c_(pbpA)
19309	0	2.91e-12	1	2.33e-15	4.2e-16	GD	Rv0016c_(pbpA)
19452	0	3.57e-12	1	2.2e-15	4.15e-16	GD	Rv0016c_(pbpA)
19460	7	4.56e-25	1	4.44e-14	6.95e-15	GD	Rv0016c_(pbpA)
19581	0	2.92e-12	1	3.02e-15	4.49e-16	GD	Rv0016c_(pbpA)
19666	0	3.59e-12	1	2.2e-15	4.15e-16	GD	Rv0016c_(pbpA)
19692	4	1.41e-19	1	1.12e-14	2.03e-15	GD	Rv0016c_(pbpA)
19759	0	8.7e-09	1	2.42e-15	4.28e-16	GD	Rv0016c_(pbpA)
19770	0	1.16e-08	1	2.19e-15	4.16e-16	GD	Rv0016c_(pbpA)
19828	0	1.25e-08	1	2.18e-15	4.15e-16	GD	Rv0016c_(pbpA)
19837	0	1.28e-08	1	2.17e-15	4.15e-16	GD	Rv0016c_(pbpA)
19913	0	1.29e-08	1	2.22e-15	4.15e-16	GD	Rv0016c_(pbpA)
19934	0	1.29e-08	1	3.65e-15	4.15e-16	GD	Rv0016c_(pbpA)
19950	0	1.28e-08	1	5.37e-14	4.15e-16	GD	Rv0016c_(pbpA)
19962	0	1.26e-08	1	1.81e-12	4.15e-16	GD	Rv0016c_(pbpA)
19972	0	1.18e-08	1	6.32e-11	4.2e-16	GD	Rv0016c_(pbpA)
19983	3	3.05e-14	1	7.03e-09	1.84e-15	GD	Rv0016c_(pbpA)
20001	3	1.14e-17	1	8.19e-08	6.63e-15	GD	Rv0016c_(pbpA)
20036	0	1.76e-07	1	2.88e-07	1.84e-14	GD	Rv0016c_(pbpA)
20043	0	2.34e-07	1	9.44e-06	6.18e-13	GD	Rv0016c_(pbpA)
20091	1	3.74e-09	1	0.000484	3.23e-11	GD	Rv0016c_(pbpA)
20177	16	4.01e-37	0.211	0.789	6.1e-08	GD	Rv0016c_(pbpA)
20210	0	2.41e-06	0.988	0.0117	2.43e-10	GD	Rv0016c_(pbpA)
20233	159	0	7.61e-26	1	2.76e-07	NE	Rv0016c_(pbpA),Rv0017c_(rodA)
20265	0	1.21e-09	1.32e-06	1	4.56e-08	NE	Rv0017c_(rodA)
20277	30	1.6e-69	1.34e-11	1	2.25e-08	NE	Rv0017c_(rodA)
20344	4	7.19e-19	1.65e-05	1	1.33e-08	NE	Rv0017c_(rodA)
20348	3	1.63e-17	2.74e-05	1	1.74e-09	NE	Rv0017c_(rodA)
20375	0	1.7e-09	8.75e-05	1	1.17e-09	NE	Rv0017c_(rodA)
20455	1	1.72e-11	5.96e-05	1	1.12e-09	NE	Rv0017c_(rodA)
20496	16	1.04e-41	1.88e-07	1	1.25e-09	NE	Rv0017c_(rodA)
20546	46	1.18e-103	1.87e-12	1	1.6e-09	NE	Rv0017c_(rodA)
20649	0	6.17e-08	0.0185	0.981	1.23e-09	NE	Rv0017c_(rodA)
20670	29	6.29e-66	2.84e-07	1	1.7e-09	NE	Rv0017c_(rodA)
20679	0	2.27e-05	0.517	0.483	1.5e-09	NE	Rv0017c_(rodA)
20711	0	2.25e-05	0.532	0.468	4.04e-10	NE	Rv0017c_(rodA)
20755	0	2.13e-05	0.532	0.468	1.76e-09	NE	Rv0017c_(rodA)
20786	46	5.7e-97	2.44e-08	1	3.31e-08	NE	Rv0017c_(rodA)
20858	0	3.1e-06	0.972	0.0278	2.1e-09	GD	Rv0017c_(rodA)
20882	3	7.66e-12	0.997	0.00281	1.75e-10	GD	Rv0017c_(rodA)
21040	0	8.37e-08	1	0.000122	4.73e-12	GD	Rv0017c_(rodA)
21203	0	8.25e-08	1	5.25e-05	1.34e-13	GD	Rv0017c_(rodA)
21209	0	7.63e-08	1	5.05e-05	4.25e-15	GD	Rv0017c_(rodA)
21265	6	6.09e-19	0.999	0.000505	6.16e-15	GD	Rv0017c_(rodA)
21358	3	7.76e-19	1	0.00016	1.6e-15	GD	Rv0017c_(rodA)
21413	0	2.67e-11	1	5.05e-05	6.34e-16	GD	Rv0017c_(rodA)
21476	1	5.2e-13	1	7.42e-05	1.97e-14	GD	Rv0017c_(rodA)
21480	3	5.09e-16	1	0.000166	3.16e-12	GD	Rv0017c_(rodA)
21547	0	7.41e-06	1	7.53e-05	4.72e-11	GD	Rv0017c_(rodA)
21607	0	9.85e-06	0.999	0.000869	7.94e-09	GD	Rv0017c_(rodA)
21776	149	1.48e-301	4.89e-24	1	0.000147	NE	Rv0018c_(ppp)
22069	88	2.77e-187	8.52e-27	1	9.3e-05	NE	Rv0018c_(ppp)
22091	41	1.38e-93	4.51e-19	1	6.54e-05	NE	Rv0018c_(ppp)
22117	57	1.39e-125	8.4e-22	1	7.37e-05	NE	Rv0018c_(ppp)
22143	112	2.24e-235	5.5e-31	1	0.000111	NE	Rv0018c_(ppp)
22186	166	0	5.48e-40	1	0.000166	NE	Rv0018c_(ppp)
22194	10	8.77e-32	1.05e-13	1	5.18e-05	NE	Rv0018c_(ppp)
22198	336	0	5e-68	0.999	0.000593	NE	Rv0018c_(ppp)
22201	667	0	1.68e-123	0.993	0.00701	NE	Rv0018c_(ppp)
22278	55	1.4e-121	1.86e-21	1	7.26e-05	NE	Rv0018c_(ppp)
22313	61	1.4e-133	1.76e-22	1	7.59e-05	NE	Rv0018c_(ppp)
22337	17	9.27e-46	4.02e-15	1	5.46e-05	NE	Rv0018c_(ppp)
22453	95	2.07e-201	4.28e-28	1	9.79e-05	NE	Rv0018c_(ppp)
22459	49	1.55e-109	7.33e-20	1	6.94e-05	NE	Rv0018c_(ppp)
22577	0	0.991	3.01e-07	0.00939	4.52e-07	ES	Rv0018c_(ppp)
22589	0	1	2.2e-07	8.82e-05	8.54e-10	ES	Rv0018c_(ppp)
22624	0	1	1.91e-07	8.28e-07	1.65e-12	ES	Rv0018c_(ppp)
22816	0	1	1.81e-07	7.77e-09	3.65e-15	ES	Rv0018c_(ppp)
22835	0	1	1.78e-07	7.3e-11	1.47e-16	ES	Rv0018c_(ppp)
22886	0	1	1.77e-07	6.87e-13	1.36e-16	ES	Rv0018c_(ppp)
22931	0	1	1.77e-07	7.75e-15	1.35e-16	ES	Rv0018c_(ppp)
23082	0	1	1.77e-07	7.73e-15	1.35e-16	ES	Rv0018c_(ppp)
23098	0	1	1.77e-07	6.84e-13	1.36e-16	ES	Rv0018c_(ppp)
23124	0	1	1.78e-07	7.27e-11	2.26e-16	ES	Rv0018c_(ppp)
23152	0	1	1.81e-07	7.75e-09	4.54e-14	ES	Rv0018c_(ppp)
23204	0	1	1.91e-07	8.25e-07	2.39e-11	ES
23329	0	1	2.2e-07	8.79e-05	1.27e-08	ES	Rv0019c_(-)
23360	152	4.37e-302	1.46e-30	0.998	0.00225	NE	Rv0019c_(-)
23380	76	2.53e-163	8.7e-25	0.999	0.00127	NE	Rv0019c_(-)
23393	190	0	6.51e-44	0.997	0.00298	NE	Rv0019c_(-)
23412	278	0	1.35e-58	0.994	0.00575	NE	Rv0019c_(-)
23441	106	2.68e-223	6.95e-30	0.998	0.00159	NE	Rv0019c_(-)
23511	117	2.64e-245	9.05e-32	0.998	0.00173	NE	Rv0019c_(-)
23549	85	1.9e-181	1.9e-26	0.999	0.00136	NE	Rv0019c_(-)
23581	44	1.36e-99	1.37e-19	0.999	0.001	NE	Rv0019c_(-)
23639	288	0	3.78e-60	0.994	0.00619	NE	Rv0019c_(-)
23662	0	2.17e-09	2.36e-10	0.999	0.000722	NE	Rv0019c_(-)
23680	99	5.49e-207	7.47e-27	0.998	0.00151	NE	Rv0019c_(-)
23722	303	0	3.7e-62	0.993	0.00692	NE	Rv0019c_(-)
23806	222	0	7.33e-49	0.996	0.00379	NE
23855	303	0	2.21e-62	0.993	0.00692	NE
23932	0	0.991	1.3e-07	0.00936	6.77e-06	ES	Rv0020c_(TB39.8)
23946	0	1	4.38e-08	8.79e-05	1.27e-08	ES	Rv0020c_(TB39.8)
24101	0	1	1.44e-08	8.25e-07	2.39e-11	ES	Rv0020c_(TB39.8)
24135	0	1	4.73e-09	7.75e-09	4.55e-14	ES	Rv0020c_(TB39.8)
24158	0	1	1.55e-09	7.27e-11	2.26e-16	ES	Rv0020c_(TB39.8)
24173	0	1	5.1e-10	6.84e-13	1.36e-16	ES	Rv0020c_(TB39.8)
24182	0	1	1.68e-10	7.1e-15	1.35e-16	ES	Rv0020c_(TB39.8)
24206	0	1	5.51e-11	7.47e-16	1.35e-16	ES	Rv0020c_(TB39.8)
24230	0	1	1.81e-11	6.87e-16	1.35e-16	ES	Rv0020c_(TB39.8)
24236	0	1	5.99e-12	6.86e-16	1.35e-16	ES	Rv0020c_(TB39.8)
24260	0	1	2e-12	6.86e-16	1.35e-16	ES	Rv0020c_(TB39.8)
24281	0	1	6.92e-13	6.86e-16	1.35e-16	ES	Rv0020c_(TB39.8)
24308	0	1	2.62e-13	6.86e-16	1.35e-16	ES	Rv0020c_(TB39.8)
24317	0	1	1.21e-13	6.86e-16	1.35e-16	ES	Rv0020c_(TB39.8)
24335	0	1	7.49e-14	6.86e-16	1.35e-16	ES	Rv0020c_(TB39.8)
24350	0	1	5.97e-14	6.86e-16	1.35e-16	ES	Rv0020c_(TB39.8)
24371	0	1	5.47e-14	6.86e-16	1.35e-16	ES	Rv0020c_(TB39.8)
24383	0	1	5.3e-14	6.86e-16	1.35e-16	ES	Rv0020c_(TB39.8)
24401	0	1	5.25e-14	6.86e-16	1.35e-16	ES	Rv0020c_(TB39.8)
24446	0	1	5.23e-14	6.86e-16	1.35e-16	ES	Rv0020c_(TB39.8)
24482	0	1	5.23e-14	6.86e-16	1.35e-16	ES	Rv0020c_(TB39.8)
24491	0	1	5.23e-14	6.86e-16	1.35e-16	ES	Rv0020c_(TB39.8)
24500	0	1	5.24e-14	6.86e-16	1.35e-16	ES	Rv0020c_(TB39.8)
24533	0	1	5.27e-14	6.86e-16	1.35e-16	ES	Rv0020c_(TB39.8)
24551	0	1	5.36e-14	6.86e-16	1.35e-16	ES	Rv0020c_(TB39.8)
24563	0	1	5.64e-14	6.86e-16	1.35e-16	ES	Rv0020c_(TB39.8)
24578	0	1	6.48e-14	6.86e-16	1.35e-16	ES	Rv0020c_(TB39.8)
24620	0	1	9.06e-14	6.86e-16	1.35e-16	ES	Rv0020c_(TB39.8)
24632	0	1	1.69e-13	6.86e-16	1.35e-16	ES	Rv0020c_(TB39.8)
24656	0	1	4.08e-13	6.86e-16	1.35e-16	ES	Rv0020c_(TB39.8)
24677	0	1	1.14e-12	6.86e-16	1.35e-16	ES	Rv0020c_(TB39.8)
24695	0	1	3.35e-12	6.86e-16	1.35e-16	ES	Rv0020c_(TB39.8)
24713	0	1	1.01e-11	6.86e-16	1.35e-16	ES	Rv0020c_(TB39.8)
24731	0	1	3.07e-11	6.86e-16	1.35e-16	ES	Rv0020c_(TB39.8)
24749	0	1	9.33e-11	6.87e-16	1.35e-16	ES	Rv0020c_(TB39.8)
24767	0	1	2.84e-10	6.88e-16	1.35e-16	ES	Rv0020c_(TB39.8)
24800	0	1	8.65e-10	7.2e-16	1.36e-16	ES	Rv0020c_(TB39.8)
24818	0	1	2.63e-09	3.81e-15	1.38e-16	ES	Rv0020c_(TB39.8)
24839	0	1	8.02e-09	3.32e-13	1.44e-16	ES	Rv0020c_(TB39.8)
24908	0	1	2.44e-08	3.52e-11	1.75e-16	ES	Rv0020c_(TB39.8)
24920	0	1	7.43e-08	3.75e-09	6.98e-15	ES	Rv0020c_(TB39.8)
24923	0	1	2.26e-07	4e-07	3.5e-12	ES	Rv0020c_(TB39.8)
24959	0	1	6.89e-07	4.26e-05	1.85e-09	ES	Rv0020c_(TB39.8)
24985	1	0.689	9.79e-05	0.311	6.81e-05	ES	Rv0020c_(TB39.8)
25068	12	6.17e-23	2.23e-06	0.999	0.000727	NE	Rv0020c_(TB39.8)
25098	52	9.22e-115	1.26e-13	0.999	0.000981	NE	Rv0020c_(TB39.8)
25142	114	2.49e-239	7.36e-31	0.998	0.00156	NE	Rv0020c_(TB39.8)
25167	437	0	4.11e-85	0.983	0.0172	NE	Rv0020c_(TB39.8)
25169	455	0	3.87e-88	0.98	0.0196	NE	Rv0020c_(TB39.8)
25251	41	1.78e-93	5.83e-19	0.999	0.000903	NE	Rv0020c_(TB39.8)
25259	598	0	5.6e-112	0.945	0.0551	NE	Rv0020c_(TB39.8)
25437	0	3.12e-09	3.43e-10	0.999	0.000665	NE	Rv0020c_(TB39.8)
25504	685	0	1.9e-124	0.9	0.1	NE
25527	11	1.67e-32	5.21e-12	0.999	0.000722	NE
25612	3	3.98e-17	1.45e-10	0.999	0.000679	NE
25615	1105	0	7.07e-195	0.28	0.72	NE
25623	247	0	1.06e-50	0.996	0.00419	NE
25729	366	0	1.94e-70	0.99	0.00962	NE
25795	0	0.000221	7.97e-06	0.999	0.000585	NE
25831	0	0.000221	8e-06	0.999	0.000449	NE
25843	79	4.58e-162	5.25e-19	0.999	0.000762	NE
25905	68	5.39e-146	4.32e-22	0.999	0.000693	NE
25913	207	0	1.01e-45	0.998	0.00195	NE	Rv0021c_(-)
25959	73	1.87e-156	2.1e-23	0.999	0.000715	NE	Rv0021c_(-)
25966	54	6.24e-119	1.23e-20	0.999	0.000619	NE	Rv0021c_(-)
26039	659	0	6.99e-122	0.946	0.054	NE	Rv0021c_(-)
26066	318	0	8.05e-64	0.996	0.00444	NE	Rv0021c_(-)
26140	753	0	4.61e-136	0.897	0.103	NE	Rv0021c_(-)
26174	0	3.21e-06	3.53e-07	1	0.000407	NE	Rv0021c_(-)
26182	124	1.02e-253	7.32e-28	1	0.0005	NE	Rv0021c_(-)
26192	136	1.08e-280	2.11e-32	1	0.00043	NE	Rv0021c_(-)
26196	496	0	1.11e-92	0.995	0.00546	NE	Rv0021c_(-)
26260	0	1.47e-06	1.61e-07	1	0.000123	NE	Rv0021c_(-)
26279	55	2.43e-116	1.07e-16	1	4.08e-05	NE	Rv0021c_(-)
26289	13	9.38e-36	2.3e-12	1	8.75e-06	NE	Rv0021c_(-)
26299	76	3.85e-162	2.71e-23	1	3.82e-06	NE	Rv0021c_(-)
26376	138	2.6e-286	2.31e-34	1	2.5e-06	NE	Rv0021c_(-)
26416	77	8.95e-165	2.08e-24	1	7.83e-07	NE	Rv0021c_(-)
26621	125	6.57e-261	9.69e-33	1	4.78e-07	NE	Rv0021c_(-)
26741	0	1.52e-09	1.67e-10	1	9.81e-08	NE	Rv0021c_(-)
26779	41	2.22e-91	2.42e-17	1	7.12e-08	NE	Rv0021c_(-)
26830	1	1.67e-13	8.08e-11	1	4.36e-08	NE	Rv0021c_(-)
26837	10	1.79e-31	2.6e-12	1	4.39e-08	NE	Rv0021c_(-)
26859	15	8.8e-42	1.85e-13	1	4.5e-08	NE	Rv0021c_(-)
26872	13	8.63e-38	6.9e-14	1	4.43e-08	NE	Rv0021c_(-)
26931	401	0	6.23e-79	1	8.08e-07	NE
27212	23	9.47e-58	3.69e-16	1	4.78e-08	NE	Rv0022c_(whiB5)
27244	46	1.18e-103	5.41e-20	1	5.69e-08	NE	Rv0022c_(whiB5)
27251	0	8.51e-10	9.35e-11	1	4.08e-08	NE	Rv0022c_(whiB5)
27298	305	0	1.32e-61	1	4.19e-07	NE	Rv0022c_(whiB5)
27353	58	1.34e-127	5.47e-22	1	6.76e-08	NE	Rv0022c_(whiB5)
27366	6	8.58e-24	7.75e-11	1	4.93e-08	NE	Rv0022c_(whiB5)
27398	0	2.03e-09	9.94e-10	1	6.3e-08	NE	Rv0022c_(whiB5)
27409	269	0	1.4e-54	1	1.07e-06	NE	Rv0022c_(whiB5)
27469	0	0.991	3.96e-05	0.00939	1.84e-09	ES
27481	0	1	4.06e-05	8.83e-05	8.14e-12	ES
27483	0	1	4.06e-05	8.85e-07	5.95e-14	ES
27517	0	1	4.06e-05	6.39e-08	6.67e-16	ES
27525	0	1	4.06e-05	5.62e-08	1.54e-16	ES
27527	0	1	4.06e-05	5.62e-08	5.55e-15	ES
27529	0	1	4.06e-05	6.21e-08	2.87e-12	ES
27533	0	1	4.07e-05	6.94e-07	1.53e-09	ES
27557	0	1	4.07e-05	6.79e-05	8.12e-07	ES
27565	57	2.14e-112	1.62e-12	0.916	0.084	NE
27568	0	0.992	3.08e-05	0.00728	0.000435	ES
27577	1	0.985	0.00202	0.0127	9.53e-05	ES
27682	0	1	2.99e-05	6.26e-05	1.52e-07	ES	Rv0023_(-)
27702	0	1	2.59e-05	5.88e-07	2.86e-10	ES	Rv0023_(-)
27783	0	1	2.46e-05	5.52e-09	5.38e-13	ES	Rv0023_(-)
27905	0	1	2.42e-05	5.18e-11	1.37e-15	ES	Rv0023_(-)
27924	0	1	2.41e-05	4.88e-13	2.09e-16	ES	Rv0023_(-)
27993	0	1	2.4e-05	5.85e-15	1.59e-16	ES	Rv0023_(-)
28002	0	1	2.4e-05	7.98e-15	1.43e-16	ES	Rv0023_(-)
28004	0	1	2.4e-05	7e-13	1.38e-16	ES	Rv0023_(-)
28144	0	1	2.4e-05	7.35e-11	1.43e-16	ES	Rv0023_(-)
28207	0	1	2.4e-05	7.79e-09	6.61e-16	ES	Rv0023_(-)
28231	0	1	2.4e-05	8.28e-07	5.7e-14	ES	Rv0023_(-)
28262	0	1	2.4e-05	8.82e-05	6.81e-12	ES	Rv0023_(-)
28367	213	0	7.68e-39	1	5.91e-07	NE	Rv0024_(-)
28454	6	1.6e-23	2.23e-12	1	7.02e-08	NE	Rv0024_(-)
28511	45	1.4e-101	6.42e-19	1	2.07e-08	NE	Rv0024_(-)
28660	0	8.68e-10	8.88e-09	1	3.86e-09	NE	Rv0024_(-)
28669	15	9.98e-40	2.88e-11	1	8.85e-10	NE	Rv0024_(-)
28678	1	9.01e-12	7.62e-09	1	1.79e-10	NE	Rv0024_(-)
28686	0	1.71e-09	1.13e-08	1	4.11e-11	NE	Rv0024_(-)
28704	177	0	3.39e-38	1	5.07e-11	NE	Rv0024_(-)
28802	1	1.6e-13	4.24e-11	1	8.03e-12	NE	Rv0024_(-)
28913	137	5.7e-285	8.98e-34	1	1.08e-11	NE	Rv0024_(-)
28973	4	7.93e-20	4.61e-12	1	3.19e-12	NE	Rv0024_(-)
29009	274	0	4.45e-57	1	2.31e-11	NE	Rv0024_(-)
29204	107	2.07e-225	3.63e-30	1	6.87e-12	NE	Rv0024_(-)
29269	163	0	1.67e-39	1	1.14e-11	NE	Rv0025_(-)
29353	0	8.21e-10	9.02e-11	1	3.96e-12	NE	Rv0025_(-)
29402	79	1.72e-167	6.09e-24	1	1.31e-11	NE	Rv0025_(-)
29456	206	0	1.13e-46	1	7.71e-11	NE	Rv0025_(-)
29515	23	9.47e-58	3.7e-16	1	3.14e-11	NE	Rv0025_(-)
29566	11	8.47e-34	5.6e-14	1	7.41e-11	NE	Rv0025_(-)
29586	114	2.22e-239	3.76e-31	1	6.12e-10	NE	Rv0025_(-)
29604	20	9.28e-52	1.19e-15	1	7.8e-10	NE	Rv0025_(-)
29619	48	1.24e-107	2.62e-20	1	3.49e-09	NE
29658	146	3.33e-303	1.27e-36	1	2.57e-08	NE
29666	1420	0	5.38e-249	0.999	0.000776	NE
29670	372	0	2.4e-74	1	3.06e-07	NE
29775	611	0	3.45e-114	1	1.81e-06	NE	Rv0026_(-)
29891	1	2e-13	5.3e-11	1	1.82e-08	NE	Rv0026_(-)
29919	70	3.52e-151	1.65e-22	1	7.86e-09	NE	Rv0026_(-)
29922	202	0	5.36e-46	1	8.85e-09	NE	Rv0026_(-)
30008	0	8.88e-08	3.21e-09	1	1.04e-09	NE	Rv0026_(-)
30118	0	8.96e-08	3.3e-09	1	2.13e-10	NE	Rv0026_(-)
30194	30	1.17e-67	3.19e-14	1	5.99e-11	NE	Rv0026_(-)
30270	58	1.31e-127	7.75e-22	1	2.28e-11	NE	Rv0026_(-)
30448	220	0	5.26e-49	1	3.39e-11	NE	Rv0026_(-)
30478	67	1.43e-145	1.69e-23	1	6.59e-12	NE	Rv0026_(-)
30678	21	9.29e-54	1.1e-15	1	1.56e-12	NE	Rv0026_(-)
30910	0	8.21e-10	9.12e-11	1	4.62e-13	NE	Rv0026_(-)
30967	224	0	4.11e-48	1	1.67e-12	NE	Rv0026_(-)
31003	50	1.22e-111	1.16e-20	1	4.53e-13	NE	Rv0026_(-)
31065	59	1.32e-129	3.65e-22	1	5.94e-13	NE	Rv0026_(-)
31074	301	0	1.64e-62	1	7.38e-12	NE
31148	57	1.3e-125	7.87e-22	1	1.49e-12	NE
31152	532	0	5.05e-101	1	8.43e-11	NE
31222	292	0	5.21e-61	1	1.42e-11	NE	Rv0027_(-)
31260	126	2.48e-263	2.47e-33	1	3.22e-12	NE	Rv0027_(-)
31322	66	1.41e-143	2.49e-23	1	9.81e-13	NE	Rv0027_(-)
31380	131	2.6e-273	3.62e-34	1	7.02e-13	NE	Rv0027_(-)
31409	0	8.21e-10	9.02e-11	1	1.56e-13	NE	Rv0027_(-)
31588	200	0	4.08e-44	1	5.82e-13	NE	Rv0028_(-)
31596	303	0	7.63e-63	1	1.44e-12	NE	Rv0028_(-)
31683	13	8.62e-38	2.11e-14	1	1.39e-13	NE	Rv0028_(-)
31700	58	1.31e-127	6.64e-22	1	7.71e-14	NE	Rv0028_(-)
31809	7	8.15e-26	5.77e-13	1	3.51e-14	NE	Rv0028_(-)
31824	89	1.75e-189	1.23e-26	1	5.75e-14	NE
31966	17	8.95e-46	8.83e-15	1	3.22e-14	NE
31977	1	1.6e-13	4.92e-11	1	2.47e-14	NE
32044	17	1.86e-45	1.06e-13	1	2.75e-14	NE
32050	9	8.31e-30	3.89e-13	1	2.86e-14	NE
32133	142	2.88e-295	1.9e-35	1	1.1e-13	NE	Rv0029_(-)
32162	164	0	1.14e-39	1	1.58e-13	NE	Rv0029_(-)
32196	0	8.21e-10	9.07e-11	1	3.97e-14	NE	Rv0029_(-)
32252	25	1.04e-59	6.16e-15	1	3.33e-14	NE	Rv0029_(-)
32402	9	8.31e-30	1.81e-13	1	2.91e-14	NE	Rv0029_(-)
32433	28	9.92e-68	1.18e-16	1	4.33e-14	NE	Rv0029_(-)
32492	149	0	3.62e-37	1	2.11e-13	NE	Rv0029_(-)
32517	68	1.44e-147	1.15e-23	1	1.88e-13	NE	Rv0029_(-)
32672	240	0	2.43e-52	1	1.4e-12	NE	Rv0029_(-)
32754	48	1.2e-107	2.49e-20	1	4.55e-13	NE	Rv0029_(-)
32776	583	0	1.59e-109	1	4.73e-11	NE	Rv0029_(-)
32885	36	1.07e-83	6.99e-18	1	7.83e-13	NE	Rv0029_(-)
32909	6	8.19e-24	1.29e-08	1	2.02e-13	NE	Rv0029_(-)
32994	0	8.74e-08	1.67e-07	1	1.01e-13	NE	Rv0029_(-)
33022	0	8.83e-08	1.68e-07	1	1.67e-13	NE	Rv0029_(-)
33044	3	8.99e-14	5.29e-08	1	6.21e-13	NE	Rv0029_(-)
33057	642	0	1.42e-114	1	3.41e-10	NE	Rv0029_(-)
33112	303	0	7.63e-63	1	2.77e-11	NE	Rv0029_(-)
33151	178	0	5.28e-42	1	9.28e-12	NE	Rv0029_(-)
33216	199	0	1.67e-45	1	6.98e-12	NE
33354	49	1.21e-109	1.7e-20	1	1.29e-12	NE	Rv0030_(-)
33358	61	1.35e-133	1.7e-22	1	4.4e-13	NE	Rv0030_(-)
33448	9	8.31e-30	1.67e-13	1	1.07e-13	NE	Rv0030_(-)
33489	38	1.09e-87	2.44e-18	1	5.73e-14	NE	Rv0030_(-)
33532	31	1.02e-73	1.7e-17	1	4.3e-14	NE	Rv0030_(-)
33559	43	1.14e-97	1.7e-19	1	5.63e-14	NE
33649	1	1.6e-13	4.24e-11	1	7.54e-14	NE	Rv0031_(-)
33796	520	0	1.26e-97	1	1.23e-11	NE
33804	17	8.95e-46	1.04e-14	1	2.86e-13	NE
33856	0	8.21e-10	9.48e-11	1	7.77e-14	NE
33860	119	2.49e-247	1.37e-30	1	1.05e-13	NE
33862	38	1.09e-87	1.16e-18	1	4.9e-14	NE
33900	44	1.15e-99	1.16e-19	1	4.12e-14	NE
33906	0	8.21e-10	9.02e-11	1	2.76e-14	NE
33926	78	1.7e-165	8.93e-24	1	5.91e-14	NE
33932	0	1.92e-05	2.67e-06	1	4.63e-14	NE
33941	0	1.94e-05	2.75e-06	1	2.34e-14	NE
34009	0	1.94e-05	2.75e-06	1	2.27e-14	NE
34027	1	1.95e-07	1.87e-06	1	2.93e-14	NE
34157	27	1.29e-59	8.3e-11	1	4.66e-14	NE
34162	60	1.34e-131	2.88e-19	1	4.89e-14	NE
34181	62	1.36e-135	1.15e-22	1	5.04e-14	NE
34206	47	1.18e-105	3.66e-20	1	4.79e-14	NE
34240	1	8.98e-12	1.47e-09	1	4.34e-14	NE
34312	0	1.7e-09	2.24e-09	1	1.02e-13	NE	Rv0032_(bioF2)
34363	182	0	9.89e-40	1	1.6e-12	NE	Rv0032_(bioF2)
34366	430	0	5.12e-84	1	1.98e-11	NE	Rv0032_(bioF2)
34400	20	9.2e-52	1.18e-15	1	9.79e-13	NE	Rv0032_(bioF2)
34417	158	0	1.16e-38	1	3.12e-12	NE	Rv0032_(bioF2)
34419	250	0	5.24e-54	1	8.45e-12	NE	Rv0032_(bioF2)
34503	372	0	2.39e-74	1	2.5e-11	NE	Rv0032_(bioF2)
34589	194	0	1.14e-44	1	6.66e-12	NE	Rv0032_(bioF2)
34678	320	0	1.12e-65	1	1.52e-11	NE	Rv0032_(bioF2)
34687	183	0	7.75e-43	1	4.65e-12	NE	Rv0032_(bioF2)
34742	0	8.74e-08	3.16e-09	1	6.75e-13	NE	Rv0032_(bioF2)
34848	0	8.82e-08	3.25e-09	1	2.84e-13	NE	Rv0032_(bioF2)
34873	230	0	1.42e-47	1	1.76e-12	NE	Rv0032_(bioF2)
34892	4	7.93e-20	4.61e-12	1	3.96e-13	NE	Rv0032_(bioF2)
34936	457	0	1.38e-87	1	2.35e-11	NE	Rv0032_(bioF2)
34998	356	0	1.11e-71	1	1.16e-11	NE	Rv0032_(bioF2)
35020	0	8.21e-10	9.02e-11	1	6.64e-13	NE	Rv0032_(bioF2)
35074	94	1.97e-197	1.92e-26	1	3.87e-13	NE	Rv0032_(bioF2)
35078	121	2.36e-253	1.68e-32	1	2.52e-13	NE	Rv0032_(bioF2)
35116	1	1.69e-13	6.92e-07	1	6.23e-14	NE	Rv0032_(bioF2)
35118	20	1.92e-51	4.9e-10	1	3.93e-14	NE	Rv0032_(bioF2)
35134	1	1.01e-07	2.51e-06	1	3.88e-14	NE	Rv0032_(bioF2)
35159	0	1.93e-05	3.8e-06	1	2.91e-14	NE	Rv0032_(bioF2)
35181	0	1.94e-05	3.8e-06	1	2.26e-14	NE	Rv0032_(bioF2)
35202	0	1.94e-05	3.8e-06	1	2.31e-14	NE	Rv0032_(bioF2)
35205	42	2.85e-89	3.68e-13	1	6.15e-14	NE	Rv0032_(bioF2)
35212	0	8.21e-10	5.93e-10	1	3e-14	NE	Rv0032_(bioF2)
35249	16	9.53e-42	1.25e-12	1	2.97e-14	NE	Rv0032_(bioF2)
35260	130	2.57e-271	9.13e-33	1	8.37e-14	NE	Rv0032_(bioF2)
35292	34	1.05e-79	1.1e-17	1	4.13e-14	NE	Rv0032_(bioF2)
35303	0	8.31e-10	3.5e-08	1	2.59e-14	NE	Rv0032_(bioF2)
35325	3	8.54e-16	1.14e-08	1	2.39e-14	NE	Rv0032_(bioF2)
35342	0	8.31e-10	3.6e-08	1	2.33e-14	NE	Rv0032_(bioF2)
35352	67	1.55e-143	2.36e-19	1	4.29e-14	NE	Rv0032_(bioF2)
35387	36	1.07e-83	2.5e-18	1	3.56e-14	NE	Rv0032_(bioF2)
35408	0	8.21e-10	9.02e-11	1	2.54e-14	NE	Rv0032_(bioF2)
35421	63	1.48e-135	2.83e-21	1	4.3e-14	NE	Rv0032_(bioF2)
35452	65	1.4e-141	3.65e-23	1	4.8e-14	NE	Rv0032_(bioF2)
35479	24	9.56e-60	2.51e-16	1	3.56e-14	NE	Rv0032_(bioF2)
35488	68	1.44e-147	1.16e-23	1	5.68e-14	NE	Rv0032_(bioF2)
35569	205	0	1.66e-46	1	2.22e-13	NE	Rv0032_(bioF2)
35629	6	8.08e-24	1.13e-12	1	4.94e-14	NE	Rv0032_(bioF2)
35702	115	2.24e-241	7.57e-31	1	9.83e-14	NE	Rv0032_(bioF2)
35749	0	8.21e-10	9.02e-11	1	4.89e-14	NE	Rv0032_(bioF2)
35780	83	1.78e-175	1.31e-24	1	1.79e-13	NE	Rv0032_(bioF2)
35872	220	0	5.25e-49	1	1.2e-12	NE	Rv0032_(bioF2)
35909	89	1.75e-189	3.64e-27	1	6.73e-13	NE	Rv0032_(bioF2)
36028	155	3.25e-321	3.61e-38	1	1.98e-12	NE	Rv0032_(bioF2)
36190	395	0	3.5e-78	1	2.03e-11	NE	Rv0032_(bioF2)
36325	354	0	2.4e-71	1	1.61e-11	NE	Rv0032_(bioF2)
36355	100	1.94e-211	5.34e-29	1	2.2e-12	NE	Rv0032_(bioF2)
36367	64	1.39e-139	5.36e-23	1	1.11e-12	NE	Rv0032_(bioF2)
36427	7	8.15e-26	5.77e-13	1	6.5e-13	NE	Rv0032_(bioF2)
36454	345	0	2.57e-69	1	1.37e-11	NE	Rv0032_(bioF2)
36514	167	0	3.6e-40	1	4.15e-12	NE	Rv0032_(bioF2)
36518	98	1.91e-207	1.15e-28	1	2.78e-12	NE	Rv0032_(bioF2)
36605	86	1.7e-183	1.15e-26	1	3.43e-12	NE	Rv0032_(bioF2)
36676	272	0	1.12e-57	1	2.4e-11	NE	Rv0033_(acpA)
36733	123	2.41e-257	7.81e-33	1	1.01e-11	NE	Rv0033_(acpA)
36801	631	0	1.58e-117	1	6.4e-10	NE	Rv0033_(acpA)
37092	365	0	3.52e-73	1	8.81e-11	NE	Rv0034_(-)
37124	72	1.5e-155	2.49e-24	1	8.07e-12	NE	Rv0034_(-)
37183	0	8.21e-10	9.02e-11	1	1.48e-12	NE	Rv0034_(-)
37213	67	1.53e-143	6.09e-22	1	6.27e-13	NE	Rv0034_(-)
37223	42	1.13e-95	2.49e-19	1	2.27e-13	NE	Rv0034_(-)
37352	250	0	5.24e-54	1	7.3e-13	NE	Rv0035_(fadD34)
37360	59	1.32e-129	3.65e-22	1	1.44e-13	NE	Rv0035_(fadD34)
37403	0	8.74e-08	3.16e-09	1	4.52e-14	NE	Rv0035_(fadD34)
37511	0	8.82e-08	3.25e-09	1	3.11e-14	NE	Rv0035_(fadD34)
37625	74	1.75e-155	1.45e-21	1	7.44e-14	NE	Rv0035_(fadD34)
37665	278	0	1.12e-58	1	6.2e-13	NE	Rv0035_(fadD34)
37673	6	8.08e-24	1.13e-12	1	8.48e-14	NE	Rv0035_(fadD34)
37751	45	1.16e-101	3.54e-19	1	1.14e-13	NE	Rv0035_(fadD34)
37774	164	0	1.14e-39	1	6.06e-13	NE	Rv0035_(fadD34)
37783	460	0	5.1e-89	1	9.75e-12	NE	Rv0035_(fadD34)
37828	60	1.34e-131	2.49e-22	1	4.8e-13	NE	Rv0035_(fadD34)
37943	146	2.99e-303	1.14e-36	1	4.15e-13	NE	Rv0035_(fadD34)
37976	6	8.08e-24	1.13e-12	1	8.89e-14	NE	Rv0035_(fadD34)
38002	173	0	1.62e-40	1	2.04e-13	NE	Rv0035_(fadD34)
38046	37	1.08e-85	1.7e-18	1	6.72e-14	NE	Rv0035_(fadD34)
38064	149	0	3.61e-37	1	1.36e-13	NE	Rv0035_(fadD34)
38095	38	1.09e-87	1.16e-18	1	5.73e-14	NE	Rv0035_(fadD34)
38132	17	8.95e-46	3.86e-15	1	4.8e-14	NE	Rv0035_(fadD34)
38248	36	1.07e-83	2.62e-18	1	1.03e-13	NE	Rv0035_(fadD34)
38362	83	1.66e-177	3.64e-26	1	4.26e-13	NE	Rv0035_(fadD34)
38443	574	0	5.03e-108	1	4.58e-11	NE	Rv0035_(fadD34)
38516	122	2.39e-255	1.15e-32	1	1.57e-12	NE	Rv0035_(fadD34)
38587	149	0	3.61e-37	1	1e-12	NE	Rv0035_(fadD34)
38845	32	1.03e-75	1.16e-17	1	2.15e-13	NE	Rv0035_(fadD34)
38901	4	7.93e-20	4.61e-12	1	6.95e-14	NE	Rv0035_(fadD34)
39124	116	2.26e-243	9.79e-31	1	1.31e-13	NE	Rv0036c_(-)
39289	90	1.77e-191	2.48e-27	1	1.39e-13	NE	Rv0036c_(-)
39311	75	1.54e-161	7.86e-25	1	1.93e-13	NE	Rv0036c_(-)
39342	337	0	1.64e-68	1	2.86e-12	NE	Rv0036c_(-)
39844	168	0	2.46e-40	1	9.12e-13	NE
39872	309	0	7.63e-64	1	2.44e-12	NE
39877	35	1.06e-81	3.67e-18	1	2.57e-13	NE	Rv0037c_(-)
39936	3	7.85e-18	9.56e-12	1	7.54e-14	NE	Rv0037c_(-)
39940	94	1.84e-199	6.44e-27	1	1.04e-13	NE	Rv0037c_(-)
39966	200	0	1.14e-45	1	2.89e-13	NE	Rv0037c_(-)
40010	1	1.6e-13	4.24e-11	1	6.74e-14	NE	Rv0037c_(-)
40024	326	0	2.77e-65	1	1.05e-12	NE	Rv0037c_(-)
40140	37	1.08e-85	1.7e-18	1	1.19e-13	NE	Rv0037c_(-)
40155	103	2e-217	1.69e-29	1	1.05e-13	NE	Rv0037c_(-)
40199	10	8.38e-32	1.37e-13	1	3.85e-14	NE	Rv0037c_(-)
40237	32	1.03e-75	4.14e-17	1	3.41e-14	NE	Rv0037c_(-)
40325	0	8.21e-10	1.61e-08	1	2.46e-14	NE	Rv0037c_(-)
40391	4	8.52e-18	3.56e-09	1	2.46e-14	NE	Rv0037c_(-)
40473	39	1.1e-89	5.2e-15	1	3.62e-14	NE	Rv0037c_(-)
40495	4	1.25e-19	1.14e-06	1	3.64e-14	NE	Rv0037c_(-)
40542	0	8.74e-08	6.01e-06	1	2.43e-14	NE	Rv0037c_(-)
40584	0	8.82e-08	6.03e-06	1	2.27e-14	NE	Rv0037c_(-)
40848	16	1.02e-39	1.3e-08	1	2.61e-14	NE	Rv0037c_(-)
40875	0	8.21e-10	6.01e-06	1	2.33e-14	NE	Rv0037c_(-)
40929	7	8.77e-24	4.09e-07	1	2.54e-14	NE	Rv0037c_(-)
40960	0	8.35e-10	5.94e-06	1	2.89e-14	NE	Rv0037c_(-)
41178	92	1.98e-193	2.65e-21	1	1.52e-13	NE	Rv0037c_(-)
41241	187	0	1.67e-43	1	4.67e-13	NE
41247	13	8.62e-38	2.11e-14	1	1.7e-13	NE
41373	370	0	6.38e-74	1	5.49e-12	NE	Rv0038_(-)
41426	298	0	5.2e-62	1	3.61e-12	NE	Rv0038_(-)
41495	140	2.82e-291	1.14e-35	1	9.48e-13	NE	Rv0038_(-)
41592	0	8.21e-10	9.02e-11	1	1.86e-13	NE	Rv0038_(-)
41631	265	0	5.94e-55	1	8.83e-13	NE	Rv0038_(-)
41717	91	1.79e-193	1.69e-27	1	2.13e-13	NE	Rv0038_(-)
41726	3	7.85e-18	9.56e-12	1	6.33e-14	NE	Rv0038_(-)
41909	130	2.57e-271	6.41e-33	1	1.5e-13	NE	Rv0038_(-)
41914	142	2.88e-295	5.31e-36	1	2.15e-13	NE
41985	160	0	5.29e-39	1	3.07e-13	NE
42059	38	1.09e-87	1.16e-18	1	1.46e-13	NE	Rv0039c_(-)
42082	0	8.21e-10	9.02e-11	1	1.96e-13	NE	Rv0039c_(-)
42207	114	2.38e-237	8.89e-30	1	1.65e-12	NE	Rv0039c_(-)
42275	225	0	7.71e-50	1	9.6e-12	NE	Rv0039c_(-)
42361	138	2.77e-287	2.46e-35	1	7.77e-12	NE
42433	3	7.95e-18	3.16e-10	1	4.6e-12	NE	Rv0040c_(mtc28)
42472	0	8.22e-10	1.09e-09	1	1.31e-11	NE	Rv0040c_(mtc28)
42492	96	2.01e-201	1.05e-25	1	1.15e-10	NE	Rv0040c_(mtc28)
42643	100	1.95e-211	5.35e-29	1	3.39e-10	NE	Rv0040c_(mtc28)
42712	0	8.4e-10	9.23e-11	1	4.08e-10	NE	Rv0040c_(mtc28)
42805	95	2.04e-199	1.34e-26	1	3.35e-09	NE	Rv0040c_(mtc28)
42851	70	1.55e-151	5.66e-24	1	7.91e-09	NE	Rv0040c_(mtc28)
42853	148	3.55e-307	6.19e-37	1	4.14e-08	NE	Rv0040c_(mtc28)
42880	54	1.62e-119	3.18e-21	1	4.28e-08	NE	Rv0040c_(mtc28)
43244	0	4.6e-09	4.99e-10	1	7.82e-08	NE	Rv0040c_(mtc28)
43420	137	1.66e-282	7.34e-33	1	9.1e-07	NE
43514	0	3.47e-08	3.76e-09	1	7.72e-07	NE
43546	626	0	1.65e-113	1	0.000324	NE
43548	304	0	1.52e-62	1	3.02e-05	NE
43633	0	0.991	1.3e-07	0.00939	2.97e-08	ES	Rv0041_(leuS)
43639	0	1	4.38e-08	8.82e-05	6.04e-11	ES	Rv0041_(leuS)
43641	0	1	1.44e-08	8.28e-07	1.58e-13	ES	Rv0041_(leuS)
43659	0	1	4.73e-09	7.77e-09	8.49e-16	ES	Rv0041_(leuS)
43697	0	1	1.55e-09	7.3e-11	1.42e-16	ES	Rv0041_(leuS)
43795	0	1	5.1e-10	6.86e-13	1.36e-16	ES	Rv0041_(leuS)
43837	0	1	1.68e-10	7.12e-15	1.35e-16	ES	Rv0041_(leuS)
43855	0	1	5.51e-11	7.47e-16	1.35e-16	ES	Rv0041_(leuS)
43864	0	1	1.81e-11	6.87e-16	1.35e-16	ES	Rv0041_(leuS)
43884	0	1	5.99e-12	6.86e-16	1.35e-16	ES	Rv0041_(leuS)
43901	0	1	2e-12	6.86e-16	1.35e-16	ES	Rv0041_(leuS)
43936	0	1	6.92e-13	6.86e-16	1.35e-16	ES	Rv0041_(leuS)
43943	0	1	2.62e-13	6.86e-16	1.35e-16	ES	Rv0041_(leuS)
43965	0	1	1.21e-13	6.86e-16	1.35e-16	ES	Rv0041_(leuS)
44068	0	1	7.49e-14	6.86e-16	1.35e-16	ES	Rv0041_(leuS)
44093	0	1	5.97e-14	6.86e-16	1.35e-16	ES	Rv0041_(leuS)
44099	0	1	5.47e-14	6.86e-16	1.35e-16	ES	Rv0041_(leuS)
44101	0	1	5.3e-14	6.86e-16	1.35e-16	ES	Rv0041_(leuS)
44144	0	1	5.25e-14	6.86e-16	1.35e-16	ES	Rv0041_(leuS)
44248	0	1	5.23e-14	6.86e-16	1.35e-16	ES	Rv0041_(leuS)
44260	0	1	5.22e-14	6.86e-16	1.35e-16	ES	Rv0041_(leuS)
44297	0	1	5.22e-14	6.86e-16	1.35e-16	ES	Rv0041_(leuS)
44301	0	1	5.22e-14	6.86e-16	1.35e-16	ES	Rv0041_(leuS)
44407	0	1	5.22e-14	6.86e-16	1.35e-16	ES	Rv0041_(leuS)
44599	0	1	5.22e-14	6.86e-16	1.35e-16	ES	Rv0041_(leuS)
44683	0	1	5.22e-14	6.86e-16	1.35e-16	ES	Rv0041_(leuS)
44719	0	1	5.22e-14	6.86e-16	1.35e-16	ES	Rv0041_(leuS)
44797	0	1	5.22e-14	6.86e-16	1.35e-16	ES	Rv0041_(leuS)
44848	0	1	5.22e-14	6.86e-16	1.35e-16	ES	Rv0041_(leuS)
44863	0	1	5.22e-14	6.86e-16	1.35e-16	ES	Rv0041_(leuS)
44868	0	1	5.22e-14	6.86e-16	1.35e-16	ES	Rv0041_(leuS)
44936	0	1	5.22e-14	6.86e-16	1.35e-16	ES	Rv0041_(leuS)
44951	0	1	5.22e-14	6.86e-16	1.35e-16	ES	Rv0041_(leuS)
44967	0	1	5.22e-14	6.86e-16	1.35e-16	ES	Rv0041_(leuS)
44983	0	1	5.22e-14	6.86e-16	1.35e-16	ES	Rv0041_(leuS)
44985	0	1	5.22e-14	6.86e-16	1.35e-16	ES	Rv0041_(leuS)
45016	0	1	5.22e-14	6.86e-16	1.35e-16	ES	Rv0041_(leuS)
45139	0	1	5.22e-14	6.86e-16	1.35e-16	ES	Rv0041_(leuS)
45166	0	1	5.22e-14	6.86e-16	1.35e-16	ES	Rv0041_(leuS)
45238	0	1	5.22e-14	6.86e-16	1.35e-16	ES	Rv0041_(leuS)
45314	0	1	5.22e-14	6.86e-16	1.35e-16	ES	Rv0041_(leuS)
45352	0	1	5.22e-14	6.86e-16	1.35e-16	ES	Rv0041_(leuS)
45400	0	1	5.22e-14	6.86e-16	1.35e-16	ES	Rv0041_(leuS)
45412	0	1	5.22e-14	6.86e-16	1.35e-16	ES	Rv0041_(leuS)
45463	0	1	5.22e-14	6.86e-16	1.35e-16	ES	Rv0041_(leuS)
45523	0	1	5.22e-14	6.86e-16	1.35e-16	ES	Rv0041_(leuS)
45562	0	1	5.22e-14	6.86e-16	1.35e-16	ES	Rv0041_(leuS)
45589	0	1	5.22e-14	6.86e-16	1.35e-16	ES	Rv0041_(leuS)
45622	0	1	5.22e-14	6.86e-16	1.35e-16	ES	Rv0041_(leuS)
45646	0	1	5.22e-14	6.86e-16	1.35e-16	ES	Rv0041_(leuS)
45648	0	1	5.22e-14	6.86e-16	1.35e-16	ES	Rv0041_(leuS)
45658	0	1	5.22e-14	6.86e-16	1.35e-16	ES	Rv0041_(leuS)
45664	0	1	5.22e-14	6.86e-16	1.35e-16	ES	Rv0041_(leuS)
45685	0	1	5.23e-14	6.86e-16	1.35e-16	ES	Rv0041_(leuS)
45730	0	1	5.25e-14	6.86e-16	1.35e-16	ES	Rv0041_(leuS)
45783	0	1	5.3e-14	6.86e-16	1.35e-16	ES	Rv0041_(leuS)
45803	0	1	5.47e-14	6.86e-16	1.35e-16	ES	Rv0041_(leuS)
45829	0	1	5.97e-14	6.86e-16	1.35e-16	ES	Rv0041_(leuS)
45840	0	1	7.49e-14	6.86e-16	1.35e-16	ES	Rv0041_(leuS)
45853	0	1	1.21e-13	6.86e-16	1.35e-16	ES	Rv0041_(leuS)
45919	0	1	2.62e-13	6.86e-16	1.35e-16	ES	Rv0041_(leuS)
46008	0	1	6.92e-13	6.86e-16	1.35e-16	ES	Rv0041_(leuS)
46013	0	1	2e-12	6.86e-16	1.35e-16	ES	Rv0041_(leuS)
46071	0	1	5.99e-12	6.86e-16	1.35e-16	ES	Rv0041_(leuS)
46086	0	1	1.81e-11	6.87e-16	1.35e-16	ES	Rv0041_(leuS)
46099	0	1	5.51e-11	7.47e-16	1.35e-16	ES	Rv0041_(leuS)
46163	0	1	1.68e-10	7.12e-15	1.35e-16	ES	Rv0041_(leuS)
46191	0	1	5.1e-10	6.86e-13	1.36e-16	ES	Rv0041_(leuS)
46270	0	1	1.55e-09	7.3e-11	1.42e-16	ES	Rv0041_(leuS)
46294	0	1	4.73e-09	7.77e-09	6.61e-16	ES	Rv0041_(leuS)
46319	0	1	1.44e-08	8.28e-07	5.76e-14	ES	Rv0041_(leuS)
46431	0	1	4.38e-08	8.82e-05	7.18e-12	ES	Rv0041_(leuS)
46468	248	0	6.21e-47	1	9.02e-07	NE	Rv0041_(leuS)
46502	19	2.07e-49	4.28e-15	1	1.01e-07	NE
46514	6	1.04e-23	1.52e-12	1	2.1e-08	NE
46524	41	1.19e-93	2.13e-18	1	5.97e-09	NE
46531	0	8.89e-08	3.21e-09	1	1.12e-09	NE
46567	0	8.97e-08	3.3e-09	1	2.28e-10	NE
46575	48	1.39e-103	3.19e-17	1	7.09e-11	NE
46778	38	1.09e-87	1.16e-18	1	1.85e-11	NE	Rv0042c_(-)
46958	33	1.04e-77	7.93e-18	1	4.78e-12	NE	Rv0042c_(-)
47083	0	8.21e-10	9.02e-11	1	1.03e-12	NE	Rv0042c_(-)
47096	179	0	1.29e-40	1	1.32e-12	NE	Rv0042c_(-)
47118	95	1.85e-201	3.64e-28	1	4.32e-13	NE	Rv0042c_(-)
47219	0	8.21e-10	9.02e-11	1	9.9e-14	NE
47223	57	1.4e-123	2.83e-20	1	9.41e-14	NE
47300	0	8.21e-10	9.02e-11	1	8.88e-14	NE
47315	84	1.8e-177	8.93e-25	1	5.09e-13	NE
47362	202	0	5.27e-46	1	3.46e-12	NE
47366	62	1.36e-135	1.15e-22	1	2.05e-12	NE	Rv0043c_(-)
47390	60	1.34e-131	2.49e-22	1	4.6e-12	NE	Rv0043c_(-)
47458	183	0	7.75e-43	1	3.23e-11	NE	Rv0043c_(-)
47576	233	0	3.57e-51	1	8.53e-11	NE	Rv0043c_(-)
47609	557	0	3.43e-105	1	1.34e-09	NE	Rv0043c_(-)
47681	86	1.7e-183	1.15e-26	1	4.03e-11	NE	Rv0043c_(-)
47705	57	1.3e-125	7.87e-22	1	3.32e-11	NE	Rv0043c_(-)
47906	26	9.74e-64	1.16e-16	1	3.06e-11	NE	Rv0043c_(-)
48037	401	0	3.51e-79	1	8.11e-10	NE	Rv0043c_(-)
48078	6	8.08e-24	1.13e-12	1	4.62e-11	NE	Rv0043c_(-)
48086	62	1.36e-135	5.19e-22	1	9.89e-11	NE	Rv0043c_(-)
48103	265	0	1.65e-56	1	8.66e-10	NE
48107	1232	0	9.97e-218	1	1.59e-06	NE
48202	34	1.05e-79	5.42e-18	1	2.05e-10	NE
48281	1	1.6e-13	1.39e-10	1	4.3e-11	NE	Rv0044c_(-)
48387	7	1.69e-25	1.43e-11	1	1.35e-11	NE	Rv0044c_(-)
48445	167	0	2.17e-38	1	2.37e-11	NE	Rv0044c_(-)
48449	259	0	1.65e-55	1	3.89e-11	NE	Rv0044c_(-)
48465	1	1.6e-13	4.24e-11	1	4.78e-12	NE	Rv0044c_(-)
48480	77	3.25e-165	9.05e-24	1	6.5e-12	NE	Rv0044c_(-)
48488	229	0	1.66e-50	1	2.15e-11	NE	Rv0044c_(-)
48513	632	0	1.07e-117	1	4.75e-10	NE	Rv0044c_(-)
48647	0	8.21e-10	9.02e-11	1	4.09e-12	NE	Rv0044c_(-)
48653	101	2.11e-211	1.31e-27	1	2.1e-12	NE	Rv0044c_(-)
48662	16	8.87e-44	2e-14	1	4.15e-13	NE	Rv0044c_(-)
48690	0	8.21e-10	9.7e-11	1	1.01e-13	NE	Rv0044c_(-)
48729	35	1.14e-79	1.41e-16	1	5.4e-14	NE	Rv0044c_(-)
48764	57	1.3e-125	7.89e-22	1	4.95e-14	NE	Rv0044c_(-)
48781	64	1.39e-139	5.36e-23	1	5.1e-14	NE	Rv0044c_(-)
48869	11	8.46e-34	5.56e-14	1	3.53e-14	NE	Rv0044c_(-)
48894	149	0	5.46e-37	1	1.43e-13	NE	Rv0044c_(-)
48953	4	7.93e-20	4.61e-12	1	6.44e-14	NE	Rv0044c_(-)
48982	155	3.25e-321	3.08e-37	1	4.31e-13	NE	Rv0044c_(-)
48990	40	1.11e-91	5.38e-19	1	3.34e-13	NE	Rv0044c_(-)
49037	108	2.09e-227	2.47e-30	1	1.47e-12	NE
49289	25	9.64e-62	1.71e-16	1	1.9e-12	NE	Rv0045c_(-)
49387	114	2.21e-239	2.48e-31	1	1.27e-11	NE	Rv0045c_(-)
49552	26	9.74e-64	1.16e-16	1	1.64e-11	NE	Rv0045c_(-)
49615	65	1.4e-141	3.66e-23	1	7.65e-11	NE	Rv0045c_(-)
49655	129	2.55e-269	7.82e-34	1	3.94e-10	NE	Rv0045c_(-)
49749	112	2.18e-235	5.35e-31	1	8e-10	NE	Rv0045c_(-)
49933	193	0	1.68e-44	1	3.27e-09	NE	Rv0045c_(-)
49950	0	1.28e-09	0.000128	1	1.27e-09	NE
49972	15	1.36e-39	4.14e-07	1	4.23e-09	NE
50021	7	1.67e-24	1.12e-05	1	1.58e-08	NE	Rv0046c_(ino1)
50096	0	0.991	1.67e-06	0.00939	6.4e-10	ES	Rv0046c_(ino1)
50213	0	1	5.56e-07	8.82e-05	5.89e-12	ES	Rv0046c_(ino1)
50264	0	1	1.88e-07	8.28e-07	5.54e-14	ES	Rv0046c_(ino1)
50551	0	1	6.75e-08	7.77e-09	7.13e-16	ES	Rv0046c_(ino1)
50640	0	1	2.78e-08	7.3e-11	1.6e-16	ES	Rv0046c_(ino1)
50654	0	1	1.48e-08	6.86e-13	1.42e-16	ES	Rv0046c_(ino1)
50690	0	1	1.05e-08	7.13e-15	1.37e-16	ES	Rv0046c_(ino1)
50777	0	1	9.12e-09	7.5e-16	1.36e-16	ES	Rv0046c_(ino1)
50780	0	1	8.66e-09	6.88e-16	1.35e-16	ES	Rv0046c_(ino1)
50802	0	1	8.51e-09	6.87e-16	1.35e-16	ES	Rv0046c_(ino1)
50954	0	1	8.47e-09	6.87e-16	1.35e-16	ES	Rv0046c_(ino1)
50986	0	1	8.49e-09	7.47e-16	1.35e-16	ES	Rv0046c_(ino1)
51011	0	1	8.6e-09	7.12e-15	1.35e-16	ES	Rv0046c_(ino1)
51014	0	1	8.94e-09	6.86e-13	1.36e-16	ES	Rv0046c_(ino1)
51017	0	1	9.98e-09	7.3e-11	1.42e-16	ES	Rv0046c_(ino1)
51103	0	1	1.32e-08	7.77e-09	6.6e-16	ES	Rv0046c_(ino1)
51124	0	1	2.28e-08	8.28e-07	5.68e-14	ES	Rv0046c_(ino1)
51137	0	1	5.22e-08	8.82e-05	6.71e-12	ES
51145	192	0	1.43e-37	1	4.82e-07	NE
51185	0	1.6e-07	5.79e-09	1	6.15e-08	NE	Rv0047c_(-)
51296	0	1.61e-07	5.89e-09	1	1.67e-08	NE	Rv0047c_(-)
51452	116	4.72e-239	2.62e-28	1	1.84e-08	NE	Rv0047c_(-)
51518	14	8.84e-40	1.37e-14	1	6.62e-09	NE	Rv0047c_(-)
51608	70	1.47e-151	6.26e-24	1	8.62e-09	NE	Rv0047c_(-)
51610	206	0	1.14e-46	1	2.3e-08	NE	Rv0047c_(-)
51620	0	9.87e-08	0.000706	0.999	4.85e-09	NE	Rv0047c_(-)
51674	1	1e-09	0.000495	1	3.11e-10	NE	Rv0047c_(-)
51744	0	9.73e-08	0.000727	0.999	2.73e-10	NE
51764	4	1e-15	0.000157	1	2.87e-10	NE
51792	0	9.55e-08	0.000727	0.999	3.19e-10	NE
51803	0	9.81e-08	0.000726	0.999	9.23e-10	NE
51805	32	1.32e-71	3.27e-09	1	9.37e-08	NE
51837	55	1.38e-121	8.13e-17	1	1.17e-07	NE	Rv0048c_(-)
51879	127	3.09e-265	2.08e-33	1	2.33e-07	NE	Rv0048c_(-)
51891	19	1.33e-49	1.81e-14	1	1.32e-07	NE	Rv0048c_(-)
51898	0	8.89e-09	9.87e-10	1	2.21e-07	NE	Rv0048c_(-)
51906	1297	0	5.75e-226	0.988	0.0121	NE	Rv0048c_(-)
51966	647	0	3.41e-120	1	9.49e-05	NE	Rv0048c_(-)
52122	84	1.73e-179	2.56e-26	1	1.41e-06	NE	Rv0048c_(-)
52126	835	0	1.56e-151	1	0.000386	NE	Rv0048c_(-)
52128	473	0	7.65e-91	1	2.58e-05	NE	Rv0048c_(-)
52179	27	9.14e-65	7.36e-16	1	8.38e-07	NE	Rv0048c_(-)
52188	73	4.58e-157	5.15e-24	1	4.14e-07	NE	Rv0048c_(-)
52203	3	1.34e-17	1.63e-11	1	1.34e-07	NE	Rv0048c_(-)
52365	93	2.08e-197	1.56e-26	1	1.88e-07	NE	Rv0048c_(-)
52523	216	0	2.58e-48	1	4.32e-07	NE	Rv0048c_(-)
52540	93	1.93e-197	8.29e-28	1	1.66e-07	NE	Rv0048c_(-)
52658	114	2.27e-239	2.53e-31	1	1.87e-07	NE	Rv0048c_(-)
52705	315	0	7.7e-65	1	8.28e-07	NE
52708	138	2.83e-287	2.52e-35	1	2.19e-07	NE
52745	3	7.96e-18	9.68e-12	1	7.84e-08	NE
52773	58	1.32e-127	6.54e-21	1	1.17e-07	NE
52796	200	0	1.14e-45	1	3.39e-07	NE
52828	76	1.55e-163	5.36e-25	1	1.34e-07	NE
52836	85	1.69e-181	1.69e-26	1	1.43e-07	NE	Rv0049_(-)
52843	17	8.99e-46	3.88e-15	1	8.64e-08	NE	Rv0049_(-)
52872	115	2.27e-241	1.8e-31	1	1.82e-07	NE	Rv0049_(-)
52917	0	2.63e-09	4.08e-09	1	7.89e-08	NE	Rv0049_(-)
53032	1	2.68e-11	2.86e-09	1	8.94e-08	NE	Rv0049_(-)
53113	185	0	5.87e-40	1	5.47e-07	NE	Rv0049_(-)
53151	235	0	3.54e-51	1	1.15e-06	NE	Rv0049_(-)
53186	0	0.0004	0.971	0.0286	7.15e-09	GD	Rv0049_(-)
53241	0	0.000403	0.999	0.000817	8.36e-11	GD	Rv0049_(-)
53487	0	0.000401	1	2.34e-05	1.7e-12	GD
53633	0	0.000393	1	7.18e-07	5.65e-14	GD
53647	0	0.000371	1	6.88e-08	3.65e-14	GD
53701	3	9.82e-10	1	1.59e-07	3.52e-13	GD	Rv0050_(ponA1)
53739	0	9.27e-05	1	4.98e-08	3.36e-15	GD	Rv0050_(ponA1)
53808	0	9.27e-05	1	4.98e-08	3.02e-14	GD	Rv0050_(ponA1)
53887	0	9.27e-05	1	5.24e-08	5.15e-12	GD	Rv0050_(ponA1)
53976	0	9.27e-05	1	1.5e-07	9.43e-10	GD	Rv0050_(ponA1)
53986	26	2.32e-52	0.916	0.0795	0.00451	GD	Rv0050_(ponA1)
54090	0	0.669	0.331	1.33e-06	6.23e-08	ES	Rv0050_(ponA1)
54112	0	0.889	0.111	1.3e-08	2.28e-10	ES	Rv0050_(ponA1)
54127	0	0.961	0.0388	3.06e-10	3.68e-11	ES	Rv0050_(ponA1)
54145	0	0.985	0.0151	6.3e-11	1.2e-11	ES	Rv0050_(ponA1)
54172	0	0.993	0.00727	2.03e-11	3.94e-12	ES	Rv0050_(ponA1)
54299	0	0.995	0.00471	6.68e-12	1.3e-12	ES	Rv0050_(ponA1)
54559	0	0.996	0.00388	2.21e-12	4.26e-13	ES	Rv0050_(ponA1)
54634	1	0.804	0.196	1.11e-10	1.34e-11	ES	Rv0050_(ponA1)
54637	0	0.997	0.00349	1.61e-11	3.09e-12	ES	Rv0050_(ponA1)
54702	0	0.999	0.00149	5.21e-12	1.01e-12	ES	Rv0050_(ponA1)
54751	0	0.999	0.000838	1.71e-12	3.32e-13	ES	Rv0050_(ponA1)
54758	0	0.999	0.000623	5.63e-13	1.09e-13	ES	Rv0050_(ponA1)
54868	0	0.999	0.000552	1.85e-13	3.59e-14	ES	Rv0050_(ponA1)
54871	0	0.999	0.000529	6.13e-14	1.19e-14	ES	Rv0050_(ponA1)
55024	0	0.999	0.000521	2.08e-14	4e-15	ES	Rv0050_(ponA1)
55057	1	0.966	0.0339	1.33e-12	1.61e-13	ES	Rv0050_(ponA1)
55080	0	0.999	0.000518	1.48e-13	2.83e-14	ES	Rv0050_(ponA1)
55084	0	1	0.0005	4.83e-14	9.37e-15	ES	Rv0050_(ponA1)
55103	0	1	0.000494	1.63e-14	3.17e-15	ES	Rv0050_(ponA1)
55190	0	1	0.000492	5.83e-15	1.13e-15	ES	Rv0050_(ponA1)
55231	0	1	0.000491	2.58e-15	4.62e-16	ES	Rv0050_(ponA1)
55250	0	1	0.000491	1.29e-14	2.43e-16	ES	Rv0050_(ponA1)
55287	0	1	0.000491	8.68e-13	1.71e-16	ES	Rv0050_(ponA1)
55336	0	1	0.000491	7.93e-11	1.55e-16	ES	Rv0050_(ponA1)
55353	0	1	0.000491	7.99e-09	6.77e-16	ES	Rv0050_(ponA1)
55397	0	1	0.000491	8.35e-07	5.57e-14	ES	Rv0050_(ponA1)
55420	0	0.999	0.000491	8.84e-05	5.91e-12	ES	Rv0050_(ponA1)
55522	21	1.28e-40	1.62e-05	1	8.05e-08	NE	Rv0050_(ponA1)
55559	0	3.37e-08	0.0166	0.983	1.54e-08	NE	Rv0050_(ponA1)
55611	14	5.1e-36	7.64e-05	1	3.59e-09	NE	Rv0050_(ponA1)
55641	13	1.99e-35	2.19e-05	1	8.01e-10	NE	Rv0050_(ponA1)
55766	9	4.62e-28	3.4e-05	1	1.79e-10	NE	Rv0051_(-)
55795	99	1.18e-207	1.76e-20	1	9.41e-11	NE	Rv0051_(-)
55834	0	8.21e-10	3.97e-10	1	1.74e-11	NE	Rv0051_(-)
55994	6	8.68e-22	4.05e-11	1	6.22e-12	NE	Rv0051_(-)
56007	409	0	2.06e-78	1	7.95e-11	NE	Rv0051_(-)
56010	24	9.56e-60	2.51e-16	1	3.9e-12	NE	Rv0051_(-)
56022	172	0	5.31e-41	1	4.14e-12	NE	Rv0051_(-)
56030	0	9.31e-06	1.15e-07	1	6.41e-13	NE	Rv0051_(-)
56043	0	9.4e-06	1.18e-07	1	1.31e-13	NE	Rv0051_(-)
56056	0	9.4e-06	1.18e-07	1	6.6e-14	NE	Rv0051_(-)
56079	26	1.19e-57	5.32e-12	1	1.56e-13	NE	Rv0051_(-)
56130	1	1.6e-13	3.06e-09	1	3.4e-13	NE	Rv0051_(-)
56154	260	0	1.94e-52	1	9.87e-12	NE	Rv0051_(-)
56156	381	0	7.56e-76	1	3.74e-11	NE	Rv0051_(-)
56163	125	2.45e-261	3.62e-33	1	5.97e-12	NE	Rv0051_(-)
56184	524	0	1.09e-99	1	1.31e-10	NE	Rv0051_(-)
56190	249	0	7.69e-54	1	1.64e-11	NE	Rv0051_(-)
56206	0	8.21e-10	9.02e-11	1	1.61e-12	NE	Rv0051_(-)
56217	103	2.15e-215	6.07e-28	1	8.78e-13	NE	Rv0051_(-)
56227	19	9.12e-50	2.71e-15	1	1.89e-13	NE	Rv0051_(-)
56353	1	1.6e-13	4.34e-11	1	5.62e-14	NE	Rv0051_(-)
56401	48	2.48e-107	6.33e-19	1	4.59e-14	NE	Rv0051_(-)
56520	3	7.85e-18	9.56e-12	1	2.9e-14	NE	Rv0051_(-)
56538	54	1.26e-119	3e-20	1	4.81e-14	NE	Rv0051_(-)
56715	176	0	1.14e-41	1	1.8e-13	NE	Rv0051_(-)
56821	91	1.79e-193	1.69e-27	1	1.1e-13	NE	Rv0051_(-)
56841	0	8.21e-10	9.02e-11	1	5.93e-14	NE	Rv0051_(-)
57042	276	0	8.71e-57	1	9.93e-13	NE	Rv0051_(-)
57045	168	0	2.46e-40	1	5.49e-13	NE	Rv0051_(-)
57049	306	0	2.41e-63	1	1.59e-12	NE	Rv0051_(-)
57051	0	8.21e-10	6.76e-09	1	1.34e-13	NE	Rv0051_(-)
57156	17	9.62e-44	1.02e-11	1	5.44e-14	NE	Rv0051_(-)
57182	1	8.98e-12	7.21e-09	1	3.53e-14	NE	Rv0051_(-)
57277	0	1.7e-09	1.07e-08	1	5.29e-14	NE	Rv0051_(-)
57391	10	1.86e-29	2.27e-10	1	1.76e-13	NE
57509	100	1.94e-211	9.66e-26	1	1.44e-12	NE	Rv0052_(-)
57614	187	0	1.67e-43	1	7.66e-12	NE	Rv0052_(-)
57701	72	1.5e-155	2.49e-24	1	5.77e-12	NE	Rv0052_(-)
57733	171	0	7.76e-41	1	2.76e-11	NE	Rv0052_(-)
57877	56	1.29e-123	1.16e-21	1	2.08e-11	NE	Rv0052_(-)
57930	0	8.22e-10	9.04e-11	1	3.34e-11	NE	Rv0052_(-)
57955	175	0	6.02e-40	1	4.89e-10	NE	Rv0052_(-)
57984	0	8.31e-10	9.13e-11	1	2.65e-10	NE
58048	73	1.64e-155	6.17e-23	1	1.61e-09	NE
58104	48	1.24e-107	1.93e-17	1	4.1e-09	NE
58190	0	0.93	0.000389	0.0697	6.68e-10	NE
58200	0	0.939	0.0004	0.0609	6.16e-12	NE	Rv0053_(rpsF)
58246	0	0.939	0.000401	0.0608	2.43e-12	NE	Rv0053_(rpsF)
58283	0	0.939	0.000401	0.0608	1.5e-11	NE	Rv0053_(rpsF)
58338	0	0.939	0.000401	0.0608	1.72e-09	NE	Rv0053_(rpsF)
58368	0	0.939	0.0004	0.0609	8.79e-07	NE	Rv0053_(rpsF)
58459	354	0	5.07e-62	0.911	0.0891	NE	Rv0053_(rpsF)
58479	46	1.67e-103	7.62e-20	0.99	0.00968	NE	Rv0053_(rpsF)
58521	173	0	5.5e-41	0.975	0.0247	NE
58525	153	5.35e-317	1.3e-37	0.979	0.0213	NE
58702	0	0.991	1.57e-05	0.00908	6.29e-05	ES	Rv0054_(ssb)
58758	0	1	1.61e-05	8.53e-05	1.18e-07	ES	Rv0054_(ssb)
58821	0	1	1.6e-05	8.71e-07	2.22e-10	ES	Rv0054_(ssb)
58833	0	1	1.6e-05	7.8e-08	4.18e-13	ES	Rv0054_(ssb)
58918	0	1	1.6e-05	7.06e-08	9.28e-16	ES	Rv0054_(ssb)
59112	0	1	1.6e-05	7.06e-08	1.44e-16	ES
59174	0	1	1.6e-05	7.83e-08	6.59e-16	ES	Rv0055_(rpsR)
59214	0	1	1.6e-05	8.99e-07	5.6e-14	ES	Rv0055_(rpsR)
59241	0	1	1.61e-05	8.83e-05	6.32e-12	ES	Rv0055_(rpsR)
59357	26	1.34e-50	7.75e-08	1	1.12e-07	NE	Rv0055_(rpsR)
59373	0	1.24e-09	9.21e-05	1	3.93e-08	NE	Rv0055_(rpsR)
59404	191	0	1.28e-36	1	1.1e-07	NE
59480	153	3.32e-317	8.09e-38	1	7.48e-08	NE	Rv0056_(rplI)
59488	63	1.41e-137	8.07e-23	1	3.47e-08	NE	Rv0056_(rplI)
59583	421	0	1.63e-82	1	4.73e-07	NE	Rv0056_(rplI)
59592	335	0	3.66e-68	1	2.43e-07	NE	Rv0056_(rplI)
59640	147	3.29e-305	8.5e-37	1	5.36e-08	NE	Rv0056_(rplI)
59746	120	2.47e-251	2.61e-32	1	3.16e-08	NE	Rv0056_(rplI)
59838	173	0	3.7e-41	1	3.62e-08	NE	Rv0056_(rplI)
59864	344	0	1.14e-69	1	1.11e-07	NE	Rv0056_(rplI)
59985	87	1.81e-185	8.25e-27	1	1.42e-08	NE	Rv0057_(-)
60026	72	1.53e-155	2.53e-24	1	7.91e-09	NE	Rv0057_(-)
60070	1	1.61e-13	4.27e-11	1	3.58e-09	NE	Rv0057_(-)
60125	55	2.66e-121	4.24e-20	1	4.8e-09	NE	Rv0057_(-)
60134	3	7.95e-18	3.17e-10	1	3.18e-09	NE	Rv0057_(-)
60151	0	8.22e-10	1.09e-09	1	3.1e-09	NE	Rv0057_(-)
60161	59	1.43e-127	1.55e-19	1	4.89e-09	NE	Rv0057_(-)
60210	93	1.83e-197	7.86e-28	1	6.61e-09	NE	Rv0057_(-)
60235	205	0	1.68e-46	1	1.71e-08	NE	Rv0057_(-)
60255	67	1.44e-145	1.71e-23	1	6.78e-09	NE	Rv0057_(-)
60272	212	0	1.16e-47	1	2.63e-08	NE	Rv0057_(-)
60289	58	1.34e-127	5.49e-22	1	1.03e-08	NE	Rv0057_(-)
60333	130	2.77e-271	5.73e-34	1	2.88e-08	NE	Rv0057_(-)
60344	142	3.31e-295	6.1e-36	1	5.46e-08	NE	Rv0057_(-)
60356	35	1.33e-81	1.04e-15	1	4.25e-08	NE	Rv0057_(-)
60414	0	0.991	1.3e-07	0.00939	8.06e-10	ES	Rv0057_(-),Rv0058_(dnaB)
60452	0	1	4.38e-08	8.82e-05	6.2e-12	ES	Rv0058_(dnaB)
60537	0	1	1.44e-08	8.28e-07	5.58e-14	ES	Rv0058_(dnaB)
60549	0	1	4.73e-09	7.77e-09	6.58e-16	ES	Rv0058_(dnaB)
60566	0	1	1.55e-09	7.3e-11	1.42e-16	ES	Rv0058_(dnaB)
60590	0	1	5.1e-10	6.86e-13	1.36e-16	ES	Rv0058_(dnaB)
60611	0	1	1.68e-10	7.12e-15	1.35e-16	ES	Rv0058_(dnaB)
60698	0	1	5.51e-11	7.47e-16	1.35e-16	ES	Rv0058_(dnaB)
60746	0	1	1.81e-11	6.87e-16	1.35e-16	ES	Rv0058_(dnaB)
60749	0	1	5.99e-12	6.86e-16	1.35e-16	ES	Rv0058_(dnaB)
60792	0	1	2e-12	6.86e-16	1.35e-16	ES	Rv0058_(dnaB)
60818	0	1	6.92e-13	6.86e-16	1.35e-16	ES	Rv0058_(dnaB)
60824	0	1	2.62e-13	6.86e-16	1.35e-16	ES	Rv0058_(dnaB)
60884	0	1	1.21e-13	6.86e-16	1.35e-16	ES	Rv0058_(dnaB)
61003	0	1	7.49e-14	6.86e-16	1.35e-16	ES	Rv0058_(dnaB)
61309	0	1	5.97e-14	6.86e-16	1.35e-16	ES	Rv0058_(dnaB)
61403	0	1	5.47e-14	6.86e-16	1.35e-16	ES	Rv0058_(dnaB)
61433	0	1	5.3e-14	6.86e-16	1.35e-16	ES	Rv0058_(dnaB)
61549	0	1	5.25e-14	6.86e-16	1.35e-16	ES	Rv0058_(dnaB)
61555	0	1	5.23e-14	6.86e-16	1.35e-16	ES	Rv0058_(dnaB)
61627	0	1	5.23e-14	6.86e-16	1.35e-16	ES	Rv0058_(dnaB)
61816	0	1	5.25e-14	6.86e-16	1.35e-16	ES	Rv0058_(dnaB)
61887	0	1	5.3e-14	6.86e-16	1.35e-16	ES	Rv0058_(dnaB)
61988	0	1	5.46e-14	6.86e-16	1.35e-16	ES	Rv0058_(dnaB)
62047	0	1	5.96e-14	6.86e-16	1.35e-16	ES	Rv0058_(dnaB)
62069	0	1	7.46e-14	6.86e-16	1.35e-16	ES	Rv0058_(dnaB)
62115	0	1	1.2e-13	6.86e-16	1.35e-16	ES	Rv0058_(dnaB)
62160	0	1	2.6e-13	6.86e-16	1.35e-16	ES	Rv0058_(dnaB)
62166	0	1	6.84e-13	6.86e-16	1.35e-16	ES	Rv0058_(dnaB)
62196	0	1	1.98e-12	6.86e-16	1.35e-16	ES	Rv0058_(dnaB)
62208	0	1	5.91e-12	6.86e-16	1.35e-16	ES	Rv0058_(dnaB)
62309	0	1	1.79e-11	6.86e-16	1.35e-16	ES	Rv0058_(dnaB)
62312	0	1	5.44e-11	6.96e-16	1.35e-16	ES	Rv0058_(dnaB)
62326	0	1	1.65e-10	1.73e-15	1.35e-16	ES	Rv0058_(dnaB)
62571	0	1	5.04e-10	1.12e-13	1.72e-16	ES	Rv0058_(dnaB)
62732	0	1	1.53e-09	1.19e-11	1.97e-14	ES	Rv0058_(dnaB)
62793	0	1	4.67e-09	1.26e-09	1.04e-11	ES	Rv0058_(dnaB)
62827	0	1	1.42e-08	1.35e-07	5.55e-09	ES	Rv0058_(dnaB)
62973	0	1	4.33e-08	1.43e-05	2.95e-06	ES	Rv0058_(dnaB)
63193	349	0	3.71e-64	0.0666	0.933	GA
63211	473	0	1.02e-91	0.0275	0.973	GA	Rv0059_(-)
63240	0	1.88e-08	2.05e-09	0.492	0.508	GA	Rv0059_(-)
63376	575	0	7.32e-107	0.013	0.987	GA	Rv0059_(-)
63378	420	0	5.84e-82	0.0403	0.96	GA	Rv0059_(-)
63430	28	1.13e-65	6.15e-15	0.44	0.56	GA	Rv0059_(-)
63466	107	4.32e-224	7.59e-29	0.304	0.696	GA	Rv0059_(-)
63493	220	0	2.83e-48	0.158	0.842	GA	Rv0059_(-)
63500	138	2.5e-286	2.22e-34	0.257	0.743	GA	Rv0059_(-)
63520	13	9.14e-37	2.61e-13	0.468	0.532	GA	Rv0059_(-)
63575	379	0	1.86e-75	0.0539	0.946	GA	Rv0059_(-)
63625	285	0	1.48e-59	0.103	0.897	GA	Rv0059_(-)
63755	80	1.51e-170	1.08e-24	0.348	0.652	GA	Rv0059_(-)
63757	111	9.14e-233	3.32e-30	0.297	0.703	GA	Rv0059_(-)
63787	141	7.97e-293	2.18e-35	0.253	0.747	GA	Rv0059_(-)
63799	238	0	7.92e-52	0.141	0.859	GA	Rv0059_(-)
63801	183	0	1.64e-42	0.198	0.802	GA	Rv0059_(-)
63824	23	4.6e-57	1.81e-15	0.45	0.55	GA	Rv0059_(-)
63862	365	0	3.9e-73	0.0595	0.94	GA	Rv0059_(-)
63883	271	0	2.13e-57	0.113	0.887	GA	Rv0059_(-)
63886	359	0	2.34e-72	0.0621	0.938	GA	Rv0059_(-)
63889	83	7.35e-177	1.62e-25	0.343	0.657	GA	Rv0059_(-)
63907	330	0	1.96e-67	0.076	0.924	GA
63917	0	0.997	1.31e-07	0.00153	0.00157	ES	Rv0060_(-)
64022	0	1	4.33e-08	1.43e-05	2.95e-06	ES	Rv0060_(-)
64043	0	1	1.42e-08	1.35e-07	5.55e-09	ES	Rv0060_(-)
64072	0	1	4.68e-09	1.26e-09	1.04e-11	ES	Rv0060_(-)
64178	0	1	1.54e-09	1.19e-11	1.97e-14	ES	Rv0060_(-)
64180	0	1	5.11e-10	1.12e-13	1.72e-16	ES	Rv0060_(-)
64305	0	1	1.73e-10	1.73e-15	1.35e-16	ES	Rv0060_(-)
64346	0	1	6.21e-11	6.96e-16	1.35e-16	ES	Rv0060_(-)
64419	0	1	2.57e-11	6.86e-16	1.35e-16	ES	Rv0060_(-)
64439	0	1	1.37e-11	6.86e-16	1.35e-16	ES	Rv0060_(-)
64517	0	1	9.93e-12	6.86e-16	1.35e-16	ES	Rv0060_(-)
64551	0	1	9.07e-12	6.86e-16	1.35e-16	ES	Rv0060_(-)
64571	0	1	9.95e-12	6.86e-16	1.35e-16	ES	Rv0060_(-)
64580	0	1	1.38e-11	6.86e-16	1.35e-16	ES	Rv0060_(-)
64602	0	1	2.59e-11	6.87e-16	1.35e-16	ES	Rv0060_(-)
64687	0	1	6.28e-11	7.47e-16	1.35e-16	ES	Rv0060_(-)
64690	0	1	1.75e-10	7.12e-15	1.35e-16	ES	Rv0060_(-)
64707	0	1	5.18e-10	6.86e-13	1.36e-16	ES	Rv0060_(-)
64715	0	1	1.56e-09	7.3e-11	1.42e-16	ES	Rv0060_(-)
64799	0	1	4.74e-09	7.77e-09	6.76e-16	ES	Rv0060_(-)
64822	0	1	1.44e-08	8.28e-07	6.56e-14	ES	Rv0060_(-)
64913	0	1	4.38e-08	8.82e-05	1.14e-11	ES	Rv0060_(-)
64954	398	0	6.1e-72	1	7.5e-06	NE	Rv0060_(-)
64985	78	7.74e-167	1.22e-24	1	5.9e-07	NE
65108	68	3.45e-147	2.76e-23	1	2e-07	NE	Rv0061_(-)
65124	6	1.18e-23	1.65e-12	1	4.78e-08	NE	Rv0061_(-)
65168	231	0	4.79e-50	1	1.17e-07	NE	Rv0061_(-)
65225	134	2.96e-279	1.27e-34	1	4.26e-08	NE	Rv0061_(-)
65314	0	8.7e-10	9.56e-11	1	9.8e-09	NE	Rv0061_(-)
65322	224	0	4.31e-48	1	3.53e-08	NE	Rv0061_(-)
65433	305	0	3.59e-63	1	5.85e-08	NE
65499	126	2.54e-263	2.53e-33	1	1.36e-08	NE
65548	306	0	2.44e-63	1	3.9e-08	NE
65550	132	2.69e-275	2.53e-34	1	8.79e-09	NE
65665	216	0	2.47e-48	1	9.69e-09	NE	Rv0062_(celA1)
65691	107	2.1e-225	3.68e-30	1	2.68e-09	NE	Rv0062_(celA1)
65714	80	1.62e-171	1.16e-25	1	8.63e-10	NE	Rv0062_(celA1)
65757	0	8.23e-10	9.05e-11	1	1.5e-10	NE	Rv0062_(celA1)
65839	37	1.16e-83	6.14e-17	1	4.26e-11	NE	Rv0062_(celA1)
65932	0	8.21e-10	9.03e-11	1	8.75e-12	NE	Rv0062_(celA1)
65986	157	3.46e-323	6.03e-37	1	8.2e-12	NE	Rv0062_(celA1)
66034	90	1.77e-191	2.48e-27	1	2.54e-12	NE	Rv0062_(celA1)
66060	57	1.3e-125	7.87e-22	1	7.42e-13	NE	Rv0062_(celA1)
66064	53	1.25e-117	3.66e-21	1	2.44e-13	NE	Rv0062_(celA1)
66097	1	1.6e-13	4.24e-11	1	6.42e-14	NE	Rv0062_(celA1)
66232	32	2.14e-75	2.88e-16	1	4.38e-14	NE	Rv0062_(celA1)
66274	54	1.26e-119	2.5e-21	1	5.03e-14	NE	Rv0062_(celA1)
66363	26	9.74e-64	1.16e-16	1	5.28e-14	NE	Rv0062_(celA1)
66385	327	0	7.62e-67	1	1.03e-12	NE	Rv0062_(celA1)
66409	0	8.21e-10	9.02e-11	1	9.25e-14	NE	Rv0062_(celA1)
66448	155	3.49e-319	1.3e-36	1	2.38e-13	NE	Rv0062_(celA1)
66510	130	2.57e-271	5.32e-34	1	2.38e-13	NE	Rv0062_(celA1)
66577	312	0	2.41e-64	1	1.14e-12	NE	Rv0062_(celA1)
66651	0	8.21e-10	9.15e-11	1	9.84e-14	NE	Rv0062_(celA1)
66658	36	1.15e-81	9.11e-17	1	5.2e-14	NE	Rv0062_(celA1)
66691	0	8.21e-10	1.06e-09	1	2.79e-14	NE	Rv0062_(celA1)
66763	3	8.44e-16	3.44e-10	1	2.5e-14	NE
66786	84	1.69e-179	9.91e-24	1	5.01e-14	NE
67008	0	8.21e-10	2.04e-09	1	2.65e-14	NE	Rv0063_(-)
67070	3	8.44e-16	6.64e-10	1	2.4e-14	NE	Rv0063_(-)
67126	10	8.48e-32	4.34e-11	1	2.51e-14	NE	Rv0063_(-)
67135	12	8.54e-36	1.02e-11	1	2.62e-14	NE	Rv0063_(-)
67137	60	1.34e-131	2.64e-20	1	4.12e-14	NE	Rv0063_(-)
67155	0	8.21e-10	9.02e-11	1	2.78e-14	NE	Rv0063_(-)
67246	158	0	4.1e-37	1	1.16e-13	NE	Rv0063_(-)
67289	42	1.13e-95	2.49e-19	1	5.15e-14	NE	Rv0063_(-)
67298	103	2e-217	1.69e-29	1	7.3e-14	NE	Rv0063_(-)
67315	11	8.46e-34	5.56e-14	1	3.38e-14	NE	Rv0063_(-)
67363	57	1.3e-125	1.19e-21	1	4.32e-14	NE	Rv0063_(-)
67897	38	1.09e-87	1.16e-18	1	3.96e-14	NE	Rv0063_(-)
67915	74	1.52e-159	1.15e-24	1	6.02e-14	NE	Rv0063_(-)
67954	198	0	2.45e-45	1	2.02e-13	NE	Rv0063_(-)
68149	27	9.83e-66	7.93e-17	1	5.36e-14	NE	Rv0063_(-)
68184	7	8.15e-26	5.78e-13	1	3.17e-14	NE	Rv0063_(-)
68221	53	1.25e-117	1.24e-20	1	4.58e-14	NE	Rv0063_(-)
68236	139	2.8e-289	1.68e-35	1	1.17e-13	NE	Rv0063_(-)
68245	149	0	3.61e-37	1	1.48e-13	NE	Rv0063_(-)
68255	25	9.64e-62	1.71e-16	1	5.33e-14	NE	Rv0063_(-)
68275	146	2.99e-303	1.15e-36	1	1.26e-13	NE	Rv0063_(-)
68309	28	9.92e-68	5.39e-17	1	5.43e-14	NE	Rv0063_(-)
68320	197	0	3.59e-45	1	2.31e-13	NE	Rv0063_(-)
68359	81	1.63e-173	7.85e-26	1	1.04e-13	NE	Rv0063_(-)
68376	63	1.38e-137	7.87e-23	1	8.46e-14	NE
68379	268	0	5.22e-57	1	5.3e-13	NE
68386	17	8.95e-46	3.86e-15	1	7.87e-14	NE
68406	176	0	1.2e-41	1	1.83e-13	NE
68443	0	8.74e-08	3.16e-09	1	4.17e-14	NE
68576	0	8.82e-08	3.25e-09	1	2.66e-14	NE
68593	34	1.2e-75	6.78e-15	1	3.2e-14	NE
68607	22	9.38e-56	6.17e-15	1	2.93e-14	NE
68725	0	8.74e-08	3.18e-09	1	2.39e-14	NE	Rv0064_(-)
68732	0	8.82e-08	3.27e-09	1	2.42e-14	NE	Rv0064_(-)
68736	107	2.37e-221	4.61e-27	1	6.7e-14	NE	Rv0064_(-)
68791	90	1.77e-191	2.48e-27	1	6.59e-14	NE	Rv0064_(-)
68860	13	8.62e-38	2.21e-14	1	3.28e-14	NE	Rv0064_(-)
68871	13	8.62e-38	2.61e-14	1	2.79e-14	NE	Rv0064_(-)
68893	38	1.09e-87	1.5e-18	1	3.39e-14	NE	Rv0064_(-)
69043	29	1e-69	8.63e-16	1	3.34e-14	NE	Rv0064_(-)
69084	0	9.31e-06	1.11e-07	1	3.05e-14	NE	Rv0064_(-)
69120	0	9.4e-06	1.14e-07	1	2.3e-14	NE	Rv0064_(-)
69169	0	9.4e-06	1.14e-07	1	2.38e-14	NE	Rv0064_(-)
69189	60	1.63e-125	1.1e-17	1	5.72e-14	NE	Rv0064_(-)
69280	168	0	2.46e-40	1	1.45e-13	NE	Rv0064_(-)
69300	19	9.12e-50	1.77e-15	1	4.46e-14	NE	Rv0064_(-)
69315	11	8.46e-34	5.69e-14	1	3.13e-14	NE	Rv0064_(-)
69338	114	2.21e-239	3.77e-31	1	7.44e-14	NE	Rv0064_(-)
69366	0	8.21e-10	9.99e-11	1	3.34e-14	NE	Rv0064_(-)
69374	15	9.44e-40	3.16e-13	1	4.67e-14	NE	Rv0064_(-)
69421	49	1.21e-109	8.44e-20	1	1.44e-13	NE	Rv0064_(-)
69443	0	8.21e-10	9.02e-11	1	2.98e-13	NE	Rv0064_(-)
69588	508	0	1.82e-95	1	5.76e-11	NE	Rv0064_(-)
69590	294	0	2.42e-61	1	1.25e-11	NE	Rv0064_(-)
69624	0	8.21e-10	9.02e-11	1	1.26e-12	NE	Rv0064_(-)
69651	229	0	5.97e-49	1	6.23e-12	NE	Rv0064_(-)
69656	472	0	5.09e-91	1	4.12e-11	NE	Rv0064_(-)
69660	40	1.11e-91	5.38e-19	1	1.52e-12	NE	Rv0064_(-)
69674	6	8.08e-24	1.13e-12	1	4.48e-13	NE	Rv0064_(-)
69743	296	0	5.04e-61	1	2.64e-12	NE	Rv0064_(-)
69791	159	0	7.77e-39	1	8.58e-13	NE	Rv0064_(-)
69805	105	2.04e-221	7.83e-30	1	3.63e-13	NE	Rv0064_(-)
69822	10	8.38e-32	9.46e-14	1	1.04e-13	NE	Rv0064_(-)
69849	205	0	2.92e-46	1	4.18e-13	NE	Rv0064_(-)
69927	223	0	1.66e-49	1	5.37e-13	NE	Rv0064_(-)
69998	95	1.85e-201	3.64e-28	1	1.72e-13	NE	Rv0064_(-)
70020	0	8.21e-10	1.56e-10	1	4.78e-14	NE	Rv0064_(-)
70027	10	9.01e-30	3.4e-12	1	3.45e-14	NE	Rv0064_(-)
70029	200	0	3.19e-44	1	1.88e-13	NE	Rv0064_(-)
70098	30	1.01e-71	2.5e-17	1	5.31e-14	NE	Rv0064_(-)
70101	55	1.28e-121	1.7e-21	1	4.75e-14	NE	Rv0064_(-)
70134	23	9.47e-58	3.69e-16	1	3.47e-14	NE	Rv0064_(-)
70176	24	9.56e-60	2.52e-16	1	3.77e-14	NE	Rv0064_(-)
70197	181	0	1.68e-42	1	1.94e-13	NE	Rv0064_(-)
70203	198	0	2.45e-45	1	2.7e-13	NE	Rv0064_(-)
70205	1	1.6e-13	1.39e-10	1	5.09e-14	NE	Rv0064_(-)
70389	7	1.69e-25	1.43e-11	1	3.12e-14	NE	Rv0064_(-)
70434	68	1.44e-147	6.94e-22	1	4.86e-14	NE	Rv0064_(-)
70452	67	1.43e-145	1.69e-23	1	5.49e-14	NE	Rv0064_(-)
70458	70	1.47e-151	5.36e-24	1	6.6e-14	NE	Rv0064_(-)
70533	198	0	2.45e-45	1	2.37e-13	NE	Rv0064_(-)
70541	116	2.26e-243	1.15e-31	1	1.36e-13	NE	Rv0064_(-)
70569	28	9.92e-68	5.39e-17	1	5.57e-14	NE	Rv0064_(-)
70582	175	0	1.67e-41	1	1.63e-13	NE	Rv0064_(-)
70698	0	8.21e-10	9.02e-11	1	4.2e-14	NE	Rv0064_(-)
70727	92	1.94e-193	4.14e-26	1	7.71e-14	NE	Rv0064_(-)
70743	173	0	3.6e-41	1	1.84e-13	NE	Rv0064_(-)
70820	0	8.21e-10	9.02e-11	1	5.26e-14	NE	Rv0064_(-)
70842	207	0	2.78e-45	1	3.43e-13	NE	Rv0064_(-)
70908	150	3.10e-311	2.46e-37	1	2.81e-13	NE	Rv0064_(-)
70932	243	0	7.69e-53	1	6.06e-13	NE	Rv0064_(-)
70962	77	1.57e-165	3.65e-25	1	1.5e-13	NE	Rv0064_(-)
70987	7	8.15e-26	1.48e-11	1	4.86e-14	NE	Rv0064_(-)
71097	0	8.21e-10	3.05e-10	1	3.37e-14	NE	Rv0064_(-)
71142	240	0	2.9e-50	1	3.11e-13	NE	Rv0064_(-)
71157	17	8.95e-46	1.04e-14	1	6.15e-14	NE	Rv0064_(-)
71265	0	8.21e-10	9.48e-11	1	4.7e-14	NE	Rv0064_(-)
71299	203	0	1.35e-44	1	4.61e-13	NE	Rv0064_(-)
71398	4	7.93e-20	1.88e-11	1	1.55e-13	NE	Rv0064_(-)
71518	6	8.08e-24	9.61e-12	1	3.98e-13	NE	Rv0064_(-)
71556	204	0	7.53e-45	1	7.1e-12	NE	Rv0064_(-)
71570	0	1.7e-09	2.18e-09	1	2.8e-12	NE
71587	1	1.72e-11	1.53e-09	1	9.12e-12	NE
71593	68	1.68e-145	9.91e-21	1	6.68e-11	NE
71636	10	8.4e-32	9.5e-14	1	1.44e-10	NE
71678	842	0	1.85e-152	1	3.08e-07	NE
71680	214	0	5.26e-48	1	2.83e-09	NE
71833	58	1.31e-127	5.36e-22	1	8.85e-10	NE	Rv0065_(-)
71921	0	8.22e-10	9.03e-11	1	5.84e-10	NE	Rv0065_(-)
72030	140	3.04e-289	4.12e-34	1	1.85e-09	NE	Rv0065_(-)
72048	0	8.3e-10	9.12e-11	1	7.62e-10	NE	Rv0065_(-)
72075	114	2.41e-237	8.99e-30	1	3.12e-09	NE	Rv0065_(-)
72088	14	8.9e-40	1.41e-14	1	2.82e-09	NE	Rv0065_(-)
72108	17	9.86e-46	5.02e-15	1	9.08e-09	NE	Rv0065_(-)
72120	109	3.06e-229	2.59e-30	1	7.23e-08	NE	Rv0065_(-)
72254	0	0.991	1.3e-07	0.00939	8e-10	ES
72332	0	1	4.38e-08	8.82e-05	6.19e-12	ES	Rv0066c_(icd2)
72355	0	1	1.44e-08	8.28e-07	5.58e-14	ES	Rv0066c_(icd2)
72358	0	1	4.73e-09	7.77e-09	6.58e-16	ES	Rv0066c_(icd2)
72387	0	1	1.55e-09	7.3e-11	1.42e-16	ES	Rv0066c_(icd2)
72505	0	1	5.1e-10	6.86e-13	1.36e-16	ES	Rv0066c_(icd2)
72517	0	1	1.68e-10	7.12e-15	1.35e-16	ES	Rv0066c_(icd2)
72611	0	1	5.51e-11	7.47e-16	1.35e-16	ES	Rv0066c_(icd2)
72635	0	1	1.82e-11	6.87e-16	1.35e-16	ES	Rv0066c_(icd2)
72653	0	1	6.02e-12	6.86e-16	1.35e-16	ES	Rv0066c_(icd2)
72769	0	1	2.04e-12	6.86e-16	1.35e-16	ES	Rv0066c_(icd2)
72825	0	1	7.33e-13	6.86e-16	1.35e-16	ES	Rv0066c_(icd2)
72856	0	1	3.1e-13	6.86e-16	1.35e-16	ES	Rv0066c_(icd2)
72922	0	1	1.88e-13	6.86e-16	1.35e-16	ES	Rv0066c_(icd2)
72988	0	1	2.01e-13	6.86e-16	1.35e-16	ES	Rv0066c_(icd2)
73030	0	1	3.65e-13	6.86e-16	1.35e-16	ES	Rv0066c_(icd2)
73246	0	1	9.06e-13	6.86e-16	1.35e-16	ES	Rv0066c_(icd2)
73348	0	1	2.57e-12	6.86e-16	1.35e-16	ES	Rv0066c_(icd2)
73414	0	1	7.63e-12	6.86e-16	1.35e-16	ES	Rv0066c_(icd2)
73493	0	1	2.3e-11	6.86e-16	1.35e-16	ES	Rv0066c_(icd2)
73548	0	1	7e-11	6.87e-16	1.35e-16	ES	Rv0066c_(icd2)
73603	0	1	2.13e-10	6.87e-16	1.35e-16	ES	Rv0066c_(icd2)
73681	0	1	6.48e-10	6.9e-16	1.36e-16	ES	Rv0066c_(icd2)
73798	0	1	1.97e-09	6.97e-16	1.37e-16	ES	Rv0066c_(icd2)
73960	0	1	6.01e-09	7.18e-16	1.41e-16	ES	Rv0066c_(icd2)
73986	0	1	1.83e-08	7.84e-16	1.54e-16	ES	Rv0066c_(icd2)
74044	0	1	5.57e-08	9.84e-16	1.93e-16	ES	Rv0066c_(icd2)
74094	0	1	1.7e-07	1.59e-15	3.11e-16	ES	Rv0066c_(icd2)
74128	0	1	5.17e-07	3.45e-15	6.7e-16	ES	Rv0066c_(icd2)
74176	0	1	1.57e-06	9.09e-15	1.76e-15	ES	Rv0066c_(icd2)
74191	0	1	4.79e-06	2.63e-14	5.1e-15	ES	Rv0066c_(icd2)
74223	0	1	1.46e-05	7.86e-14	1.52e-14	ES	Rv0066c_(icd2)
74280	0	1	4.44e-05	2.38e-13	4.61e-14	ES	Rv0066c_(icd2)
74312	0	1	0.000135	7.23e-13	1.4e-13	ES	Rv0066c_(icd2)
74319	0	1	0.000412	2.2e-12	4.27e-13	ES	Rv0066c_(icd2)
74341	0	0.999	0.00125	6.7e-12	1.3e-12	ES	Rv0066c_(icd2)
74373	0	0.996	0.00382	2.05e-11	3.96e-12	ES	Rv0066c_(icd2)
74446	0	0.988	0.0116	6.79e-11	1.2e-11	ES	Rv0066c_(icd2)
74482	0	0.965	0.0354	8.1e-10	3.67e-11	ES	Rv0066c_(icd2)
74561	0	0.892	0.108	6.67e-08	1.12e-10	ES
74571	7	3.21e-13	1	0.000315	1.81e-08	GD
74577	6	1.35e-23	1	0.000215	1.42e-09	GD
74695	4	1.62e-18	1	9.97e-05	2.11e-10	GD	Rv0067c_(-)
74721	0	0.000211	1	2.15e-05	3.87e-11	GD	Rv0067c_(-)
74748	0	0.00028	1	2.15e-05	1.12e-13	GD	Rv0067c_(-)
74760	0	0.000303	1	2.21e-05	5.72e-14	GD	Rv0067c_(-)
74907	0	0.00031	1	4.48e-05	1.71e-12	GD	Rv0067c_(-)
75046	0	0.000313	0.999	0.000839	8.39e-11	GD	Rv0067c_(-)
75048	33	1.48e-68	0.000107	1	3.22e-07	NE	Rv0067c_(-)
75102	82	6.58e-173	7.97e-17	1	3.68e-07	NE	Rv0067c_(-)
75127	0	0.00108	1.58e-05	0.999	1.86e-07	NE	Rv0067c_(-)
75141	0	0.00109	1.63e-05	0.999	1.6e-09	NE	Rv0067c_(-)
75155	0	0.00109	1.63e-05	0.999	2.49e-10	NE	Rv0067c_(-)
75188	0	0.00109	1.63e-05	0.999	5.06e-11	NE	Rv0067c_(-)
75202	12	1.21e-27	1.61e-07	1	1.3e-11	NE
75241	26	1.13e-63	5.53e-10	1	4.17e-12	NE
75243	6	8.09e-24	1.05e-06	1	1.69e-12	NE
75252	0	8.75e-08	1.05e-05	1	1.31e-12	NE
75274	0	8.84e-08	1.05e-05	1	1.99e-12	NE
75285	155	3.72e-317	1.47e-31	1	3.12e-11	NE
75499	100	1.94e-211	5.34e-29	1	3.3e-11	NE	Rv0068_(-)
75612	1009	0	1.5e-180	1	5.57e-08	NE	Rv0068_(-)
75614	239	0	3.57e-52	1	1.76e-10	NE	Rv0068_(-)
75807	10	8.39e-32	9.77e-14	1	1.93e-11	NE	Rv0068_(-)
75825	16	8.87e-44	1.02e-14	1	4.61e-12	NE	Rv0068_(-)
75861	109	2.11e-229	1.91e-30	1	2.54e-12	NE	Rv0068_(-)
75880	17	8.95e-46	3.86e-15	1	5.17e-13	NE	Rv0068_(-)
75982	141	2.85e-293	8.19e-36	1	4.43e-13	NE	Rv0068_(-)
76068	20	9.2e-52	5.02e-15	1	9.81e-14	NE	Rv0068_(-)
76096	14	8.7e-40	2.42e-12	1	4.2e-14	NE	Rv0068_(-)
76104	0	8.74e-08	3.68e-09	1	2.69e-14	NE	Rv0068_(-)
76197	0	8.82e-08	3.77e-09	1	2.62e-14	NE	Rv0068_(-)
76297	187	0	2.44e-40	1	1.52e-13	NE	Rv0069c_(sdaA)
76714	19	9.12e-50	1.75e-15	1	4.46e-14	NE	Rv0069c_(sdaA)
76726	74	1.52e-159	1.18e-24	1	5.31e-14	NE	Rv0069c_(sdaA)
76888	0	8.21e-10	9.02e-11	1	2.82e-14	NE	Rv0069c_(sdaA)
77004	82	1.77e-173	1.92e-24	1	5.19e-14	NE	Rv0069c_(sdaA)
77054	15	8.78e-42	8.79e-15	1	3.25e-14	NE	Rv0069c_(sdaA)
77107	117	2.28e-245	8.68e-32	1	7.56e-14	NE	Rv0069c_(sdaA)
77191	45	1.16e-101	7.89e-20	1	4.46e-14	NE	Rv0069c_(sdaA)
77288	3	7.85e-18	9.6e-12	1	2.72e-14	NE	Rv0069c_(sdaA)
77384	23	9.47e-58	4.45e-15	1	2.92e-14	NE	Rv0069c_(sdaA)
77421	23	9.47e-58	3.92e-16	1	3.02e-14	NE	Rv0069c_(sdaA)
77529	91	1.79e-193	1.7e-27	1	5.58e-14	NE	Rv0069c_(sdaA)
77640	0	8.21e-10	9.03e-11	1	2.77e-14	NE	Rv0070c_(glyA2)
77649	28	1.07e-65	1.94e-15	1	3.14e-14	NE	Rv0070c_(glyA2)
77837	77	1.57e-165	3.74e-25	1	4.93e-14	NE	Rv0070c_(glyA2)
77924	6	8.08e-24	2.2e-11	1	2.87e-14	NE	Rv0070c_(glyA2)
77954	1	1.6e-13	1.91e-10	1	2.72e-14	NE	Rv0070c_(glyA2)
78292	196	0	5.7e-43	1	1.72e-13	NE	Rv0070c_(glyA2)
78363	28	9.92e-68	5.39e-17	1	5.11e-14	NE	Rv0070c_(glyA2)
78441	94	1.84e-199	5.34e-28	1	6.77e-14	NE	Rv0070c_(glyA2)
78462	26	9.74e-64	1.16e-16	1	3.76e-14	NE	Rv0070c_(glyA2)
78477	46	1.17e-103	5.38e-20	1	3.93e-14	NE	Rv0070c_(glyA2)
78566	29	1e-69	3.67e-17	1	3.47e-14	NE	Rv0070c_(glyA2)
78627	99	1.93e-209	7.84e-29	1	6.49e-14	NE	Rv0070c_(glyA2)
78661	0	8.21e-10	9.02e-11	1	3.23e-14	NE	Rv0070c_(glyA2)
78702	46	1.26e-101	1.93e-18	1	5.83e-14	NE	Rv0070c_(glyA2)
78705	61	1.35e-133	1.7e-22	1	1.31e-13	NE	Rv0070c_(glyA2)
78720	84	1.67e-179	2.48e-26	1	3.95e-13	NE	Rv0070c_(glyA2)
78732	218	0	1.13e-48	1	2.78e-12	NE	Rv0070c_(glyA2)
78783	508	0	5.07e-97	1	3.82e-11	NE	Rv0070c_(glyA2)
78920	20	9.2e-52	1.18e-15	1	9.91e-13	NE
79151	274	0	5.3e-58	1	4.67e-12	NE
79255	75	1.54e-161	7.86e-25	1	9.77e-13	NE
79324	307	0	1.64e-63	1	4.95e-12	NE
79364	35	1.06e-81	3.66e-18	1	6.13e-13	NE
79397	371	0	3.51e-74	1	6.9e-12	NE
79426	26	9.74e-64	1.24e-16	1	4.94e-13	NE
79473	0	8.21e-10	1e-10	1	2.85e-13	NE
79484	15	9.44e-40	3.17e-13	1	5.51e-13	NE
79723	147	3.01e-305	3.87e-36	1	4.8e-12	NE	Rv0071_(-)
79786	469	0	1.61e-90	1	1.15e-10	NE	Rv0071_(-)
79824	0	8.21e-10	3.97e-10	1	3.69e-12	NE	Rv0071_(-)
79893	6	8.68e-22	4.05e-11	1	5.03e-12	NE	Rv0071_(-)
79916	202	0	6.68e-44	1	4.97e-11	NE	Rv0071_(-)
80114	145	2.96e-301	1.68e-36	1	5.26e-11	NE	Rv0071_(-)
80142	1	1.6e-13	5.22e-11	1	2.95e-11	NE	Rv0071_(-)
80148	13	1.79e-37	5.25e-13	1	9.52e-11	NE	Rv0071_(-)
80227	215	0	2.49e-47	1	1.73e-09	NE
80351	169	0	1.68e-40	1	2.14e-09	NE
80384	0	1.87e-09	2.54e-09	1	9.72e-10	NE
80425	1	1.9e-11	1.78e-09	1	2.83e-09	NE
80520	205	0	1.67e-43	1	5.52e-08	NE
80550	1	2.5e-13	7.98e-11	1	2.19e-08	NE
80611	119	9.2e-249	1.72e-30	1	1.72e-07	NE
80786	333	0	2.18e-67	1	2.06e-06	NE	Rv0072_(-)
80831	66	2.51e-143	4.41e-23	1	3.48e-07	NE	Rv0072_(-)
81164	121	7.95e-253	5.66e-32	1	8.37e-07	NE	Rv0072_(-)
81178	122	1.38e-254	6.63e-32	1	1.48e-06	NE	Rv0072_(-)
81195	67	1.51e-144	1.8e-22	1	1.83e-06	NE	Rv0072_(-)
81215	1548	0	4.83e-269	0.779	0.221	NE	Rv0072_(-)
81219	936	0	2.25e-168	0.997	0.00292	NE	Rv0072_(-)
81244	155	1.02e-320	1.13e-37	1	8.5e-06	NE	Rv0072_(-)
81373	104	4.77e-219	2.72e-29	1	5.56e-06	NE	Rv0072_(-)
81395	752	0	1.69e-137	0.999	0.000686	NE	Rv0072_(-)
81444	4	2.69e-18	1.57e-10	1	2.52e-06	NE	Rv0072_(-)
81461	27	7.66e-65	2.08e-14	1	8.35e-07	NE	Rv0072_(-)
81551	32	2.74e-75	3.42e-17	1	4.05e-07	NE	Rv0072_(-)
81565	469	0	2.29e-90	1	7.68e-06	NE	Rv0072_(-)
81575	0	3.13e-09	3.44e-10	1	2.07e-07	NE	Rv0072_(-)
81609	103	8.16e-215	2.28e-27	1	1.22e-07	NE	Rv0072_(-)
81670	3	9.77e-18	1.19e-11	1	2.7e-08	NE	Rv0072_(-)
81711	95	1.95e-201	5.38e-27	1	2.72e-08	NE	Rv0073_(-)
81714	444	0	2.42e-86	1	2.95e-07	NE	Rv0073_(-)
81726	60	1.49e-131	2.77e-22	1	1.5e-08	NE	Rv0073_(-)
81734	115	2.31e-241	1.74e-31	1	8.47e-09	NE	Rv0073_(-)
81895	142	2.92e-295	5.4e-36	1	4.92e-09	NE	Rv0073_(-)
81918	48	1.21e-107	2.52e-20	1	1.16e-09	NE	Rv0073_(-)
81926	164	0	1.14e-39	1	1.01e-09	NE	Rv0073_(-)
82003	47	1.19e-105	3.67e-20	1	2.12e-10	NE	Rv0073_(-)
82037	43	1.14e-97	1.7e-19	1	6.73e-11	NE	Rv0073_(-)
82360	210	0	2.44e-47	1	9.75e-11	NE	Rv0073_(-)
82416	90	1.77e-191	2.48e-27	1	2.43e-11	NE	Rv0073_(-)
82503	92	1.8e-195	1.15e-27	1	9.57e-12	NE	Rv0073_(-)
82516	71	1.48e-153	3.65e-24	1	3.11e-12	NE	Rv0073_(-)
82584	24	9.56e-60	2.51e-16	1	7.72e-13	NE	Rv0073_(-)
82586	181	0	1.68e-42	1	9.74e-13	NE	Rv0073_(-)
82665	84	1.67e-179	2.48e-26	1	2.94e-13	NE	Rv0073_(-)
82685	22	9.38e-56	5.43e-16	1	8.53e-14	NE
82764	90	1.77e-191	2.5e-27	1	7.93e-14	NE	Rv0074_(-)
82806	0	8.74e-08	3.16e-09	1	3.19e-14	NE	Rv0074_(-)
82825	0	8.82e-08	3.25e-09	1	2.7e-14	NE	Rv0074_(-)
82911	129	2.92e-265	9.82e-31	1	9.52e-14	NE	Rv0074_(-)
82995	143	2.9e-297	3.62e-36	1	1.31e-13	NE	Rv0074_(-)
83113	75	1.54e-161	7.86e-25	1	7.48e-14	NE	Rv0074_(-)
83140	78	1.58e-167	2.48e-25	1	6.32e-14	NE	Rv0074_(-)
83238	0	8.74e-08	3.16e-09	1	2.92e-14	NE	Rv0074_(-)
83325	0	8.82e-08	3.25e-09	1	2.5e-14	NE	Rv0074_(-)
83356	29	1.15e-65	4.62e-14	1	3.63e-14	NE	Rv0074_(-)
83402	224	0	1.86e-49	1	2.47e-13	NE	Rv0074_(-)
83408	42	1.13e-95	2.49e-19	1	6.4e-14	NE	Rv0074_(-)
83565	9	8.31e-30	2.63e-13	1	3.31e-14	NE	Rv0074_(-)
83584	9	8.31e-30	3.51e-13	1	2.91e-14	NE	Rv0074_(-)
83737	140	2.82e-291	3.8e-35	1	9.91e-14	NE	Rv0074_(-)
83845	60	1.34e-131	2.49e-22	1	6.03e-14	NE	Rv0074_(-)
83939	33	1.04e-77	7.9e-18	1	4.94e-14	NE	Rv0074_(-)
83945	234	0	2.44e-51	1	3.35e-13	NE	Rv0074_(-)
83965	74	1.52e-159	1.15e-24	1	1.08e-13	NE	Rv0074_(-)
83980	80	1.61e-171	1.15e-25	1	9.39e-14	NE	Rv0074_(-)
83991	189	0	7.74e-44	1	2.44e-13	NE
84064	80	1.61e-171	1.15e-25	1	1.09e-13	NE	Rv0075_(-)
84080	188	0	1.14e-43	1	2.26e-13	NE	Rv0075_(-)
84172	0	8.21e-10	9.02e-11	1	4.75e-14	NE	Rv0075_(-)
84232	91	1.92e-191	6.08e-26	1	6.62e-14	NE	Rv0075_(-)
84312	0	8.21e-10	9.02e-11	1	3.2e-14	NE	Rv0075_(-)
84352	169	0	6.02e-39	1	1.34e-13	NE	Rv0075_(-)
84433	25	9.64e-62	1.71e-16	1	4.75e-14	NE	Rv0075_(-)
84492	124	2.43e-259	5.33e-33	1	9.25e-14	NE	Rv0075_(-)
84507	72	1.5e-155	2.49e-24	1	6.27e-14	NE	Rv0075_(-)
84519	22	9.38e-56	5.43e-16	1	3.67e-14	NE	Rv0075_(-)
84542	96	1.87e-203	2.5e-28	1	6.15e-14	NE	Rv0075_(-)
84558	0	8.21e-10	9.59e-11	1	2.84e-14	NE	Rv0075_(-)
84616	35	1.14e-79	1.4e-16	1	3.26e-14	NE	Rv0075_(-)
84741	0	8.74e-08	3.16e-09	1	2.46e-14	NE	Rv0075_(-)
84810	0	8.82e-08	3.25e-09	1	2.52e-14	NE	Rv0075_(-)
84832	116	2.58e-239	1.45e-28	1	8.24e-14	NE	Rv0075_(-)
84871	61	1.35e-133	1.7e-22	1	7e-14	NE	Rv0075_(-)
84917	28	9.92e-68	5.39e-17	1	7.87e-14	NE	Rv0075_(-)
84929	94	1.84e-199	5.34e-28	1	3.15e-13	NE	Rv0075_(-)
84951	292	0	5.21e-61	1	3.4e-12	NE	Rv0075_(-)
84955	399	0	7.54e-79	1	9.71e-12	NE	Rv0075_(-)
85009	116	2.26e-243	1.15e-31	1	1.11e-12	NE	Rv0075_(-)
85112	102	1.98e-215	2.48e-29	1	5.81e-13	NE	Rv0075_(-)
85134	55	1.28e-121	1.7e-21	1	2.85e-13	NE	Rv0075_(-)
85165	76	1.55e-163	5.35e-25	1	3.68e-13	NE	Rv0075_(-)
85177	262	0	5.23e-56	1	2.69e-12	NE
85222	362	0	1.11e-72	1	7.29e-12	NE	Rv0076c_(-)
85275	226	0	5.25e-50	1	2.57e-12	NE	Rv0076c_(-)
85299	97	1.89e-205	1.69e-28	1	6.78e-13	NE	Rv0076c_(-)
85574	81	1.63e-173	7.85e-26	1	2.78e-13	NE
85636	102	1.98e-215	2.48e-29	1	1.67e-13	NE	Rv0077c_(-)
85719	13	8.62e-38	1.31e-13	1	5.16e-14	NE	Rv0077c_(-)
85872	10	8.38e-32	1.88e-12	1	3.4e-14	NE	Rv0077c_(-)
85914	0	8.21e-10	1.74e-10	1	3.72e-14	NE	Rv0077c_(-)
85975	84	1.8e-177	1.7e-24	1	1.61e-13	NE	Rv0077c_(-)
85985	31	1.02e-73	1.7e-17	1	2.65e-13	NE	Rv0077c_(-)
86102	58	1.31e-127	5.36e-22	1	1.07e-12	NE	Rv0077c_(-)
86134	31	1.02e-73	1.7e-17	1	2.87e-12	NE	Rv0077c_(-)
86271	37	1.08e-85	1.7e-18	1	1.13e-11	NE	Rv0077c_(-)
86279	85	1.69e-181	1.69e-26	1	6.1e-11	NE	Rv0077c_(-)
86358	177	0	7.76e-42	1	3.58e-10	NE	Rv0077c_(-)
86377	424	0	5.13e-83	1	4.26e-09	NE	Rv0077c_(-)
86428	98	1.91e-207	1.15e-28	1	4.09e-10	NE	Rv0077c_(-)
86435	120	2.34e-251	2.47e-32	1	5.85e-10	NE	Rv0077c_(-)
86447	270	0	2.43e-57	1	2.44e-09	NE	Rv0077c_(-)
86485	0	7.29e-08	0.0219	0.978	3.73e-10	NE
86491	25	7.19e-58	1.56e-06	1	3.2e-10	NE
86508	0	0.075	0.209	0.716	5.23e-10	NE
86513	0	0.0757	0.215	0.71	1.16e-11	NE
86526	0	0.0757	0.215	0.709	3.28e-13	NE
86612	0	0.0757	0.215	0.709	3.14e-14	NE	Rv0078_(-)
86620	0	0.0757	0.215	0.709	4.73e-13	NE	Rv0078_(-)
86680	7	1.1e-15	0.0202	0.98	6.98e-11	NE	Rv0078_(-)
86697	0	4.97e-08	0.232	0.768	1.14e-11	NE	Rv0078_(-)
86708	1	7.12e-10	0.171	0.829	2.26e-11	NE	Rv0078_(-)
86834	68	5.25e-143	1.32e-12	1	1.05e-09	NE	Rv0078_(-)
86923	0	8.77e-08	6.14e-08	1	1.86e-10	NE	Rv0078_(-)
87123	0	8.85e-08	6.15e-08	1	3.79e-11	NE	Rv0078_(-)
87130	52	1.42e-111	1.28e-16	1	1.23e-11	NE	Rv0078_(-)
87275	47	1.18e-105	3.67e-20	1	3.44e-12	NE	Rv0078A_(-)
87287	0	8.21e-10	9.02e-11	1	6.75e-13	NE	Rv0078A_(-)
87308	64	1.49e-137	1.93e-21	1	2.93e-13	NE	Rv0078A_(-)
87342	39	1.1e-89	7.89e-19	1	1.18e-13	NE	Rv0078A_(-)
87432	1	1.6e-13	4.24e-11	1	7.38e-14	NE	Rv0078A_(-)
87585	58	2.72e-127	1.33e-20	1	2.44e-13	NE	Rv0078A_(-)
87604	582	0	2.33e-109	1	3.55e-11	NE	Rv0078A_(-)
87614	22	9.38e-56	5.43e-16	1	5.38e-13	NE	Rv0078A_(-)
87630	65	1.4e-141	3.68e-23	1	2.37e-13	NE	Rv0078A_(-)
87773	0	8.21e-10	9.02e-11	1	7.77e-14	NE	Rv0078A_(-)
87874	58	1.41e-125	1.93e-20	1	1.33e-13	NE
87954	333	0	7.6e-68	1	2.29e-12	NE
88014	277	0	1.65e-58	1	1.7e-12	NE
88075	17	8.95e-46	3.86e-15	1	1.91e-13	NE
88231	154	3.22e-319	5.57e-38	1	2.36e-13	NE	Rv0079_(-)
88279	3	7.95e-18	3.16e-10	1	5.24e-14	NE	Rv0079_(-)
88298	0	8.21e-10	1.09e-09	1	2.9e-14	NE	Rv0079_(-)
88426	43	1.23e-95	7.18e-17	1	3.64e-14	NE	Rv0079_(-)
88438	77	1.57e-165	3.65e-25	1	5.03e-14	NE	Rv0079_(-)
88453	0	8.74e-08	3.34e-09	1	2.68e-14	NE	Rv0079_(-)
88603	0	8.82e-08	3.43e-09	1	2.36e-14	NE	Rv0079_(-)
88630	26	1.11e-59	1.55e-13	1	2.94e-14	NE	Rv0079_(-)
88664	0	8.21e-10	2.74e-10	1	2.61e-14	NE	Rv0079_(-)
88680	159	0	8.34e-37	1	1.17e-13	NE	Rv0079_(-)
88731	16	8.87e-44	5.8e-15	1	4.34e-14	NE	Rv0079_(-)
88777	183	0	8.33e-43	1	1.65e-13	NE	Rv0079_(-)
88953	42	1.13e-95	2.49e-19	1	5.68e-14	NE	Rv0079_(-)
88962	39	1.1e-89	7.91e-19	1	4.09e-14	NE	Rv0079_(-)
89270	0	8.21e-10	3.97e-10	1	2.68e-14	NE	Rv0080_(-)
89369	6	8.68e-22	4.05e-11	1	3.01e-14	NE	Rv0080_(-)
89382	239	0	4.53e-50	1	2.93e-13	NE	Rv0080_(-)
89470	68	1.44e-147	1.15e-23	1	8.51e-14	NE	Rv0080_(-)
89477	0	8.31e-10	3.5e-08	1	3.31e-14	NE	Rv0080_(-)
89515	3	8.54e-16	1.14e-08	1	2.55e-14	NE
89522	0	8.31e-10	3.6e-08	1	2.45e-14	NE
89548	31	1.11e-71	2.37e-13	1	3.8e-14	NE
89592	235	0	7.15e-51	1	2.91e-13	NE	Rv0081_(-)
89746	10	8.38e-32	9.46e-14	1	5.57e-14	NE	Rv0081_(-)
89796	170	0	2e-40	1	1.56e-13	NE	Rv0081_(-)
89816	9	8.31e-30	1.67e-13	1	4.43e-14	NE	Rv0081_(-)
89884	95	1.85e-201	7.66e-28	1	7.38e-14	NE	Rv0081_(-)
89916	119	2.32e-249	3.63e-32	1	1.02e-13	NE	Rv0081_(-)
89981	0	9.31e-06	1.1e-07	1	4.33e-14	NE	Rv0082_(-)
89993	0	9.4e-06	1.14e-07	1	3.54e-14	NE	Rv0082_(-)
90014	0	9.4e-06	1.14e-07	1	7.48e-14	NE	Rv0082_(-)
90100	512	0	4.81e-93	1	1.63e-11	NE	Rv0082_(-)
90239	100	1.94e-211	5.34e-29	1	7.46e-13	NE	Rv0082_(-)
90289	16	8.87e-44	5.8e-15	1	1.67e-13	NE	Rv0082_(-)
90320	41	1.12e-93	3.94e-19	1	8.31e-14	NE	Rv0082_(-)
90496	182	0	1.14e-42	1	2.03e-13	NE	Rv0083_(-)
90586	0	8.21e-10	9.02e-11	1	4.73e-14	NE	Rv0083_(-)
90606	148	3.27e-305	1.91e-35	1	1.28e-13	NE	Rv0083_(-)
90618	109	2.11e-229	1.69e-30	1	1.01e-13	NE	Rv0083_(-)
90810	47	1.18e-105	3.66e-20	1	5.49e-14	NE	Rv0083_(-)
90934	68	1.44e-147	1.15e-23	1	5.79e-14	NE	Rv0083_(-)
90938	55	1.28e-121	1.7e-21	1	5.78e-14	NE	Rv0083_(-)
91071	241	0	1.66e-52	1	3.24e-13	NE	Rv0083_(-)
91164	6	8.08e-24	1.13e-12	1	5.34e-14	NE	Rv0083_(-)
91215	54	1.26e-119	1.12e-20	1	4.67e-14	NE	Rv0083_(-)
91280	0	8.74e-08	3.18e-09	1	2.65e-14	NE	Rv0083_(-)
91290	0	8.82e-08	3.26e-09	1	2.35e-14	NE	Rv0083_(-)
91352	32	1.18e-71	1.47e-14	1	3.06e-14	NE	Rv0083_(-)
91936	0	8.21e-10	1.09e-10	1	2.47e-14	NE	Rv0083_(-)
92034	52	1.33e-113	2.31e-19	1	4.04e-14	NE	Rv0083_(-)
92133	110	2.13e-231	1.15e-30	1	7.76e-14	NE	Rv0083_(-)
92135	115	2.24e-241	1.68e-31	1	8.85e-14	NE	Rv0083_(-)
92154	0	8.21e-10	9.02e-11	1	3.25e-14	NE	Rv0083_(-)
92193	58	1.41e-125	1.93e-20	1	4.24e-14	NE	Rv0083_(-)
92195	37	1.08e-85	1.7e-18	1	3.6e-14	NE	Rv0083_(-)
92268	0	8.21e-10	9.02e-11	1	2.56e-14	NE	Rv0083_(-)
92277	52	1.33e-113	1.93e-19	1	4.05e-14	NE	Rv0083_(-)
92293	10	8.38e-32	9.46e-14	1	3.61e-14	NE	Rv0083_(-)
92333	285	0	1.34e-59	1	5.07e-13	NE	Rv0084_(hycD)
92337	10	8.38e-32	9.46e-14	1	6.52e-14	NE	Rv0084_(hycD)
92392	92	1.8e-195	2.02e-27	1	7.26e-14	NE	Rv0084_(hycD)
92406	6	8.08e-24	1.13e-12	1	3.2e-14	NE	Rv0084_(hycD)
92637	35	1.06e-81	1.65e-17	1	3.34e-14	NE	Rv0084_(hycD)
92815	1	1.6e-13	4.45e-11	1	2.46e-14	NE	Rv0084_(hycD)
92856	17	1.86e-45	9.59e-14	1	2.7e-14	NE	Rv0084_(hycD)
92972	39	1.1e-89	1.79e-18	1	3.32e-14	NE	Rv0084_(hycD)
93198	0	8.21e-10	9.02e-11	1	2.47e-14	NE	Rv0084_(hycD)
93293	64	1.49e-137	1.93e-21	1	4.14e-14	NE	Rv0085_(hycP)
93433	7	8.15e-26	1.12e-11	1	2.7e-14	NE	Rv0085_(hycP)
93602	11	8.46e-34	3.38e-12	1	2.57e-14	NE	Rv0085_(hycP)
93772	1	1.6e-13	2.39e-10	1	2.34e-14	NE	Rv0085_(hycP)
94214	9	1.72e-29	1.1e-11	1	2.54e-14	NE	Rv0086_(hycQ)
94243	44	1.15e-99	8.57e-18	1	3.76e-14	NE	Rv0086_(hycQ)
94255	131	2.6e-273	3.62e-34	1	9.07e-14	NE	Rv0086_(hycQ)
94268	57	1.3e-125	7.87e-22	1	5.36e-14	NE	Rv0086_(hycQ)
94344	11	8.46e-34	5.56e-14	1	3.25e-14	NE	Rv0086_(hycQ)
94427	87	1.72e-185	1.19e-26	1	6.17e-14	NE	Rv0086_(hycQ)
94471	0	8.21e-10	9.02e-11	1	3.87e-14	NE	Rv0086_(hycQ)
94484	47	1.27e-103	1.32e-18	1	1.05e-13	NE	Rv0086_(hycQ)
94537	0	8.21e-10	9.04e-11	1	2.03e-13	NE	Rv0086_(hycQ)
94563	44	1.24e-97	4.17e-18	1	1.19e-12	NE	Rv0086_(hycQ)
94610	7	8.15e-26	1.71e-10	1	3.37e-12	NE	Rv0086_(hycQ)
94775	30	1.01e-71	3.56e-14	1	1.79e-11	NE	Rv0086_(hycQ)
94871	0	8.93e-08	3.03e-06	1	5.87e-11	NE	Rv0086_(hycQ)
95041	0	9.01e-08	3.11e-06	1	2.81e-10	NE	Rv0086_(hycQ)
95409	63	1.61e-133	9.77e-17	1	2.23e-09	NE	Rv0086_(hycQ)
95444	0	2.36e-06	0.692	0.308	1.5e-09	NE	Rv0087_(hycE)
95462	1	2.37e-08	0.628	0.372	5.12e-11	NE	Rv0087_(hycE)
95548	11	2.95e-29	0.0351	0.965	8.37e-12	NE	Rv0087_(hycE)
95566	0	2.73e-06	0.713	0.287	3.2e-12	NE	Rv0087_(hycE)
95593	0	2.75e-06	0.713	0.287	2.11e-13	NE	Rv0087_(hycE)
95610	0	2.75e-06	0.713	0.287	6.5e-13	NE	Rv0087_(hycE)
95635	10	9.84e-26	0.0508	0.949	5.44e-11	NE	Rv0087_(hycE)
95683	0	1.13e-09	0.713	0.287	6.62e-11	NE	Rv0087_(hycE)
95726	50	7.89e-109	1.15e-08	1	3.64e-08	NE	Rv0087_(hycE)
95796	1	1.15e-10	0.632	0.368	9.52e-09	NE	Rv0087_(hycE)
95839	0	3.15e-09	0.716	0.284	7.58e-09	NE	Rv0087_(hycE)
96142	45	1.36e-98	7.93e-08	1	5.82e-08	NE	Rv0087_(hycE)
96187	0	3.07e-05	0.973	0.0267	2.51e-09	GD	Rv0087_(hycE)
96266	0	3.02e-05	0.999	0.000819	5.42e-11	GD	Rv0087_(hycE)
96318	0	2.8e-05	1	7.85e-05	1.48e-12	GD	Rv0087_(hycE)
96391	10	1.07e-23	0.997	0.00266	1.07e-11	GD	Rv0087_(hycE)
96457	19	3.76e-46	0.923	0.077	1.01e-09	GD	Rv0087_(hycE)
96512	1	1.49e-11	1	8.19e-05	3.63e-12	GD	Rv0087_(hycE)
96565	10	4.29e-29	0.999	0.00102	1.87e-11	GD	Rv0087_(hycE)
96641	0	0.00181	0.998	2.06e-05	1.29e-12	GD	Rv0087_(hycE)
96646	0	0.00183	0.998	1.72e-06	1.6e-14	GD	Rv0087_(hycE)
96654	0	0.00183	0.998	1.51e-06	1.02e-15	GD	Rv0087_(hycE)
96687	0	0.00183	0.998	1.51e-06	5.55e-16	GD	Rv0087_(hycE)
96717	0	0.00183	0.998	1.51e-06	6.26e-16	GD	Rv0087_(hycE)
96871	0	0.00183	0.998	1.6e-06	6.32e-15	GD	Rv0087_(hycE)
96889	0	0.00183	0.998	4.76e-06	2.14e-13	GD	Rv0087_(hycE)
96911	4	8.77e-11	0.999	0.000589	3.98e-11	GD
96919	0	2.65e-06	0.999	0.000921	5.61e-11	GD
96935	46	1.83e-96	7.25e-07	1	1.02e-07	NE	Rv0088_(-)
96973	50	4.85e-111	1.17e-13	1	2.96e-08	NE	Rv0088_(-)
96979	24	1.03e-59	9.05e-16	1	6.74e-09	NE	Rv0088_(-)
97070	0	8.37e-10	2.48e-10	1	1.35e-09	NE	Rv0088_(-)
97101	44	1.26e-97	1.16e-17	1	4.59e-10	NE	Rv0088_(-)
97272	0	1.92e-05	2.67e-06	1	1.26e-10	NE	Rv0088_(-)
97284	0	1.94e-05	2.75e-06	1	1.44e-11	NE	Rv0088_(-)
97329	0	1.94e-05	2.75e-06	1	2.89e-12	NE	Rv0088_(-)
97334	1	1.95e-07	1.87e-06	1	6.23e-13	NE	Rv0088_(-)
97398	37	1.42e-79	1.79e-12	1	2.3e-13	NE	Rv0088_(-)
97469	125	2.45e-261	9.39e-32	1	2.02e-13	NE	Rv0088_(-)
97508	38	1.09e-87	1.16e-18	1	7.14e-14	NE	Rv0088_(-)
97580	114	2.21e-239	2.47e-31	1	9.13e-14	NE	Rv0088_(-)
97591	0	8.21e-10	1.06e-09	1	3.28e-14	NE	Rv0088_(-)
97622	3	8.44e-16	3.44e-10	1	2.74e-14	NE
97667	151	3.17e-313	6.68e-35	1	1.03e-13	NE
97687	0	8.21e-10	9.02e-11	1	3.4e-14	NE
97706	115	2.4e-239	6.06e-30	1	7.43e-14	NE
97717	0	8.21e-10	9.02e-11	1	3.06e-14	NE
97787	87	1.85e-183	2.82e-25	1	5.48e-14	NE	Rv0089_(-)
97822	0	8.74e-08	3.16e-09	1	2.82e-14	NE	Rv0089_(-)
97887	0	8.82e-08	3.25e-09	1	2.8e-14	NE	Rv0089_(-)
97892	217	0	2.09e-45	1	2.29e-13	NE	Rv0089_(-)
98091	84	1.67e-179	2.48e-26	1	9.06e-14	NE	Rv0089_(-)
98151	0	8.22e-10	2.12e-07	1	3.39e-14	NE	Rv0089_(-)
98259	3	8.45e-16	6.9e-08	1	2.53e-14	NE	Rv0089_(-)
98296	4	8.02e-20	4.71e-08	1	2.39e-14	NE	Rv0089_(-)
98312	4	7.93e-20	4.69e-08	1	2.37e-14	NE	Rv0089_(-)
98329	16	8.92e-44	4.52e-10	1	2.64e-14	NE	Rv0089_(-)
98348	0	8.21e-10	1.54e-07	1	2.37e-14	NE	Rv0089_(-)
98378	64	1.49e-137	3.19e-18	1	4.18e-14	NE
98395	22	9.38e-56	6.84e-16	1	3.1e-14	NE
98436	0	8.21e-10	9.09e-11	1	2.43e-14	NE
98467	46	1.26e-101	1.95e-18	1	3.49e-14	NE
98551	13	8.62e-38	7.91e-14	1	2.75e-14	NE	Rv0090_(-)
98612	15	8.78e-42	1.5e-13	1	2.67e-14	NE	Rv0090_(-)
98691	1	1.6e-13	2.51e-10	1	2.35e-14	NE	Rv0090_(-)
98708	16	1.84e-43	8.17e-13	1	2.61e-14	NE	Rv0090_(-)
98750	0	8.21e-10	4.56e-10	1	2.32e-14	NE	Rv0090_(-)
98817	16	9.53e-42	9.72e-13	1	2.62e-14	NE	Rv0090_(-)
98835	4	7.93e-20	4.27e-11	1	2.44e-14	NE	Rv0090_(-)
98962	49	1.21e-109	1.2e-18	1	3.66e-14	NE	Rv0090_(-)
99022	54	1.26e-119	2.49e-21	1	4.07e-14	NE	Rv0090_(-)
99136	16	8.87e-44	2e-14	1	2.95e-14	NE	Rv0090_(-)
99150	0	8.21e-10	9.7e-11	1	2.49e-14	NE	Rv0090_(-)
99187	105	2.19e-219	3.02e-28	1	6.27e-14	NE	Rv0090_(-)
99321	30	1.01e-71	2.87e-17	1	3.67e-14	NE
99342	0	8.21e-10	1.06e-09	1	2.52e-14	NE
99443	3	8.44e-16	3.44e-10	1	2.49e-14	NE
99545	116	2.28e-243	4.58e-29	1	6.9e-14	NE
99608	0	8.74e-08	3.16e-09	1	2.9e-14	NE
99637	0	8.82e-08	3.25e-09	1	2.46e-14	NE
99731	26	1.11e-59	1.46e-13	1	3.31e-14	NE	Rv0091_(mtn)
99790	51	1.23e-113	2.39e-20	1	5.64e-14	NE	Rv0091_(mtn)
99847	222	0	2.44e-49	1	3.76e-13	NE	Rv0091_(mtn)
99939	211	0	1.66e-47	1	4.21e-13	NE	Rv0091_(mtn)
100019	39	1.1e-89	7.89e-19	1	9.84e-14	NE	Rv0091_(mtn)
100067	0	8.21e-10	9.02e-11	1	5.28e-14	NE	Rv0091_(mtn)
100175	269	0	1.28e-55	1	6.9e-13	NE	Rv0091_(mtn)
100178	198	0	2.45e-45	1	4.73e-13	NE	Rv0091_(mtn)
100205	125	2.45e-261	3.62e-33	1	2.22e-13	NE	Rv0091_(mtn)
100255	3	1.77e-17	1.1e-08	1	5.38e-14	NE	Rv0091_(mtn)
100309	0	8.74e-08	3.81e-08	1	3e-14	NE	Rv0091_(mtn)
100458	0	8.83e-08	3.81e-08	1	2.96e-14	NE
100504	138	3.17e-283	3.64e-31	1	1.44e-13	NE
100516	272	0	1.12e-57	1	6.08e-13	NE
100628	79	1.6e-169	1.69e-25	1	1.37e-13	NE	Rv0092_(ctpA)
100804	17	8.95e-46	2.54e-13	1	4.83e-14	NE	Rv0092_(ctpA)
100886	0	8.74e-08	3.51e-09	1	2.75e-14	NE	Rv0092_(ctpA)
100982	0	8.82e-08	3.6e-09	1	2.36e-14	NE	Rv0092_(ctpA)
101081	26	1.11e-59	1.62e-13	1	2.9e-14	NE	Rv0092_(ctpA)
101094	0	8.21e-10	2.83e-10	1	2.46e-14	NE	Rv0092_(ctpA)
101122	80	1.73e-169	1.28e-23	1	5.11e-14	NE	Rv0092_(ctpA)
101165	43	1.14e-97	1.7e-19	1	4.39e-14	NE	Rv0092_(ctpA)
101193	161	0	3.61e-39	1	1.27e-13	NE	Rv0092_(ctpA)
101197	38	1.09e-87	1.34e-18	1	4.92e-14	NE	Rv0092_(ctpA)
101245	0	8.21e-10	2.39e-08	1	2.73e-14	NE	Rv0092_(ctpA)
101318	4	8.52e-18	5.28e-09	1	2.45e-14	NE	Rv0092_(ctpA)
101330	0	8.21e-10	2.45e-08	1	2.39e-14	NE	Rv0092_(ctpA)
101408	105	2.19e-219	7.44e-26	1	6.17e-14	NE	Rv0092_(ctpA)
101642	14	8.71e-40	3.83e-11	1	3.17e-14	NE	Rv0092_(ctpA)
101685	0	8.74e-08	5.93e-08	1	2.44e-14	NE	Rv0092_(ctpA)
101696	0	8.82e-08	6.07e-08	1	2.33e-14	NE	Rv0092_(ctpA)
101714	38	1.25e-83	2.8e-14	1	3.37e-14	NE	Rv0092_(ctpA)
101849	0	8.29e-10	2.48e-06	1	2.93e-14	NE	Rv0092_(ctpA)
101863	9	8.99e-28	8.05e-08	1	2.66e-14	NE	Rv0092_(ctpA)
102092	0	8.74e-08	2.61e-06	1	3.06e-14	NE	Rv0092_(ctpA)
102134	0	8.83e-08	2.61e-06	1	6.03e-14	NE	Rv0092_(ctpA)
102230	3	8.99e-14	8.25e-07	1	2.19e-13	NE	Rv0092_(ctpA)
102384	10	2.02e-31	5.34e-08	1	1.15e-12	NE	Rv0092_(ctpA)
102455	38	1.21e-87	4.93e-13	1	6.47e-12	NE	Rv0092_(ctpA)
102530	39	1.1e-89	1.18e-15	1	2.37e-11	NE	Rv0092_(ctpA)
102611	30	5.67e-71	4.3e-10	1	8.22e-11	NE	Rv0092_(ctpA)
102682	0	0.00089	0.11	0.889	2.28e-10	NE	Rv0092_(ctpA)
102808	0	0.000898	0.113	0.886	6.18e-12	NE	Rv0092_(ctpA)
102815	0	0.000898	0.113	0.886	1.94e-13	NE	Rv0092_(ctpA),Rv0093c_(-)
102888	0	0.000897	0.113	0.886	3.16e-14	NE	Rv0093c_(-)
103040	9	1.08e-21	0.00403	0.996	7.13e-13	NE	Rv0093c_(-)
103051	0	1.22e-07	0.114	0.886	1.49e-13	NE	Rv0093c_(-)
103105	1	1.42e-09	0.0803	0.92	3.16e-13	NE	Rv0093c_(-)
103213	0	4.12e-07	0.113	0.887	6.47e-12	NE	Rv0093c_(-)
103404	91	1.31e-188	8.35e-17	1	6.08e-10	NE	Rv0093c_(-)
103533	97	1.89e-205	1.69e-28	1	2.42e-10	NE	Rv0093c_(-)
103629	33	1.04e-77	7.9e-18	1	5.34e-11	NE	Rv0093c_(-)
103808	10	8.39e-32	9.46e-14	1	1.14e-11	NE	Rv0094c_(-)
103956	74	1.52e-159	2.02e-24	1	4.53e-12	NE	Rv0094c_(-)
104033	44	1.15e-99	1.16e-19	1	1.24e-12	NE	Rv0094c_(-)
104049	73	1.51e-157	1.69e-24	1	5.07e-13	NE	Rv0094c_(-)
104091	111	2.15e-233	7.82e-31	1	3.02e-13	NE	Rv0094c_(-)
104112	57	1.3e-125	7.87e-22	1	1.13e-13	NE	Rv0094c_(-)
104156	92	1.8e-195	1.15e-27	1	9.04e-14	NE	Rv0094c_(-)
104423	9	8.31e-30	1.67e-13	1	3.7e-14	NE	Rv0094c_(-)
104463	67	1.43e-145	3.57e-23	1	4.95e-14	NE	Rv0094c_(-)
104471	86	1.7e-183	1.15e-26	1	6.07e-14	NE	Rv0094c_(-)
104490	42	1.13e-95	2.49e-19	1	4.21e-14	NE	Rv0094c_(-)
104561	13	8.62e-38	5.29e-14	1	3.13e-14	NE	Rv0094c_(-)
104586	4	7.93e-20	5.91e-12	1	3.42e-14	NE	Rv0094c_(-)
104610	52	1.24e-115	5.76e-20	1	9.93e-14	NE	Rv0094c_(-)
104805	12	9.77e-36	1.35e-08	1	1.97e-13	NE	Rv0095c_(-)
104951	0	0.000991	5.21e-06	0.999	6.8e-13	NE	Rv0095c_(-)
105088	0	0.001	5.32e-06	0.999	2.87e-14	NE	Rv0095c_(-)
105095	0	0.001	5.32e-06	0.999	2.26e-14	NE	Rv0095c_(-)
105111	0	0.001	5.32e-06	0.999	2.91e-14	NE	Rv0095c_(-)
105145	52	1.61e-107	1.11e-14	1	1.07e-12	NE	Rv0095c_(-)
105176	10	8.38e-32	1.09e-13	1	2.36e-13	NE	Rv0095c_(-)
105187	34	1.05e-79	1.01e-17	1	8.87e-14	NE	Rv0095c_(-)
105197	0	8.21e-10	9.02e-11	1	3.75e-14	NE	Rv0095c_(-)
105207	140	3.03e-289	4.11e-34	1	1.04e-13	NE	Rv0095c_(-)
105248	0	8.21e-10	9.03e-11	1	3.77e-14	NE
105258	28	1.07e-65	1.94e-15	1	5.63e-14	NE
105287	44	1.15e-99	1.19e-19	1	1.45e-13	NE
105318	202	0	5.27e-46	1	1.43e-12	NE
105328	293	0	3.55e-61	1	4.78e-12	NE	Rv0096_(PPE1)
105330	345	0	7.59e-70	1	8.28e-12	NE	Rv0096_(PPE1)
105415	226	0	5.25e-50	1	3.24e-12	NE	Rv0096_(PPE1)
105425	109	2.11e-229	1.69e-30	1	9.46e-13	NE	Rv0096_(PPE1)
105506	106	2.06e-223	5.33e-30	1	4.59e-13	NE	Rv0096_(PPE1)
105527	67	1.43e-145	1.69e-23	1	1.82e-13	NE	Rv0096_(PPE1)
105585	52	1.24e-115	5.37e-21	1	1.03e-13	NE	Rv0096_(PPE1)
105602	266	0	1.13e-56	1	5.61e-13	NE	Rv0096_(PPE1)
105731	4	7.93e-20	4.61e-12	1	7.38e-14	NE	Rv0096_(PPE1)
105773	101	1.96e-213	3.1e-28	1	1.03e-13	NE	Rv0096_(PPE1)
105807	10	8.38e-32	9.46e-14	1	5.96e-14	NE	Rv0096_(PPE1)
105862	352	0	9.06e-71	1	1.55e-12	NE	Rv0096_(PPE1)
105870	19	9.12e-50	1.75e-15	1	1.33e-13	NE	Rv0096_(PPE1)
105876	254	0	1.15e-54	1	5.9e-13	NE	Rv0096_(PPE1)
105907	49	1.21e-109	1.7e-20	1	1.13e-13	NE	Rv0096_(PPE1)
105932	50	1.22e-111	1.16e-20	1	6.56e-14	NE	Rv0096_(PPE1)
105938	138	2.77e-287	2.46e-35	1	1.11e-13	NE	Rv0096_(PPE1)
105981	0	8.21e-10	8.05e-09	1	3.44e-14	NE	Rv0096_(PPE1)
106016	4	8.52e-18	1.78e-09	1	2.66e-14	NE	Rv0096_(PPE1)
106031	3	7.86e-18	2.6e-09	1	2.76e-14	NE	Rv0096_(PPE1)
106037	165	0	2.34e-36	1	1.41e-13	NE	Rv0096_(PPE1)
106040	130	2.57e-271	5.32e-34	1	1.3e-13	NE	Rv0096_(PPE1)
106049	89	1.75e-189	3.64e-27	1	8.81e-14	NE	Rv0096_(PPE1)
106104	29	1e-69	3.67e-17	1	4.78e-14	NE	Rv0096_(PPE1)
106153	74	1.52e-159	1.15e-24	1	7.41e-14	NE	Rv0096_(PPE1)
106322	223	0	1.66e-49	1	3.48e-13	NE	Rv0096_(PPE1)
106354	134	2.67e-279	1.14e-34	1	1.96e-13	NE	Rv0096_(PPE1)
106366	3	1.89e-17	4.37e-07	1	6.08e-14	NE	Rv0096_(PPE1)
106482	0	8.74e-08	1.51e-06	1	5.97e-14	NE	Rv0096_(PPE1)
106490	0	8.83e-08	1.51e-06	1	1.65e-13	NE	Rv0096_(PPE1)
106534	9	9.51e-26	4.77e-08	1	7.64e-13	NE	Rv0096_(PPE1)
106600	0	8.25e-10	1.47e-06	1	3.28e-12	NE	Rv0096_(PPE1)
106666	914	0	5.93e-159	1	1.67e-08	NE	Rv0096_(PPE1)
106687	191	0	3.59e-44	1	7.52e-11	NE	Rv0096_(PPE1)
106741	238	0	5.24e-52	1	8.49e-11	NE	Rv0097_(-)
106804	106	2.06e-223	5.33e-30	1	2.48e-11	NE	Rv0097_(-)
106806	350	0	1.11e-70	1	1.03e-10	NE	Rv0097_(-)
106828	0	8.74e-08	3.17e-09	1	5.85e-12	NE	Rv0097_(-)
106835	0	8.82e-08	3.26e-09	1	1.24e-12	NE	Rv0097_(-)
106857	23	1.08e-53	4.65e-13	1	3.9e-13	NE	Rv0097_(-)
106905	125	2.45e-261	2.7e-32	1	4.18e-13	NE	Rv0097_(-)
106925	13	8.62e-38	2.11e-14	1	1.63e-13	NE	Rv0097_(-)
106928	28	9.92e-68	6.67e-17	1	3.04e-13	NE	Rv0097_(-)
106940	233	0	3.58e-51	1	4.28e-12	NE	Rv0097_(-)
107023	29	1e-69	3.67e-17	1	1.46e-12	NE	Rv0097_(-)
107030	51	1.23e-113	7.88e-21	1	4.23e-12	NE	Rv0097_(-)
107032	429	0	7.51e-84	1	2.17e-10	NE	Rv0097_(-)
107038	243	0	7.69e-53	1	6.13e-11	NE	Rv0097_(-)
107105	146	2.99e-303	1.14e-36	1	3.22e-11	NE	Rv0097_(-)
107225	28	9.92e-68	5.39e-17	1	1.51e-11	NE	Rv0097_(-)
107244	409	0	1.62e-80	1	3.94e-10	NE	Rv0097_(-)
107277	80	1.61e-171	1.15e-25	1	3.63e-11	NE	Rv0097_(-)
107287	134	2.67e-279	1.14e-34	1	6.48e-11	NE	Rv0097_(-)
107327	302	0	1.12e-62	1	2.98e-10	NE	Rv0097_(-)
107435	77	1.57e-165	3.65e-25	1	6.22e-11	NE	Rv0097_(-)
107451	642	0	2.31e-119	1	5.56e-09	NE	Rv0097_(-)
107455	609	0	7.34e-114	1	4.38e-09	NE	Rv0097_(-)
107465	100	1.94e-211	5.34e-29	1	9.42e-11	NE	Rv0097_(-)
107552	45	1.16e-101	7.89e-20	1	2.3e-11	NE	Rv0097_(-)
107591	0	8.21e-10	9.02e-11	1	4.48e-12	NE	Rv0097_(-)
107695	95	1.99e-199	1.31e-26	1	2.34e-12	NE	Rv0098_(-)
107716	38	1.09e-87	1.16e-18	1	6.47e-13	NE	Rv0098_(-)
107734	236	0	1.13e-51	1	1.34e-12	NE	Rv0098_(-)
107764	0	8.21e-10	9.03e-11	1	1.55e-13	NE	Rv0098_(-)
107794	29	1.08e-67	1.32e-15	1	6.42e-14	NE	Rv0098_(-)
107796	9	8.31e-30	1.7e-13	1	3.43e-14	NE	Rv0098_(-)
107857	96	1.87e-203	5.27e-28	1	6.33e-14	NE	Rv0098_(-)
107926	3	7.85e-18	9.56e-12	1	3.26e-14	NE	Rv0098_(-)
107946	72	1.5e-155	3e-23	1	6.78e-14	NE	Rv0098_(-)
108058	36	1.07e-83	5.74e-16	1	8.68e-14	NE	Rv0098_(-)
108128	16	2.45e-43	3.54e-08	1	1.86e-13	NE	Rv0098_(-)
108148	0	8.98e-08	0.000236	1	4.66e-13	NE	Rv0098_(-)
108178	0	9.04e-08	0.000242	1	3.5e-14	NE	Rv0099_(fadD10)
108196	7	9.51e-22	1.65e-05	1	2.52e-14	NE	Rv0099_(fadD10)
108271	1	9.49e-10	0.000165	1	2.68e-14	NE	Rv0099_(fadD10)
108284	0	1.83e-07	0.000242	1	4.14e-14	NE	Rv0099_(fadD10)
108343	0	1.85e-07	0.000242	1	1.79e-13	NE	Rv0099_(fadD10)
108355	128	6.05e-263	1.07e-25	1	2.63e-11	NE	Rv0099_(fadD10)
108392	252	0	2.43e-54	1	6.86e-11	NE	Rv0099_(fadD10)
108564	0	0.000991	3.99e-06	0.999	1.07e-11	NE	Rv0099_(fadD10)
108585	0	0.001	4.1e-06	0.999	1.16e-13	NE	Rv0099_(fadD10)
108595	0	0.001	4.1e-06	0.999	3.65e-14	NE	Rv0099_(fadD10)
108691	0	0.001	4.1e-06	0.999	3.18e-14	NE	Rv0099_(fadD10)
108717	20	1.2e-43	1.85e-09	1	8.31e-13	NE	Rv0099_(fadD10)
108806	9	8.36e-30	4.16e-09	1	2.29e-13	NE	Rv0099_(fadD10)
108849	122	2.4e-255	3.16e-28	1	2.92e-13	NE	Rv0099_(fadD10)
108853	301	0	1.64e-62	1	1.16e-12	NE	Rv0099_(fadD10)
108898	0	8.21e-10	9.29e-11	1	1.05e-13	NE	Rv0099_(fadD10)
108951	29	1.08e-67	1.36e-15	1	5.05e-14	NE	Rv0099_(fadD10)
108975	7	8.15e-26	1.05e-11	1	2.94e-14	NE	Rv0099_(fadD10)
109023	1	1.6e-13	1.45e-10	1	2.44e-14	NE	Rv0099_(fadD10)
109031	50	2.53e-111	9.56e-19	1	3.61e-14	NE	Rv0099_(fadD10)
109069	0	8.21e-10	5.14e-09	1	2.48e-14	NE	Rv0099_(fadD10)
109078	28	1.07e-65	1.13e-13	1	2.96e-14	NE	Rv0099_(fadD10)
109103	0	8.22e-10	1.97e-07	1	2.4e-14	NE	Rv0099_(fadD10)
109196	3	8.45e-16	6.41e-08	1	2.34e-14	NE	Rv0099_(fadD10)
109214	20	9.31e-52	9.41e-11	1	2.71e-14	NE	Rv0099_(fadD10)
109225	0	8.74e-08	2.33e-07	1	2.33e-14	NE	Rv0099_(fadD10)
[truncated: 72,607 more rows]
