# Supplementary material for: Genomewide Assessment of Mycobacterium tuberculosis Conditionally Essential Metabolic Pathways
Source: mSystems. 2019 Jun 25;4(4):e00070-19. doi: 10.1128/mSystems.00070-19 (PMC6593218; doi:10.1128/mSystems.00070-19)
Supplement: TABLE S4 [file mSystems.00070-19-st004.xlsx]

## Sheet: Sheet1
Table S4 Comparison of essential genes between Mtb YM rich and Mtb minimal media identified by Tn-seq and analyed by TRANSIT re-sampling method.
ORF	Name	Description	Sites	Mean Ctrl	Mean Exp	Sum Ctrl	Sum Exp	Delta Sum	log2FC	p-value	Adj. p-value
Rv0001	dnaA	chromosomal replication initiation protein	32	1	6.8	2	13.6	11.59	2.76	0.3321	0.88672
Rv0002	dnaN	DNA polymerase III subunit beta	31	0	0	0	0	0	0	1	1
Rv0003	recF	recombination protein F	35	6.6	16.2	330.6	811.5	480.97	1.3	0.017	0.19107
Rv0004	-	hypothetical protein Rv0004	8	2.2	39	13	234.3	221.3	4.18	0.0145	0.17219
Rv0005	gyrB	DNA gyrase subunit B	43	12.3	39.6	73.7	237.5	163.82	1.69	0.2999	0.88506
Rv0006	gyrA	DNA gyrase subunit A	46	11.7	33.6	46.7	134.3	87.63	1.52	0.4512	0.94446
Rv0007	-	POSSIBLE CONSERVED MEMBRANE PROTEIN	11	20.4	41.7	408.2	834.6	426.4	1.03	0.2256	0.82119
Rv0008c	-	POSSIBLE MEMBRANE PROTEIN	4	38.2	16.8	229.5	100.8	-128.63	-1.19	0.2266	0.82119
Rv0009	ppiA	PROBABLE IRON-REGULATED PEPTIDYL-PROLYL CIS-TRANS ISOMERASE A PPIA (PPIase A) (ROTAMASE A)	7	42.6	70.7	510.6	848.2	337.59	0.73	0.2289	0.82465
Rv0010c	-	PROBABLE CONSERVED MEMBRANE PROTEIN	10	63.3	40	1012.1	639.5	-372.52	-0.66	0.2781	0.86611
Rv0011c	-	putative septation inhibitor protein	3	20.3	15.6	122	93.4	-28.6	-0.39	0.9274	1
Rv0012	-	PROBABLE CONSERVED MEMBRANE PROTEIN	16	103.2	72.9	3097.3	2185.8	-911.47	-0.5	0.3192	0.88672
Rv0013	trpG	para-aminobenzoate synthase component II	15	38.1	0.9	915.2	21.4	-893.77	-5.42	0.0001	0.00253
Rv0014c	pknB	TRANSMEMBRANE SERINE/THREONINE-PROTEIN KINASE B PKNB (PROTEIN KINASE B) (STPK B)	24	0	0	0	0	0	0	1	1
Rv0015c	pknA	TRANSMEMBRANE SERINE/THREONINE-PROTEIN KINASE A PKNA (PROTEIN KINASE A) (STPK A)	16	1.9	7.2	15	57.5	42.54	1.94	0.7304	1
Rv0016c	pbpA	PROBABLE PENICILLIN-BINDING PROTEIN PBPA	37	2.8	59	172.7	3658.1	3485.38	4.4	0	0
Rv0017c	rodA	PROBABLE CELL DIVISION PROTEIN RODA	26	3	109.4	132.5	4814.5	4682.04	5.18	0	0
Rv0018c	ppp	POSSIBLE SERINE/THREONINE PHOSPHATASE PPP	25	47.1	22.7	1317.5	635.7	-681.78	-1.05	0.068	0.47023
Rv0019c	-	hypothetical protein Rv0019c	13	46.4	23.1	1205.9	601.8	-604.15	-1	0.0343	0.30824
Rv0020c	TB39.8	hypothetical protein Rv0020c	52	73.9	48	1182.8	768.4	-414.43	-0.62	0.3165	0.88672
Rv0021c	-	hypothetical protein Rv0021c	22	52.5	39.7	2207.1	1665.3	-541.79	-0.41	0.4226	0.93482
Rv0022c	whiB5	PROBABLE TRANSCRIPTIONAL REGULATORY PROTEIN WHIB-LIKE WHIB5	8	35.1	46.1	491.1	645	153.87	0.39	0.6133	1
Rv0023	-	POSSIBLE TRANSCRIPTIONAL REGULATORY PROTEIN	12	0	15.4	0	30.8	30.77	4.03	0.3347	0.88672
Rv0024	-	PUTATIVE SECRETED PROTEIN P60-RELATED PROTEIN	13	28.3	32.9	678.9	790.2	111.37	0.22	0.677	1
Rv0025	-	hypothetical protein Rv0025	8	30.6	16.8	428.3	235.2	-193.01	-0.86	0.2091	0.79876
Rv0026	-	hypothetical protein Rv0026	15	46.4	22	1112.5	527.5	-584.96	-1.08	0.1005	0.58173
Rv0027	-	hypothetical protein Rv0027	5	42.7	18.3	427.1	182.8	-244.36	-1.22	0.1966	0.78209
Rv0028	-	hypothetical protein Rv0028	5	40.4	63.4	403.5	633.7	230.19	0.65	0.454	0.94692
Rv0029	-	hypothetical protein Rv0029	19	50.4	51.9	1813.2	1869.3	56.1	0.04	0.9353	1
Rv0030	-	hypothetical protein Rv0030	5	12.9	16.3	129.3	162.6	33.29	0.33	0.7096	1
Rv0031	-	POSSIBLE REMNANT OF A TRANSPOSASE	1	0.5	0	1	0	-1	-0.58	1	1
Rv0032	bioF2	POSSIBLE 8-AMINO-7-OXONONANOATE SYNTHASE BIOF2 (AONS) (8-AMINO-7-KETOPELARGONATE SYNTHASE) (7-KETO-8-AMINO-PELARGONIC ACID SYNTHETASE) (7-KAP SYNTHETASE) (L-ALANINE--PIMELYL CoA LIGASE)	57	45.5	36.4	4461.6	3571.6	-890.06	-0.32	0.2379	0.83139
Rv0033	acpA	PROBABLE ACYL CARRIER PROTEIN ACPA (ACP)	3	118.4	103.9	710.6	623.3	-87.27	-0.19	0.79	1
Rv0034	-	hypothetical protein Rv0034	5	37.7	42.8	376.9	427.8	50.88	0.18	0.9026	1
Rv0035	fadD34	PROBABLE FATTY-ACID-CoA LIGASE FADD34 (FATTY-ACID-CoA SYNTHETASE) (FATTY-ACID-CoA SYNTHASE)	25	42.8	49.9	2055.8	2393.7	337.87	0.22	0.5828	1
Rv0036c	-	hypothetical protein Rv0036c	4	53.8	46.4	430.7	371.1	-59.63	-0.21	0.7575	1
Rv0037c	-	PROBABLE CONSERVED INTEGRAL MEMBRANE PROTEIN	20	19.7	39.4	669.6	1340.6	670.92	1	0.3185	0.88672
Rv0038	-	hypothetical protein Rv0038	8	64.2	57	898.6	798.7	-99.95	-0.17	0.6789	1
Rv0039c	-	POSSIBLE CONSERVED TRANSMEMBRANE PROTEIN	4	32.9	23.8	263.1	190.3	-72.79	-0.47	0.5944	1
Rv0040c	mtc28	SECRETED PROLINE RICH PROTEIN MTC28 (PROLINE RICH 28 KDA ANTIGEN)	9	24.4	72.8	390.2	1164.5	774.38	1.58	0.0359	0.31551
Rv0041	leuS	leucyl-tRNA synthetase	73	86.1	126.8	172.2	253.7	81.42	0.56	1	1
Rv0042c	-	POSSIBLE TRANSCRIPTIONAL REGULATORY PROTEIN (PROBABLY MARR-FAMILY)	5	30	55.5	240.4	443.8	203.4	0.88	0.2559	0.84496
Rv0043c	-	PROBABLE TRANSCRIPTIONAL REGULATORY PROTEIN (PROBABLY GNTR-FAMILY)	10	57.7	17.6	1155	351.9	-803.09	-1.71	0.017	0.19107
Rv0044c	-	POSSIBLE OXIDOREDUCTASE	20	38.5	34.2	1385.2	1230.7	-154.57	-0.17	0.767	1
Rv0045c	-	POSSIBLE HYDROLASE	7	32.8	50.7	458.6	709.7	251.18	0.63	0.4079	0.93482
Rv0046c	ino1	MYO-INOSITOL-1-PHOSPHATE SYNTHASE INO1 (Inositol 1-phosphate synthetase) (D-glucose 6-phosphate cycloaldolase) (Glucose 6-phosphate cyclase) (Glucocycloaldolase)	17	0	0	0	0	0	0	1	1
Rv0047c	-	hypothetical protein Rv0047c	7	19.9	52.2	278.8	731	452.23	1.39	0.0807	0.51336
Rv0048c	-	POSSIBLE MEMBRANE PROTEIN	16	96.2	102.6	2884.8	3079.2	194.35	0.09	0.8528	1
Rv0049	-	hypothetical protein Rv0049	9	24.6	42.1	443.3	758.6	315.34	0.78	0.1767	0.74924
Rv0050	ponA1	PROBABLE BIFUNCTIONAL PENICILLIN-BINDING PROTEIN 1A/1B PONA1 (MUREIN POLYMERASE) (PBP1): PENICILLIN-INSENSITIVE TRANSGLYCOSYLASE (PEPTIDOGLYCAN TGASE) + PENICILLIN-SENSITIVE TRANSPEPTIDASE (DD-TRANSPEPTIDASE)	37	1	16.9	55.9	978.5	922.57	4.13	0	0
Rv0051	-	PROBABLE CONSERVED TRANSMEMBRANE PROTEIN	34	42.6	44	2471.8	2554.7	82.9	0.05	0.9136	1
Rv0052	-	hypothetical protein Rv0052	7	43.9	26.1	526.3	313.7	-212.54	-0.75	0.1138	0.61438
Rv0053	rpsF	30S ribosomal protein S6	7	69.8	30.5	279.1	121.9	-157.27	-1.2	0.5095	0.96706
Rv0054	ssb	single-strand DNA-binding protein	5	0	0	0	0	0	0	1	1
Rv0055	rpsR	30S ribosomal protein S18	5	9	131.5	18	263	245.06	3.87	0.3355	0.88672
Rv0056	rplI	50S ribosomal protein L9	8	75.8	25.6	1213.4	409.8	-803.62	-1.57	0.0037	0.05977
Rv0057	-	hypothetical protein Rv0057	16	28	15.9	841.2	477.9	-363.27	-0.82	0.144	0.68434
Rv0058	dnaB	replicative DNA helicase	39	0	0	0	0	0	0	1	1
Rv0059	-	hypothetical protein Rv0059	21	77.8	76.7	3111.5	3068.6	-42.94	-0.02	0.9485	1
Rv0060	-	hypothetical protein Rv0060	23	137.2	45.2	274.5	90.4	-184.03	-1.6	0.3297	0.88672
Rv0061	-	hypothetical protein Rv0061	6	45.8	39.5	457.7	394.8	-62.9	-0.21	0.7481	1
Rv0062	celA1	POSSIBLE CELLULASE CELA1 (ENDOGLUCANASE) (ENDO-1,4-BETA-GLUCANASE) (FI-CMCASE) (CARBOXYMETHYL CELLULASE)	22	32.5	44.5	1299.9	1781.1	481.22	0.45	0.258	0.84513
Rv0063	-	POSSIBLE OXIDOREDUCTASE	24	25.4	32.5	1119.5	1429	309.5	0.35	0.3255	0.88672
Rv0064	-	hypothetical protein Rv0064	69	37.9	27.2	4472.1	3205.2	-1266.97	-0.48	0.0554	0.42024
Rv0065	-	hypothetical protein Rv0065	8	26	27.8	312	334.2	22.16	0.1	0.9088	1
Rv0066c	icd2	PROBABLE ISOCITRATE DEHYDROGENASE	38	0	10.7	0	319.9	319.87	3.54	0	0
Rv0067c	-	POSSIBLE TRANSCRIPTIONAL REGULATORY PROTEIN (POSSIBLY TETR-FAMILY)	12	4.2	23	84	459.7	375.72	2.45	0.0035	0.05819
Rv0068	-	short chain dehydrogenase	12	53.1	77.7	1167.5	1708.9	541.44	0.55	0.6232	1
Rv0069c	sdaA	PROBABLE L-SERINE DEHYDRATASE SDAA (L-SERINE DEAMINASE) (SDH) (L-SD)	12	19.5	23.9	468.6	572.8	104.21	0.29	0.607	1
Rv0070c	glyA2	PROBABLE SERINE HYDROXYMETHYLTRANSFERASE GLYA2 (SERINE METHYLASE 2) (SHMT 2)	18	33.6	37.5	1075.7	1198.5	122.84	0.16	0.8245	1
Rv0071	-	POSSIBLE MATURASE	8	48.5	72.1	679.3	1009.2	329.87	0.57	0.3701	0.90564
Rv0072	-	PROBABLE GLUTAMINE-TRANSPORT TRANSMEMBRANE PROTEIN ABC TRANSPORTER	17	105.1	72.7	3364.5	2325.5	-1039	-0.53	0.3572	0.89493
Rv0073	-	PROBABLE GLUTAMINE-TRANSPORT ATP-BINDING PROTEIN ABC TRANSPORTER	16	41.4	40.4	1323.9	1293.3	-30.59	-0.03	0.9319	1
Rv0074	-	hypothetical protein Rv0074	20	29.6	35.5	1005.9	1205.9	200.02	0.26	0.6174	1
Rv0075	-	PROBABLE AMINOTRANSFERASE	25	37	40.4	1554.7	1694.7	140.05	0.12	0.7264	1
Rv0076c	-	PROBABLE MEMBRANE PROTEIN	3	79.4	109.3	476.1	655.8	179.64	0.46	0.498	0.96604
Rv0077c	-	PROBABLE OXIDOREDUCTASE	14	35.6	41.5	997.1	1162.6	165.47	0.22	0.6358	1
Rv0078	-	PROBABLE TRANSCRIPTIONAL REGULATORY PROTEIN	9	6.3	10.8	88.4	151.8	63.4	0.78	0.4052	0.93415
Rv0078A	-	hypothetical protein Rv0078A	10	30.4	19.3	608	385.1	-222.95	-0.66	0.495	0.96496
Rv0079	-	hypothetical protein Rv0079	14	21.3	36.9	512.4	885.8	373.44	0.79	0.1879	0.76894
Rv0080	-	hypothetical protein Rv0080	5	27.3	31.3	218.5	250.4	31.94	0.2	0.821	1
Rv0081	-	PROBABLE TRANSCRIPTIONAL REGULATORY PROTEIN	6	36.9	58.8	442.3	705.7	263.42	0.67	0.4314	0.93482
Rv0082	-	PROBABLE OXIDOREDUCTASE	7	57.5	16.9	459.9	134.8	-325.04	-1.77	0.2535	0.84496
Rv0083	-	PROBABLE OXIDOREDUCTASE	23	23.8	37.8	950.8	1513.8	563.04	0.67	0.1437	0.68434
Rv0084	hycD	POSSIBLE FORMATE HYDROGENLYASE HYCD (FHL)	9	21	20.1	336.7	322.2	-14.58	-0.06	0.9494	1
Rv0085	hycP	POSSIBLE HYDROGENASE HYCP	4	7.2	7.3	57.6	58.1	0.42	0.01	0.9904	1
Rv0086	hycQ	POSSIBLE HYDROGENASE HYCQ	15	14.2	12.6	368.9	326.7	-42.16	-0.18	0.7875	1
Rv0087	hycE	POSSIBLE FORMATE HYDROGENASE HYCE (FHL)	26	4	12.7	111.7	355.2	243.51	1.67	0.1599	0.71651
Rv0088	-	hypothetical protein Rv0088	14	16.8	9	335.4	180.5	-154.88	-0.89	0.2114	0.80179
Rv0089	-	POSSIBLE METHYLTRANSFERASE/METHYLASE	11	14.4	18.1	287.5	362.6	75.01	0.33	0.6915	1
Rv0090	-	POSSIBLE MEMBRANE PROTEIN	12	10	19.7	200.2	394.7	194.48	0.98	0.1409	0.68434
Rv0091	mtn	PROBABLE BIFUNCTIONAL MTA/SAH NUCLEOSIDASE MTN: 5'-METHYLTHIOADENOSINE NUCLEOSIDASE (METHYLTHIOADENOSINE METHYLTHIORIBOHYDROLASE) + S-ADENOSYLHOMOCYSTEINE NUCLEOSIDASE (S-ADENOSYL-L-HOMOCYSTEINE HOMOCYSTEINYLRIBOHYDROLASE)	11	44.1	47.1	793.5	848.3	54.79	0.1	0.8536	1
Rv0092	ctpA	PROBABLE CATION TRANSPORTER P-TYPE ATPASE A CTPA	30	12.1	42.1	507.2	1768	1260.81	1.8	0.0004	0.00853
Rv0093c	-	PROBABLE CONSERVED MEMBRANE PROTEIN	8	11.4	11.1	159	155	-4.05	-0.04	0.9639	1
Rv0094c	-	hypothetical protein Rv0094c	14	18.2	28.3	509.6	793	283.43	0.64	0.0758	0.495
Rv0095c	-	hypothetical protein Rv0095c	9	20.6	14.5	164.4	115.9	-48.53	-0.5	0.5731	0.99576
Rv0096	PPE1	PPE FAMILY PROTEIN	34	49.3	33.7	3058.8	2089.2	-969.62	-0.55	0.1423	0.68434
Rv0097	-	POSSIBLE OXIDOREDUCTASE	26	61.7	57.1	3086.4	2855.8	-230.67	-0.11	0.7697	1
Rv0098	-	hypothetical protein Rv0098	12	21.7	32.7	434.6	654	219.37	0.59	0.3908	0.92595
Rv0099	fadD10	acyl-CoA synthetase	32	16.6	17.5	829	874.4	45.41	0.08	0.8883	1
Rv0100	-	hypothetical protein Rv0100	4	21.7	51.1	173.4	409	235.64	1.24	0.4029	0.93316
Rv0101	nrp	PROBABLE PEPTIDE SYNTHETASE NRP (PEPTIDE SYNTHASE)	123	20.4	26.6	4046.1	5271.6	1225.52	0.38	0.0865	0.53323
Rv0102	-	PROBABLE CONSERVED INTEGRAL MEMBRANE PROTEIN	42	12.5	1.6	627	78.6	-548.39	-3	0	0
Rv0103c	ctpB	PROBABLE CATION-TRANSPORTER P-TYPE ATPASE B CTPB	30	52.8	60.3	2535.6	2894.4	358.77	0.19	0.6661	1
Rv0104	-	hypothetical protein Rv0104	28	36.5	43.8	1973.6	2367.8	394.27	0.26	0.5492	0.98265
Rv0105c	rpmB	50S ribosomal protein L28	5	10.7	17.6	85.4	140.7	55.3	0.72	0.7223	1
Rv0106	-	hypothetical protein Rv0106	12	12.1	25.4	290	609.7	319.71	1.07	0.2628	0.84767
Rv0107c	ctpI	PROBABLE CATION-TRANSPORTER ATPASE I CTPI	65	22.2	33.3	2265.1	3399.5	1134.42	0.59	0.0937	0.55634
Rv0108c	-	hypothetical protein Rv0108c	2	59.3	40.9	237.1	163.8	-73.34	-0.53	0.5047	0.96706
Rv0109	PE_PGRS1	PE-PGRS FAMILY PROTEIN	28	19.7	16.8	749.1	636.6	-112.5	-0.23	0.7045	1
Rv0110	-	PROBABLE CONSERVED INTEGRAL MEMBRANE PROTEIN	13	48.9	68.2	1272.1	1773.8	501.69	0.48	0.3069	0.88672
Rv0111	-	POSSIBLE TRANSMEMBRANE ACYLTRANSFERASE	43	30.5	8.4	2438.6	669.2	-1769.39	-1.87	0	0
Rv0112	gca	POSSIBLE GDP-MANNOSE 4,6-DEHYDRATASE GCA (GDP-D-MANNOSE DEHYDRATASE)	31	30.7	16	1411.8	736	-675.76	-0.94	0.0748	0.49219
Rv0113	gmhA	PROBABLE SEDOHEPTULOSE-7-PHOSPHATE ISOMERASE GMHA (PHOSPHOHEPTOSE ISOMERASE)	13	8.9	8.4	178.5	168.6	-9.93	-0.08	0.9452	1
Rv0114	gmhB	POSSIBLE D-ALPHA,BETA-D-HEPTOSE-1,7-BIPHOSPHATE PHOSPHATASE GMHB (D-GLYCERO-D-MANNO-HEPTOSE 7-PHOSPHATE KINASE)	10	64.6	48.2	1291.2	964.7	-326.5	-0.42	0.3823	0.91994
Rv0115	hddA	POSSIBLE D-ALPHA-D-HEPTOSE-7-PHOSPHATE KINASE HDDA	18	46.3	42.4	1668.5	1526.6	-141.93	-0.13	0.782	1
Rv0116c	-	POSSIBLE CONSERVED MEMBRANE PROTEIN	17	46.9	65.2	1593.5	2217.6	624.15	0.48	0.4425	0.94091
Rv0117	oxyS	OXIDATIVE STRESS RESPONSE REGULATORY PROTEIN OXYS	17	28.4	24.2	853	726.9	-126.07	-0.23	0.6786	1
Rv0118c	oxcA	putative oxalyl-CoA decarboxylase	26	13.5	17.8	540.4	714	173.59	0.4	0.4932	0.96353
Rv0119	fadD7	acyl-CoA synthetase	14	9	1.6	126	22.4	-103.66	-2.49	0.117	0.62261
Rv0120c	fusA2	elongation factor G	27	13	8.8	494.2	336	-158.2	-0.56	0.3684	0.90564
Rv0121c	-	hypothetical protein Rv0121c	10	17.5	14.9	244.5	209.1	-35.42	-0.23	0.8072	1
Rv0122	-	hypothetical protein Rv0122	9	23.7	29.3	284.5	351.1	66.58	0.3	0.7259	1
Rv0123	-	hypothetical protein Rv0123	9	8.6	28.9	85.7	288.7	203.02	1.75	0.0588	0.43104
Rv0124	PE_PGRS2	PE-PGRS FAMILY PROTEIN	14	17	35.6	305.6	640.9	335.25	1.07	0.1514	0.69276
Rv0125	pepA	PROBABLE SERINE PROTEASE PEPA (SERINE PROTEINASE) (MTB32A)	10	14.7	22.5	293.1	449.2	156.09	0.62	0.4051	0.93415
Rv0126	treS	TREHALOSE SYNTHASE TRES	31	1.3	169.9	77.5	10536.5	10458.9	7.09	0	0
Rv0127	-	hypothetical protein Rv0127	30	2	70	109.7	3778.9	3669.23	5.11	0	0
Rv0128	-	PROBABLE CONSERVED TRANSMEMBRANE PROTEIN	20	54.5	79.8	2178.8	3193.1	1014.27	0.55	0.3247	0.88672
Rv0129c	fbpC	SECRETED ANTIGEN 85-C FBPC (85C) (ANTIGEN 85 COMPLEX C) (AG58C) (MYCOLYL TRANSFERASE 85C) (FIBRONECTIN-BINDING PROTEIN C)	28	26.1	23.9	1147.2	1051.8	-95.43	-0.13	0.7862	1
Rv0130	-	hypothetical protein Rv0130	4	11.7	33.4	93.2	267.1	173.88	1.52	0.1605	0.71651
Rv0131c	fadE1	PROBABLE ACYL-CoA DEHYDROGENASE FADE1	18	13.3	19.2	425	615.1	190.15	0.53	0.5012	0.9663
Rv0132c	fgd2	PUTATIVE F420-DEPENDENT GLUCOSE-6-PHOSPHATE DEHYDROGENASE FGD2	15	21.1	48.7	590.3	1363.3	772.99	1.21	0.1716	0.73989
Rv0133	-	PROBABLE ACETYLTRANSFERASE	8	44.9	51.7	628.7	723.5	94.85	0.2	0.6604	1
Rv0134	ephF	POSSIBLE EPOXIDE HYDROLASE EPHF (EPOXIDE HYDRATASE) (ARENE-OXIDE HYDRATASE)	12	48.9	43.6	1173.1	1046.7	-126.4	-0.16	0.7965	1
Rv0135c	-	POSSIBLE TRANSCRIPTIONAL REGULATORY PROTEIN	11	27.7	8.4	554.9	168.4	-386.43	-1.72	0.2069	0.79493
Rv0136	cyp138	PROBABLE CYTOCHROME P450 138 CYP138	23	42.6	56.3	1789.4	2363	573.57	0.4	0.3635	0.90253
Rv0137c	msrA	methionine sulfoxide reductase A	11	27.9	34.1	502	614.6	112.61	0.29	0.5346	0.97897
Rv0138	-	hypothetical protein Rv0138	7	90.7	122.7	1270.3	1717.3	447.01	0.43	0.2626	0.84767
Rv0139	-	POSSIBLE OXIDOREDUCTASE	12	58.3	46.2	1400.2	1108	-292.19	-0.34	0.4595	0.95234
Rv0140	-	hypothetical protein Rv0140	16	48.7	48.6	1460.5	1457.4	-3.11	0	0.9948	1
Rv0141c	-	hypothetical protein Rv0141c	9	50.9	39.1	814.2	625.6	-188.63	-0.38	0.5728	0.99576
Rv0142	-	hypothetical protein Rv0142	7	30.6	27.8	367	333.2	-33.74	-0.14	0.8538	1
Rv0143c	-	PROBABLE CONSERVED TRANSMEMBRANE PROTEIN	27	39.2	49.4	1882.8	2373.4	490.6	0.33	0.4408	0.93953
Rv0144	-	PROBABLE TRANSCRIPTIONAL REGULATORY PROTEIN (POSSIBLY TETR-FAMILY)	14	81.3	100.2	2275.4	2805.6	530.17	0.3	0.4531	0.94603
Rv0145	-	hypothetical protein Rv0145	15	60.3	60.4	1689.1	1690.9	1.82	0	0.9976	1
Rv0146	-	hypothetical protein Rv0146	17	72.7	72.9	2326.8	2333.1	6.37	0	0.991	1
Rv0147	-	PROBABLE ALDEHYDE DEHYDROGENASE (NAD+) DEPENDENT	26	79.2	79.2	3803.2	3803.6	0.4	0	0.999	1
Rv0148	-	PROBABLE SHORT-CHAIN TYPE DEHYDROGENASE/REDUCTASE	17	63.8	53.7	2168.4	1826	-342.46	-0.25	0.512	0.96706
Rv0149	-	POSSIBLE QUINONE OXIDOREDUCTASE (NADPH:QUINONE OXIDOREDUCTASE) (ZETA-CRYSTALLIN)	22	47.6	49.5	2094.2	2180	85.8	0.06	0.887	1
Rv0150c	-	hypothetical protein Rv0150c	4	10.9	0	43.7	0	-43.74	-3.58	0.4266	0.93482
Rv0151c	PE1	PE FAMILY PROTEIN	44	98.5	73.8	8271.9	6198.1	-2073.82	-0.42	0.1474	0.68552
Rv0152c	PE2	PE FAMILY PROTEIN	40	100.8	104.3	7658.5	7927.6	269.07	0.05	0.8174	1
Rv0153c	ptbB	PHOSPHOTYROSINE PROTEIN PHOSPHATASE PTPB (PROTEIN-TYROSINE-PHOSPHATASE) (PTPase)	11	0.1	15.6	1	218.2	217.18	7.78	0	0
Rv0154c	fadE2	PROBABLE ACYL-CoA DEHYDROGENASE FADE2	12	16.8	41.4	335.4	827.4	491.98	1.3	0.1682	0.73266
Rv0155	pntAa	PROBABLE NAD(P) TRANSHYDROGENASE (SUBUNIT ALPHA) PNTAA	11	37.5	71.7	825.6	1577.8	752.12	0.93	0.1805	0.75413
Rv0156	pntAb	PROBABLE NAD(P) TRANSHYDROGENASE (SUBUNIT ALPHA) PNTAB	1	186.8	186.3	373.6	372.6	-0.95	0	1	1
Rv0157	pntB	PROBABLE NAD(P) TRANSHYDROGENASE (SUBUNIT BETA) PNTB	15	69.3	80.9	2080.4	2427.2	346.85	0.22	0.695	1
Rv0158	-	PROBABLE TRANSCRIPTIONAL REGULATORY PROTEIN (POSSIBLY TETR-FAMILY)	16	93.4	96.3	2987.9	3080.5	92.59	0.04	0.8834	1
Rv0159c	PE3	PE FAMILY PROTEIN	50	116.7	97.8	11439.7	9580.3	-1859.44	-0.26	0.338	0.88672
Rv0160c	PE4	PE FAMILY PROTEIN	42	62.1	63.5	4841.4	4953	111.69	0.03	0.9241	1
Rv0161	-	POSSIBLE OXIDOREDUCTASE	19	22.3	19.7	625.6	552	-73.64	-0.18	0.7701	1
Rv0162c	adhE1	PROBABLE ZINC-TYPE ALCOHOL DEHYDROGENASE (E SUBUNIT) ADHE	16	17.8	35.4	533.3	1062.3	529	0.99	0.1179	0.6236
Rv0163	-	hypothetical protein Rv0163	11	34.7	56.9	763.8	1250.7	486.89	0.71	0.1499	0.68985
Rv0164	TB18.5	hypothetical protein Rv0164	9	246.7	176	986.8	704	-282.76	-0.49	0.3389	0.88672
Rv0165c	-	POSSIBLE TRANSCRIPTIONAL REGULATORY PROTEIN (PROBABLY GNTR-FAMILY)	8	48.1	57.8	769.3	925.4	156.1	0.27	0.7836	1
Rv0166	fadD5	acyl-CoA synthetase	28	46.9	55.6	2345.4	2778.7	433.26	0.24	0.4579	0.9522
Rv0167	yrbE1A	CONSERVED HYPOTHETICAL INTEGRAL MEMBRANE PROTEIN YRBE1A	7	25	77.8	350	1088.5	738.54	1.64	0.0285	0.27075
Rv0168	yrbE1B	CONSERVED HYPOTHETICAL INTEGRAL MEMBRANE PROTEIN YRBE1B	15	92	96.9	2759.8	2906.3	146.49	0.07	0.8509	1
Rv0169	mce1A	MCE-FAMILY PROTEIN MCE1A	39	82.4	80.3	6096.3	5940.6	-155.77	-0.04	0.9151	1
Rv0170	mce1B	MCE-FAMILY PROTEIN MCE1B	18	97.1	74.1	3300.9	2518.3	-782.54	-0.39	0.2895	0.87376
Rv0171	mce1C	MCE-FAMILY PROTEIN MCE1C	25	53.8	63.3	2689.3	3167.4	478.18	0.24	0.5164	0.96962
Rv0172	mce1D	MCE-FAMILY PROTEIN MCE1D	33	76.2	70.6	5028.4	4659.3	-369.09	-0.11	0.7602	1
Rv0173	lprK	POSSIBLE MCE-FAMILY LIPOPROTEIN LPRK (MCE-FAMILY LIPOPROTEIN MCE1E)	16	92.9	107.3	2788.4	3219.3	430.86	0.21	0.6378	1
Rv0174	mce1F	MCE-FAMILY PROTEIN MCE1F	31	87.7	66.4	5261.5	3986	-1275.52	-0.4	0.2185	0.81544
Rv0175	-	PROBABLE CONSERVED MCE ASSOCIATED MEMBRANE PROTEIN	9	54.4	75.3	979.8	1354.7	374.91	0.47	0.4339	0.93531
Rv0176	-	PROBABLE CONSERVED MCE ASSOCIATED TRANSMEMBRANE PROTEIN	15	62.1	46.2	1739.7	1294.5	-445.2	-0.43	0.2875	0.87234
Rv0177	-	PROBABLE CONSERVED MCE ASSOCIATED PROTEIN	12	64.8	39.5	1556.3	946.9	-609.37	-0.72	0.1287	0.65167
Rv0178	-	PROBABLE CONSERVED MCE ASSOCIATED MEMBRANE PROTEIN	12	57.9	63.8	1390.6	1530.9	140.34	0.14	0.7662	1
Rv0179c	lprO	POSSIBLE LIPOPROTEIN LPRO	22	44.9	35.4	1976.2	1559.6	-416.57	-0.34	0.426	0.93482
Rv0180c	-	PROBABLE CONSERVED TRANSMEMBRANE PROTEIN	28	53.6	47.9	2895.4	2586.6	-308.82	-0.16	0.6195	1
Rv0181c	-	hypothetical protein Rv0181c	15	71.7	38.6	2008.9	1080.7	-928.15	-0.89	0.0708	0.47799
Rv0182c	sigG	RNA polymerase factor sigma-70	21	44.2	48.3	1767.1	1932.2	165.11	0.13	0.807	1
Rv0183	-	POSSIBLE LYSOPHOSPHOLIPASE	16	32.1	38.4	1028.6	1229.9	201.26	0.26	0.5122	0.96706
Rv0184	-	hypothetical protein Rv0184	11	19	41.1	342.1	739.5	397.38	1.11	0.328	0.88672
Rv0185	-	hypothetical protein Rv0185	10	31.5	22.4	441.6	313	-128.6	-0.5	0.7462	1
Rv0186	bglS	PROBABLE BETA-GLUCOSIDASE BGLS (GENTIOBIASE) (CELLOBIASE) (BETA-D-GLUCOSIDE GLUCOHYDROLASE)	34	38.1	28.5	2287.8	1711.1	-576.65	-0.42	0.2353	0.83139
Rv0187	-	PROBABLE O-METHYLTRANSFERASE	8	36.9	38.2	443	458.5	15.52	0.05	0.9519	1
Rv0188	-	PROBABLE CONSERVED TRANSMEMBRANE PROTEIN	11	63.8	54	1275.7	1080.8	-194.94	-0.24	0.7727	1
Rv0189c	ilvD	dihydroxy-acid dehydratase	22	13.1	0.1	392.1	2.3	-389.81	-7.44	0	0
Rv0190	-	hypothetical protein Rv0190	3	42	92.9	252.2	557.5	305.28	1.14	0.1628	0.72147
Rv0191	-	PROBABLE CONSERVED INTEGRAL MEMBRANE PROTEIN	20	108.1	79.6	3893	2865	-1027.96	-0.44	0.2197	0.81544
Rv0192	-	hypothetical protein Rv0192	14	104	88.1	2913	2465.5	-447.49	-0.24	0.4711	0.95784
Rv0192A	-	CONSERVED SECRETED PROTEIN	3	63.6	26.5	381.4	158.8	-222.67	-1.26	0.2985	0.88424
Rv0193c	-	hypothetical protein Rv0193c	34	74.2	64.9	5046.3	4415.9	-630.34	-0.19	0.4493	0.94403
Rv0194	-	PROBABLE DRUGS-TRANSPORT TRANSMEMBRANE ATP-BINDING PROTEIN ABC TRANSPORTER	56	83.3	75.9	8825.2	8047.5	-777.66	-0.13	0.6	1
Rv0195	-	POSSIBLE TWO COMPONENT TRANSCRIPTIONAL REGULATORY PROTEIN (PROBABLY LUXR-FAMILY)	6	77.9	54.7	935.3	656.5	-278.81	-0.51	0.3608	0.8975
Rv0196	-	POSSIBLE TRANSCRIPTIONAL REGULATORY PROTEIN	7	19.8	21.5	277.5	300.9	23.45	0.12	0.8848	1
Rv0197	-	POSSIBLE OXIDOREDUCTASE	34	23.3	24.3	1537.5	1603.3	65.84	0.06	0.8424	1
Rv0198c	-	PROBABLE ZINC METALLOPROTEASE	42	16	28.7	1056.9	1895.9	838.99	0.84	0.0267	0.2592
Rv0199	-	PROBABLE CONSERVED MEMBRANE PROTEIN	12	29	27.4	637.1	602.2	-34.82	-0.08	0.9005	1
Rv0200	-	POSSIBLE CONSERVED TRANSMEMBRANE PROTEIN	8	36.5	55	365.2	549.8	184.62	0.59	0.4512	0.94446
Rv0201c	-	hypothetical protein Rv0201c	8	20.1	28.8	322.1	461.1	139.08	0.52	0.5315	0.97758
Rv0202c	mmpL11	PROBABLE CONSERVED TRANSMEMBRANE TRANSPORT PROTEIN MMPL11	39	16	3.3	769.5	158.3	-611.2	-2.28	0.0003	0.00676
Rv0203	-	POSSIBLE EXPORTED PROTEIN	4	16.6	18.1	132.6	144.8	12.24	0.13	0.8616	1
Rv0204c	-	PROBABLE CONSERVED TRANSMEMBRANE PROTEIN	19	2.5	64.2	84.5	2183.5	2099.05	4.69	0	0
Rv0205	-	PROBABLE CONSERVED TRANSMEMBRANE PROTEIN	13	34.3	38.2	891.4	993.2	101.84	0.16	0.7765	1
Rv0206c	mmpL3	POSSIBLE CONSERVED TRANSMEMBRANE TRANSPORT PROTEIN MMPL3	34	0	7.6	0	30.4	30.39	3.1	0.4232	0.93482
Rv0207c	-	hypothetical protein Rv0207c	9	16.6	38	299	684.1	385.11	1.19	0.0633	0.45182
Rv0208c	trmB	tRNA (guanine-N(7))-methyltransferase	12	41.5	40.5	912.5	890	-22.45	-0.04	0.9563	1
Rv0209	-	hypothetical protein Rv0209	15	25.9	29.5	621.3	708.8	87.44	0.19	0.7556	1
Rv0210	-	hypothetical protein Rv0210	13	37.8	57.5	831.4	1265.2	433.81	0.61	0.1786	0.75012
Rv0211	pckA	phosphoenolpyruvate carboxykinase	25	200.7	12.5	10037.3	623.9	-9413.44	-4.01	0	0
Rv0212c	nadR	POSSIBLE TRANSCRIPTIONAL REGULATORY PROTEIN NADR (PROBABLY ASNC-FAMILY)	6	43.4	55.1	521	661.6	140.68	0.34	0.5813	1
Rv0213c	-	POSSIBLE METHYLTRANSFERASE (METHYLASE)	31	51	39.7	3160.3	2459.9	-700.42	-0.36	0.2551	0.84496
Rv0214	fadD4	acyl-CoA synthetase	34	41.7	35.7	2501.7	2144.2	-357.45	-0.22	0.4557	0.94919
Rv0215c	fadE3	PROBABLE ACYL-CoA DEHYDROGENASE FADE3	18	32.3	37.7	968.4	1131.3	162.83	0.22	0.6471	1
Rv0216	-	hypothetical protein Rv0216	24	13.1	20.4	417.7	653.2	235.41	0.64	0.3318	0.88672
Rv0217c	lipW	POSSIBLE ESTERASE LIPW	21	25	29.1	949.3	1104.4	155.19	0.22	0.6427	1
Rv0218	-	PROBABLE CONSERVED TRANSMEMBRANE PROTEIN	19	42.8	32	1369.5	1023.5	-346.02	-0.42	0.5978	1
Rv0219	-	PROBABLE CONSERVED TRANSMEMBRANE PROTEIN	12	24	32.9	528.1	723.9	195.85	0.46	0.4635	0.95451
Rv0220	lipC	PROBABLE ESTERASE LIPC	25	15.5	28.2	587.8	1073.5	485.68	0.87	0.0947	0.55942
Rv0221	-	hypothetical protein Rv0221	28	34.9	39	1814.6	2027.9	213.34	0.16	0.6953	1
Rv0222	echA1	enoyl-CoA hydratase	9	20.5	16.8	368.9	301.7	-67.29	-0.29	0.8239	1
Rv0223c	-	PROBABLE ALDEHYDE DEHYDROGENASE	25	34.8	35.9	1529.7	1579.6	49.89	0.05	0.9277	1
Rv0224c	-	POSSIBLE METHYLTRANSFERASE (METHYLASE)	15	3.5	2.5	13.9	10.2	-3.72	-0.45	1	1
Rv0225	-	POSSIBLE CONSERVED PROTEIN	20	0	0.3	0	0.6	0.65	0.41	1	1
Rv0226c	-	PROBABLE CONSERVED TRANSMEMBRANE PROTEIN	29	55.7	41.8	222.9	167.2	-55.7	-0.41	0.8577	1
Rv0227c	-	PROBABLE CONSERVED MEMBRANE PROTEIN	23	0	0	0	0	0	0	1	1
Rv0228	-	PROBABLE INTEGRAL MEMBRANE ACYLTRANSFERASE	14	1.4	7	17	83.6	66.62	2.3	0.2338	0.83139
Rv0229c	-	POSSIBLE CONSERVED MEMBRANE PROTEIN	16	39.8	38.1	1193	1142.1	-50.97	-0.06	0.8901	1
Rv0230c	php	PROBABLE PHOSPHOTRIESTERASE PHP (PARATHION HYDROLASE) (PTE) (ARYLDIALKYLPHOSPHATASE) (PARAOXONASE) (A-ESTERASE) (ARYLTRIPHOSPHATASE) (PARAOXON HYDROLASE)	16	69.1	62.6	2071.8	1878.8	-192.95	-0.14	0.678	1
Rv0231	fadE4	PROBABLE ACYL-CoA DEHYDROGENASE FADE4	37	65.7	54.6	4865.3	4039	-826.32	-0.27	0.383	0.92058
Rv0232	-	PROBABLE TRANSCRIPTIONAL REGULATORY PROTEIN (PROBABLY TETR/ACRR-FAMILY)	9	62.8	75.5	1130.7	1359.8	229.12	0.27	0.7376	1
Rv0233	nrdB	ribonucleotide-diphosphate reductase subunit beta	12	37.4	64.9	898	1556.9	658.93	0.79	0.1647	0.72453
Rv0234c	gabD1	succinic semialdehyde dehydrogenase	23	12.8	15	461.2	539.4	78.18	0.23	0.6315	1
Rv0235c	-	PROBABLE CONSERVED TRANSMEMBRANE PROTEIN	27	22.3	22	936.6	924	-12.67	-0.02	0.9678	1
Rv0236A	-	SMALL SECRETED PROTEIN	3	0	1	0	1.9	1.95	0.98	1	1
Rv0236c	-	PROBABLE CONSERVED TRANSMEMBRANE PROTEIN	39	0	5.6	0	11.3	11.28	2.73	1	1
Rv0237	lpqI	PROBABLE CONSERVED LIPOPROTEIN LPQI	14	27.6	51.2	551.8	1023.1	471.36	0.89	0.1921	0.77344
Rv0238	-	POSSIBLE TRANSCRIPTIONAL REGULATORY PROTEIN (PROBABLY TETR-FAMILY)	13	26.7	49.9	535	997.2	462.2	0.9	0.1906	0.77258
Rv0239	-	hypothetical protein Rv0239	2	31.5	68.3	125.9	273.3	147.39	1.12	0.7425	1
Rv0240	-	hypothetical protein Rv0240	9	19.4	24.1	309.8	385.7	75.83	0.32	0.5798	1
Rv0241c	-	hypothetical protein Rv0241c	16	38.5	8.9	923.9	213.8	-710.08	-2.11	0.0035	0.05819
Rv0242c	fabG	3-ketoacyl-(acyl-carrier-protein) reductase	11	22.5	10	450.8	199.6	-251.13	-1.17	0.0449	0.36711
Rv0243	fadA2	acetyl-CoA acetyltransferase	20	51.5	14.9	2059	594.2	-1464.72	-1.79	0	0
Rv0244c	fadE5	PROBABLE ACYL-CoA DEHYDROGENASE FADE5	23	478.8	32.4	22022.6	1488.2	-20534.4	-3.89	0	0
Rv0245	-	POSSIBLE OXIDOREDUCTASE	5	86.9	48.7	869.3	487.5	-381.86	-0.83	0.6654	1
Rv0246	-	PROBABLE CONSERVED INTEGRAL MEMBRANE PROTEIN	34	66.9	34.7	3879.6	2013.8	-1865.74	-0.95	0.0053	0.07891
Rv0247c	-	fumarate reductase iron-sulfur subunit	12	219	59.5	5256.2	1427.7	-3828.5	-1.88	0	0
Rv0248c	sdhA	succinate dehydrogenase flavoprotein subunit	39	218.1	71.3	17008.3	5561.5	-11446.8	-1.61	0	0
Rv0249c	-	PROBABLE SUCCINATE DEHYDROGENASE	23	373	106.2	17159.1	4884.4	-12274.7	-1.81	0	0
Rv0250c	-	hypothetical protein Rv0250c	4	150.5	44.6	902.9	267.5	-635.36	-1.75	0.03	0.28231
Rv0251c	hsp	HEAT SHOCK PROTEIN HSP (HEAT-STRESS-INDUCED RIBOSOME-BINDING PROTEIN A)	5	75	64.4	749.5	643.7	-105.81	-0.22	0.7361	1
Rv0252	nirB	PROBABLE NITRITE REDUCTASE	41	46.6	39	3541.9	2964	-577.86	-0.26	0.4737	0.95784
Rv0253	nirD	PROBABLE NITRITE REDUCTASE	8	70.6	34.2	846.9	411	-435.94	-1.04	0.1464	0.68552
Rv0254c	cobU	PROBABLE BIFUNCTIONAL COBALAMIN BIOSYNTHESIS PROTEIN COBU: COBINAMIDE KINASE + COBINAMIDE PHOSPHATE GUANYLYLTRANSFERASE	6	58.1	58.7	697.2	704.6	7.39	0.02	0.9858	1
Rv0255c	cobQ1	cobyric acid synthase	15	24.2	44.9	629.7	1166.8	537.14	0.89	0.1287	0.65167
Rv0256c	PPE2	PPE FAMILY PROTEIN	32	54.6	45.9	3276.1	2756.9	-519.18	-0.25	0.4835	0.96026
Rv0257	-	hypothetical protein Rv0257	4	37.6	69.8	225.6	418.8	193.23	0.89	0.2904	0.87503
Rv0258c	-	hypothetical protein Rv0258c	8	17.3	19	173.4	189.6	16.25	0.13	0.8841	1
Rv0259c	-	hypothetical protein Rv0259c	8	37.2	20.8	520.6	291.6	-228.99	-0.84	0.3935	0.92684
Rv0260c	-	bifunctional uroporphyrinogen-III synthetase/response regulator domain protein	21	21.4	19.3	683.2	616.5	-66.74	-0.15	0.7993	1
Rv0261c	narK3	PROBABLE INTEGRAL MEMBRANE NITRITE EXTRUSION PROTEIN NARK3 (NITRITE FACILITATOR)	25	28	21.8	1175.1	916.9	-258.16	-0.36	0.4472	0.94259
Rv0262c	aac	AMINOGLYCOSIDE 2'-N-ACETYLTRANSFERASE AAC (AAC(2')-IC)	7	12.2	20.6	171.2	288.2	117.04	0.75	0.3968	0.93131
Rv0263c	-	hypothetical protein Rv0263c	16	10.9	23.2	218	463.6	245.65	1.09	0.1276	0.65167
Rv0264c	-	hypothetical protein Rv0264c	10	24.6	30.2	442.4	543	100.58	0.3	0.7089	1
Rv0265c	-	PROBABLE PERIPLASMIC IRON-TRANSPORT LIPOPROTEIN	9	38.4	74.9	690.6	1347.9	657.34	0.96	0.0311	0.28791
Rv0266c	oplA	PROBABLE 5-OXOPROLINASE OPLA (5-OXO-L-PROLINASE) (PYROGLUTAMASE) (5-OPASE)	42	42.5	49.6	2975.3	3469.6	494.31	0.22	0.4885	0.963
Rv0267	narU	PROBABLE INTEGRAL MEMBRANE NITRITE EXTRUSION PROTEIN NARU (NITRITE FACILITATOR)	16	47.2	72.9	1509.3	2331.2	821.95	0.63	0.1232	0.6409
Rv0268c	-	hypothetical protein Rv0268c	13	97.2	94.5	2528.1	2457.3	-70.85	-0.04	0.9235	1
Rv0269c	-	hypothetical protein Rv0269c	11	32.3	39.8	645.8	796.4	150.62	0.3	0.5169	0.9701
Rv0270	fadD2	acyl-CoA synthetase	26	106.8	89.2	5340.5	4458.4	-882.04	-0.26	0.3361	0.88672
Rv0271c	fadE6	PROBABLE ACYL-CoA DEHYDROGENASE FADE6	34	26.6	31	1756.5	2047.1	290.59	0.22	0.505	0.96706
Rv0272c	-	hypothetical protein Rv0272c	16	35.9	28.8	932.7	749.5	-183.23	-0.32	0.6103	1
Rv0273c	-	POSSIBLE TRANSCRIPTIONAL REGULATORY PROTEIN	17	47.2	34.8	1416.6	1045	-371.64	-0.44	0.458	0.9522
Rv0274	-	hypothetical protein Rv0274	9	39.8	36.6	557	511.8	-45.24	-0.12	0.8733	1
Rv0275c	-	POSSIBLE TRANSCRIPTIONAL REGULATORY PROTEIN (POSSIBLY TETR-FAMILY)	9	11.5	24.8	207	446.2	239.22	1.11	0.2547	0.84496
Rv0276	-	hypothetical protein Rv0276	18	53.3	30.5	1810.5	1036.6	-773.87	-0.8	0.068	0.47023
Rv0277c	-	hypothetical protein Rv0277c	6	32.7	21.6	392.1	259.5	-132.55	-0.6	0.5015	0.9663
Rv0278c	PE_PGRS3	PE-PGRS FAMILY PROTEIN	26	21.8	22.7	698.1	727.6	29.49	0.06	0.9197	1
Rv0279c	PE_PGRS4	PE-PGRS FAMILY PROTEIN	19	20.3	26	729.9	937.7	207.81	0.36	0.4508	0.94446
Rv0280	PPE3	PPE FAMILY PROTEIN	26	63.6	57.8	3052	2774.6	-277.4	-0.14	0.6576	1
Rv0281	-	hypothetical protein Rv0281	14	36	47.9	1009.2	1342.1	332.88	0.41	0.3432	0.88923
Rv0282	-	hypothetical protein Rv0282	24	61.7	29.4	123.4	58.8	-64.58	-1.07	0.3293	0.88672
Rv0283	-	POSSIBLE CONSERVED MEMBRANE PROTEIN	24	0	0	0	0	0	0	1	1
Rv0284	-	POSSIBLE CONSERVED MEMBRANE PROTEIN	61	0	0	0	0	0	0	1	1
Rv0285	PE5	PE FAMILY PROTEIN	5	0	0	0	0	0	0	1	1
Rv0286	PPE4	PPE FAMILY PROTEIN	32	5.2	0	21	0	-20.96	-2.64	0.4318	0.93482
Rv0287	esxG	ESAT-6 LIKE PROTEIN ESXG (CONSERVED HYPOTHETICAL PROTEIN TB9.8)	5	0	0	0	0	0	0	1	1
Rv0288	esxH	LOW MOLECULAR WEIGHT PROTEIN ANTIGEN 7 ESXH (10 kDa ANTIGEN) (CFP-7) (PROTEIN TB10.4)	8	0	0	0	0	0	0	1	1
Rv0289	-	hypothetical protein Rv0289	14	0	32.1	0	64.3	64.3	5.05	1	1
Rv0290	-	PROBABLE CONSERVED TRANSMEMBRANE PROTEIN	19	0	0	0	0	0	0	1	1
Rv0291	mycP3	PROBABLE MEMBRANE-ANCHORED MYCOSIN MYCP3 (SERINE PROTEASE) (SUBTILISIN-LIKE PROTEASE) (SUBTILASE-LIKE) (MYCOSIN-3)	13	0	0	0	0	0	0	1	1
Rv0292	-	PROBABLE CONSERVED TRANSMEMBRANE PROTEIN	17	52.8	11.6	211.1	46.5	-164.64	-2.18	0.2817	0.86814
Rv0293c	-	hypothetical protein Rv0293c	27	48.3	59.5	2319.8	2854.6	534.83	0.3	0.3517	0.8901
Rv0294	tam	PROBABLE TRANS-ACONITATE METHYLTRANSFERASE TAM	15	31.7	17.2	823.9	448.2	-375.74	-0.88	0.2482	0.84496
Rv0295c	-	hypothetical protein Rv0295c	10	25.2	30	403.6	480	76.46	0.25	0.6952	1
Rv0296c	-	PROBABLE SULFATASE	42	46.4	44.9	3154.5	3050.5	-104.05	-0.05	0.9027	1
Rv0297	PE_PGRS5	PE-PGRS FAMILY PROTEIN	14	37.2	35.5	669.8	638.3	-31.48	-0.07	0.9273	1
Rv0298	-	hypothetical protein Rv0298	5	107.5	91	860	727.8	-132.26	-0.24	0.7669	1
Rv0299	-	hypothetical protein Rv0299	3	24.7	42.4	148.4	254.7	106.32	0.78	0.6626	1
Rv0300	-	hypothetical protein Rv0300	5	99	52.7	989.8	526.9	-462.86	-0.91	0.1703	0.73778
Rv0301	-	hypothetical protein Rv0301	8	58.3	76.6	932.8	1225.1	292.28	0.39	0.4847	0.96057
Rv0302	-	PROBABLE TRANSCRIPTIONAL REGULATORY PROTEIN (PROBABLY TETR/ACRR-FAMILY)	8	67.6	50.7	1081.7	810.8	-270.94	-0.42	0.4492	0.94403
Rv0303	-	PROBABLE DEHYDROGENASE/REDUCTASE	13	48.5	55.2	1260.6	1434.1	173.47	0.19	0.6807	1
Rv0304c	PPE5	PPE FAMILY PROTEIN	136	72.5	51.2	17835.4	12601.7	-5233.71	-0.5	0.0093	0.12536
Rv0305c	PPE6	PPE FAMILY PROTEIN	60	71.1	44.1	7538.4	4672.6	-2865.73	-0.69	0.0014	0.02598
Rv0306	-	PUTATIVE OXIDOREDUCTASE	9	65.7	63.2	1183	1137.9	-45.15	-0.06	0.9349	1
Rv0307c	-	hypothetical protein Rv0307c	9	129.7	73.5	1815.9	1028.5	-787.42	-0.82	0.2384	0.83139
Rv0308	-	PROBABLE CONSERVED INTEGRAL MEMBRANE PROTEIN	16	59.9	43.9	1797.6	1316.8	-480.8	-0.45	0.538	0.97897
Rv0309	-	POSSIBLE CONSERVED EXPORTED PROTEIN	13	15.7	17.1	313.8	343	29.13	0.13	0.8643	1
Rv0310c	-	hypothetical protein Rv0310c	12	20.2	7.6	403.1	152.7	-250.48	-1.4	0.1027	0.58707
Rv0311	-	hypothetical protein Rv0311	17	23.6	45.3	660.9	1268.4	607.55	0.94	0.1894	0.76996
Rv0312	-	CONSERVED HYPOTHETICAL PROLINE AND THREONINE RICH PROTEIN	22	14.2	23.4	396.5	655.9	259.41	0.73	0.4384	0.93935
Rv0313	-	hypothetical protein Rv0313	6	28.6	113.1	343	1356.8	1013.83	1.98	0.0241	0.2398
Rv0314c	-	POSSIBLE CONSERVED MEMBRANE PROTEIN	7	78.6	153.5	943.2	1842.3	899.08	0.97	0.0443	0.36445
Rv0315	-	POSSIBLE BETA-1,3-GLUCANASE PRECURSOR	11	38.7	77.9	851.2	1713.7	862.46	1.01	0.0725	0.4844
Rv0316	-	POSSIBLE MUCONOLACTONE ISOMERASE	8	25.5	41.2	356.4	577.5	221.09	0.7	0.3797	0.91596
Rv0317c	glpQ2	POSSIBLE GLYCEROPHOSPHORYL DIESTER PHOSPHODIESTERASE GLPQ2 (GLYCEROPHOSPHODIESTER PHOSPHODIESTERASE)	13	39.2	40.8	1020.3	1062.1	41.8	0.06	0.9181	1
Rv0318c	-	PROBABLE CONSERVED INTEGRAL MEMBRANE PROTEIN	8	27	56.1	431.8	898.2	466.37	1.06	0.1104	0.60479
Rv0319	pcp	pyrrolidone-carboxylate peptidase	9	42.2	51.5	590.4	720.4	129.95	0.29	0.6736	1
Rv0320	-	POSSIBLE CONSERVED EXPORTED PROTEIN	16	43.6	45.3	1307.7	1360.2	52.54	0.06	0.8866	1
Rv0321	dcd	deoxycytidine triphosphate deaminase	7	31.5	51.5	441.2	720.4	279.22	0.71	0.3026	0.88672
Rv0322	udgA	PROBABLE UDP-GLUCOSE 6-DEHYDROGENASE UDGA (UDP-GLC DEHYDROGENASE) (UDP-GLCDH) (UDPGDH)	24	14.3	24.6	515	885.3	370.33	0.78	0.1617	0.71847
Rv0323c	-	hypothetical protein Rv0323c	12	19.3	30	347.6	539.1	191.53	0.63	0.385	0.92317
Rv0324	-	POSSIBLE TRANSCRIPTIONAL REGULATORY PROTEIN (POSSIBLY ARSR-FAMILY)	12	21.3	29.4	468	645.8	177.8	0.46	0.4725	0.95784
Rv0325	-	hypothetical protein Rv0325	7	40.2	61.1	562.7	855.6	292.91	0.6	0.304	0.88672
Rv0326	-	hypothetical protein Rv0326	10	13.2	33.5	158.4	402.1	243.61	1.34	0.1424	0.68434
Rv0327c	cyp135A1	POSSIBLE CYTOCHROME P450 135A1 CYP135A1	24	22.9	19.2	824.9	691.6	-133.27	-0.25	0.6504	1
Rv0328	-	POSSIBLE TRANSCRIPTIONAL REGULATORY PROTEIN (POSSIBLY TETR/ACRR-FAMILY)	11	21.7	25.4	391.5	457	65.54	0.22	0.7417	1
Rv0329c	-	hypothetical protein Rv0329c	9	34.1	52	409.1	623.7	214.55	0.61	0.4252	0.93482
Rv0330c	-	hypothetical protein Rv0330c	9	58.8	55.3	940.4	885.5	-54.89	-0.09	0.9077	1
Rv0331	-	POSSIBLE DEHYDROGENASE/REDUCTASE	18	18.1	31.6	543.3	948.7	405.35	0.8	0.0952	0.55942
Rv0332	-	hypothetical protein Rv0332	13	41.8	53.8	1086.6	1398.1	311.5	0.36	0.5866	1
Rv0333	-	hypothetical protein Rv0333	4	44.8	87	268.7	522	253.28	0.96	0.2539	0.84496
Rv0334	rmlA	ALPHA-D-GLUCOSE-1-PHOSPHATE THYMIDYLYLTRANSFERASE RMLA (DTDP-GLUCOSE SYNTHASE) (DTDP-GLUCOSE PYROPHOSPHORYLASE)	19	0	1.3	0	2.6	2.58	1.2	0.3361	0.88672
Rv0335c	PE6	PE FAMILY PROTEIN	2	123	59.2	246	118.4	-127.52	-1.05	0.6654	1
Rv0336	-	CONSERVED 13E12 REPEAT FAMILY PROTEIN	18	90.4	73.3	3072.9	2490.8	-582.03	-0.3	0.577	1
Rv0337c	aspC	aminotransferase AlaT	22	18.4	0.1	663.7	2.3	-661.43	-8.2	0	0
Rv0338c	-	PROBABLE IRON-SULFUR-BINDING REDUCTASE	37	15.7	2	972.5	126.8	-845.65	-2.94	0	0
Rv0339c	-	POSSIBLE TRANSCRIPTIONAL REGULATORY PROTEIN	30	25.3	19	1164.1	872.4	-291.76	-0.42	0.5856	1
Rv0340	-	hypothetical protein Rv0340	6	54.4	21.5	435.4	172.3	-263.1	-1.34	0.253	0.84496
Rv0341	iniB	ISONIAZID INDUCTIBLE GENE PROTEIN INIB	19	23.8	35.7	666.4	1000.1	333.69	0.59	0.2993	0.88424
Rv0342	iniA	ISONIAZID INDUCTIBLE GENE PROTEIN INIA	27	38.4	49.3	1842.2	2365.7	523.51	0.36	0.403	0.93316
Rv0343	iniC	ISONIAZID INDUCTIBLE GENE PROTEIN INIC	13	22.8	37.5	410.8	674.7	263.85	0.72	0.4611	0.95326
Rv0344c	lpqJ	PROBABLE LIPOPROTEIN LPQJ	12	22	20.5	484.4	450.4	-33.95	-0.1	0.8681	1
Rv0345	-	hypothetical protein Rv0345	7	36.1	46.7	505.1	654	148.92	0.37	0.5256	0.97758
Rv0346c	ansP2	POSSIBLE L-ASPARAGINE PERMEASE ANSP2 (L-ASPARAGINE TRANSPORT PROTEIN)	29	690.2	4.9	40032.3	281.9	-39750.5	-7.15	0	0
Rv0347	-	PROBABLE CONSERVED MEMBRANE PROTEIN	18	18.4	58.8	147	470.6	323.61	1.68	0.4125	0.93482
Rv0348	-	POSSIBLE TRANSCRIPTIONAL REGULATORY PROTEIN	19	16.4	17.9	392.6	430.6	37.94	0.13	0.8352	1
Rv0349	-	hypothetical protein Rv0349	8	158	64.3	2528.7	1028.3	-1500.42	-1.3	0.0117	0.14867
Rv0350	dnaK	molecular chaperone DnaK	17	0	0	0	0	0	0	1	1
Rv0351	grpE	PROBABLE GRPE PROTEIN (HSP-70 COFACTOR)	10	63.4	45.9	253.8	183.7	-70.05	-0.47	0.8774	1
Rv0352	dnaJ1	PROBABLE CHAPERONE PROTEIN DNAJ1	14	14.9	29.8	386.6	775.7	389.17	1	0.1351	0.67347
Rv0353	hspR	PROBABLE HEAT SHOCK PROTEIN TRANSCRIPTIONAL REPRESSOR HSPR (MERR FAMILY)	6	209.9	225.9	2518.7	2710.7	192.04	0.11	0.8781	1
Rv0354c	PPE7	PPE FAMILY PROTEIN	5	233.4	131.2	2333.7	1311.8	-1021.91	-0.83	0.2242	0.82119
Rv0355c	PPE8	PPE FAMILY PROTEIN	172	104.9	77.9	33560.4	24940.4	-8620.1	-0.43	0.0006	0.01234
Rv0356c	-	hypothetical protein Rv0356c	9	34.7	33.5	625.4	603.5	-21.88	-0.05	0.9412	1
Rv0357c	purA	adenylosuccinate synthetase	24	0	0	0	0	0	0	1	1
Rv0358	-	hypothetical protein Rv0358	14	9.4	16.4	131.3	228.9	97.59	0.8	0.4928	0.96353
Rv0359	-	PROBABLE CONSERVED INTEGRAL MEMBRANE PROTEIN	11	61.3	49.7	1348.8	1092.8	-256.04	-0.3	0.5226	0.97633
Rv0360c	-	hypothetical protein Rv0360c	9	82.8	77.4	1324	1238.3	-85.76	-0.1	0.8243	1
Rv0361	-	PROBABLE CONSERVED MEMBRANE PROTEIN	8	17.3	111.2	276.5	1779.1	1502.55	2.69	0.0002	0.00467
Rv0362	mgtE	POSSIBLE Mg2+ TRANSPORT TRANSMEMBRANE PROTEIN MGTE	16	58.7	62.6	1760.6	1878.8	118.2	0.09	0.8507	1
Rv0363c	fba	fructose-bisphosphate aldolase	17	39.8	0.1	1193	2.6	-1190.4	-8.85	0	0
Rv0364	-	POSSIBLE CONSERVED TRANSMEMBRANE PROTEIN	13	43.2	35.5	86.4	71.1	-15.29	-0.28	0.6739	1
Rv0365c	-	hypothetical protein Rv0365c	20	51.9	64.3	1869.1	2314	444.87	0.31	0.6007	1
Rv0366c	-	hypothetical protein Rv0366c	6	22.5	33.4	225.2	334.4	109.21	0.57	0.4514	0.94446
Rv0367c	-	hypothetical protein Rv0367c	2	60	88.8	240	355.3	115.33	0.57	0.2933	0.8772
Rv0368c	-	hypothetical protein Rv0368c	17	28.7	39.5	917.3	1264.8	347.48	0.46	0.2425	0.8359
Rv0369c	-	POSSIBLE MEMBRANE OXIDOREDUCTASE	7	12.6	12.8	150.9	153.8	2.89	0.03	0.9724	1
Rv0370c	-	POSSIBLE OXIDOREDUCTASE	21	23.4	18.5	655.9	516.7	-139.2	-0.34	0.4872	0.96282
Rv0371c	-	hypothetical protein Rv0371c	7	2.2	18.8	22	188.4	166.43	3.1	0.0761	0.49598
Rv0372c	-	hypothetical protein Rv0372c	6	6.1	19.7	60.9	196.7	135.77	1.69	0.342	0.88923
Rv0373c	-	PROBABLE CARBON MONOXYDE DEHYDROGENASE (LARGE CHAIN)	38	25.4	21.1	1573.4	1310.3	-263.1	-0.26	0.5979	1
Rv0374c	-	PROBABLE CARBON MONOXYDE DEHYDROGENASE (SMALL CHAIN)	6	12.5	8.7	100.3	69.4	-30.87	-0.53	0.8011	1
Rv0375c	-	PROBABLE CARBON MONOXYDE DEHYDROGENASE (MEDIUM CHAIN)	8	26.1	12.6	313.6	151.7	-161.91	-1.05	0.1636	0.72208
Rv0376c	-	hypothetical protein Rv0376c	21	23	18.1	644.5	505.9	-138.6	-0.35	0.6313	1
Rv0377	-	PROBABLE TRANSCRIPTIONAL REGULATORY PROTEIN (PROBABLY LYSR-FAMILY)	10	12.8	13.8	205.4	220.5	15.13	0.1	0.8804	1
Rv0378	-	CONSERVED HYPOTHETICAL GLYCINE RICH PROTEIN	3	23.4	22.4	93.7	89.7	-3.97	-0.06	1	1
Rv0379	secE2	POSSIBLE PROTEIN TRANSPORT PROTEIN SECE2	4	71.7	58.3	573.2	466	-107.19	-0.3	0.7053	1
Rv0380c	-	POSSIBLE RNA METHYLTRANSFERASE (RNA METHYLASE)	10	16.1	17.8	321.6	355.9	34.3	0.15	0.8705	1
Rv0381c	-	hypothetical protein Rv0381c	17	36	33.1	1152.9	1059.8	-93.04	-0.12	0.7736	1
Rv0382c	pyrE	orotate phosphoribosyltransferase	12	0	0	0	0	0	0	1	1
Rv0383c	-	POSSIBLE CONSERVED SECRETED PROTEIN	9	29.9	50.5	119.5	202	82.59	0.76	0.8111	1
Rv0384c	clpB	PROBABLE ENDOPEPTIDASE ATP BINDING PROTEIN (CHAIN B) CLPB (CLPB PROTEIN) (HEAT SHOCK PROTEIN F84.1)	25	0	12.8	0	282.4	282.43	3.79	0	0
Rv0385	-	hypothetical protein Rv0385	20	40.6	47.9	1300.5	1531.4	230.9	0.24	0.5291	0.97758
Rv0386	-	PROBABLE TRANSCRIPTIONAL REGULATORY PROTEIN (PROBABLY LUXR/UHPA-FAMILY)	44	32.2	47.7	2321.2	3435.9	1114.64	0.57	0.0797	0.51044
Rv0387c	-	hypothetical protein Rv0387c	14	20.7	46.8	539	1216.5	677.49	1.17	0.2235	0.82119
Rv0388c	PPE9	PPE FAMILY PROTEIN	10	19.7	33.3	355.2	599.1	243.93	0.75	0.27	0.85772
Rv0389	purT	phosphoribosylglycinamide formyltransferase 2	9	34.7	38.9	554.7	622.8	68.11	0.17	0.7429	1
Rv0390	-	hypothetical protein Rv0390	8	35.3	28.3	493.6	396.7	-96.92	-0.32	0.5722	0.99576
Rv0391	metZ	O-succinylhomoserine sulfhydrylase	22	28.7	32.5	861.8	975.7	113.9	0.18	0.7627	1
Rv0392c	ndhA	PROBABLE MEMBRANE NADH DEHYDROGENASE NDHA	16	24.8	37.5	644.9	974.9	329.92	0.6	0.2233	0.82119
Rv0393	-	CONSERVED 13E12 REPEAT FAMILY PROTEIN	10	33.4	74.5	534.8	1192.7	657.91	1.16	0.0431	0.35827
Rv0394c	-	POSSIBLE SECRETED PROTEIN	10	20.7	34.4	414.2	687.8	273.57	0.73	0.3482	0.8899
Rv0395	-	hypothetical protein Rv0395	8	25.3	40.6	353.7	568.2	214.49	0.68	0.4621	0.95451
Rv0396	-	hypothetical protein Rv0396	6	33.1	35.7	265	285.4	20.37	0.11	0.8795	1
Rv0397	-	CONSERVED 13E12 REPEAT FAMILY PROTEIN	4	58.5	71.3	468.1	570.1	101.97	0.28	0.8098	1
Rv0398c	-	POSSIBLE SECRETED PROTEIN	5	25.5	16.6	204	132.6	-71.35	-0.62	0.4685	0.95784
Rv0399c	lpqK	POSSIBLE CONSERVED LIPOPROTEIN LPQK	24	16.6	28.7	530	919.2	389.29	0.79	0.0776	0.50101
Rv0400c	fadE7	ACYL-CoA DEHYDROGENASE FADE7	10	10.9	19.8	130.2	238.1	107.85	0.87	0.3453	0.88923
Rv0401	-	PROBABLE CONSERVED TRANSMEMBRANE PROTEIN	3	28.6	66.7	114.4	266.8	152.4	1.22	0.5996	1
Rv0402c	mmpL1	PROBABLE CONSERVED TRANSMEMBRANE TRANSPORT PROTEIN MMPL1	55	44.7	42.4	4469	4239.8	-229.2	-0.08	0.7856	1
Rv0403c	mmpS1	PROBABLE CONSERVED MEMBRANE PROTEIN MMPS1	7	50.8	33.7	711.8	472.2	-239.64	-0.59	0.4829	0.95955
Rv0404	fadD30	acyl-CoA synthetase	87	27.8	12.9	3001.1	1395	-1606.16	-1.11	0.0049	0.0752
Rv0405	pks6	PROBABLE MEMBRANE BOUND POLYKETIDE SYNTHASE PKS6	124	43.9	23.8	6761.7	3666.6	-3095.15	-0.88	0.0061	0.08883
Rv0406c	-	BETA LACTAMASE LIKE PROTEIN	14	42.2	73.1	1181.4	2045.6	864.17	0.79	0.2092	0.79876
Rv0407	fgd1	PROBABLE F420-DEPENDENT GLUCOSE-6-PHOSPHATE DEHYDROGENASE FGD1	20	69.6	49.4	2644.1	1876.5	-767.63	-0.49	0.1448	0.68434
Rv0408	pta	phosphate acetyltransferase	44	18.7	24.2	1496.9	1932.4	435.45	0.37	0.4226	0.93482
Rv0409	ackA	acetate kinase	17	40.9	23.9	1145.1	668.2	-476.93	-0.78	0.1936	0.77635
Rv0410c	pknG	SERINE/THREONINE-PROTEIN KINASE PKNG (PROTEIN KINASE G) (STPK G)	31	0	11.2	0	67.1	67.09	3.61	0.1815	0.75561
Rv0411c	glnH	PROBABLE GLUTAMINE-BINDING LIPOPROTEIN GLNH (GLNBP)	9	0.2	22.4	3	269.2	266.23	6.49	0	0
Rv0412c	-	POSSIBLE CONSERVED MEMBRANE PROTEIN	23	0	6.9	0	27.6	27.57	2.98	0.431	0.93482
Rv0413	mutT3	POSSIBLE MUTATOR PROTEIN MUTT3 (7,8-DIHYDRO-8-OXOGUANINE-TRIPHOSPHATASE) (8-OXO-DGTPASE) (DGTP PYROPHOSPHOHYDROLASE)	8	35.9	59.1	502.4	827.8	325.33	0.72	0.1791	0.75064
Rv0414c	thiE	thiamine-phosphate pyrophosphorylase	10	3.5	59.5	7	119.1	112.09	4.09	0.3287	0.88672
Rv0415	thiO	POSSIBLE THIAMINE BIOSYNTHESIS OXIDOREDUCTASE THIO	12	0	0	0	0	0	0	1	1
Rv0416	thiS	sulfur carrier protein ThiS	4	0	0	0	0	0	0	1	1
Rv0417	thiG	thiazole synthase	16	0	0	0	0	0	0	1	1
Rv0418	lpqL	PROBABLE LIPOPROTEIN AMINOPEPTIDASE LPQL	28	19.9	18.1	913.9	832.7	-81.22	-0.13	0.753	1
Rv0419	lpqM	POSSIBLE LIPOPROTEIN PEPTIDASE LPQM	23	41.7	37.8	1669.2	1511	-158.18	-0.14	0.7082	1
Rv0420c	-	POSSIBLE TRANSMEMBRANE PROTEIN	9	42.2	51.2	674.7	818.7	144.04	0.28	0.6437	1
Rv0421c	-	hypothetical protein Rv0421c	10	19.5	17.9	195.1	178.7	-16.39	-0.13	0.8756	1
Rv0422c	thiD	phosphomethylpyrimidine kinase	14	0	2.8	0	5.6	5.64	1.93	1	1
Rv0423c	thiC	thiamine biosynthesis protein ThiC	22	6.1	3.2	73.7	38.9	-34.76	-0.92	0.5018	0.9663
Rv0424c	-	hypothetical protein Rv0424c	8	57.7	120.5	807.4	1686.6	879.19	1.06	0.171	0.73921
Rv0425c	ctpH	POSSIBLE METAL CATION TRANSPORTING P-TYPE ATPASE CTPH	41	20.5	41	1268.9	2540.7	1271.77	1	0.0047	0.07325
Rv0426c	-	POSSIBLE TRANSMEMBRANE PROTEIN	2	34.7	14.5	138.9	57.8	-81.03	-1.26	0.5544	0.98445
Rv0427c	xthA	PROBABLE EXODEOXYRIBONUCLEASE III PROTEIN XTHA (EXONUCLEASE III) (EXO III) (AP ENDONUCLEASE VI)	13	22.6	23.5	543.1	564.2	21.12	0.06	0.9048	1
Rv0428c	-	hypothetical protein Rv0428c	17	11	15.2	330.7	456.2	125.45	0.46	0.445	0.94142
Rv0429c	def	peptide deformylase	9	0	0	0	0	0	0	1	1
Rv0430	-	hypothetical protein Rv0430	3	0	0	0	0	0	0	1	1
Rv0431	-	PUTATIVE TUBERCULIN RELATED PEPTIDE	10	7.3	67.8	116.2	1084.6	968.44	3.22	0.0012	0.02291
Rv0432	sodC	PROBABLE PERIPLASMIC SUPEROXIDE DISMUTASE	13	16.8	56.3	436.2	1464	1027.87	1.75	0.0036	0.05863
Rv0433	-	hypothetical protein Rv0433	24	28.4	23.7	1251.3	1041.9	-209.45	-0.26	0.6338	1
Rv0434	-	hypothetical protein Rv0434	14	21.4	43.2	557	1124.1	567.19	1.01	0.0515	0.40527
Rv0435c	-	PUTATIVE CONSERVED ATPASE	23	39.5	40.3	1581.4	1610.2	28.78	0.03	0.9446	1
Rv0436c	pssA	PROBABLE CDP-DIACYLGLYCEROL--SERINE O-PHOSPHATIDYLTRANSFERASE PSSA (PS SYNTHASE) (PHOSPHATIDYLSERINE SYNTHASE)	17	18.4	33.7	626	1145.8	519.84	0.87	0.0688	0.47317
Rv0437c	psd	phosphatidylserine decarboxylase	8	19.2	25.7	191.7	256.6	64.85	0.42	0.6705	1
Rv0438c	moeA2	PROBABLE MOLYBDOPTERIN BIOSYNTHESIS PROTEIN MOEA2	14	39.3	38.6	785.9	771.2	-14.68	-0.03	0.9747	1
Rv0439c	-	short chain dehydrogenase	19	40.9	39.7	1473.5	1428.8	-44.7	-0.04	0.9276	1
Rv0440	groEL	chaperonin GroEL	13	0	0	0	0	0	0	1	1
Rv0441c	-	hypothetical protein Rv0441c	9	27	16.7	432.1	266.9	-165.19	-0.7	0.2725	0.86287
Rv0442c	PPE10	PPE FAMILY PROTEIN	24	27.7	30.5	1162.6	1281.7	119.06	0.14	0.7684	1
Rv0443	-	hypothetical protein Rv0443	15	68.1	75.5	1769.3	1962.1	192.75	0.15	0.7563	1
Rv0444c	-	hypothetical protein Rv0444c	9	35.5	28.4	568	454.7	-113.34	-0.32	0.6225	1
Rv0445c	sigK	RNA polymerase sigma factor SigK	10	63.7	83.4	1146.6	1500.6	353.97	0.39	0.4139	0.93482
Rv0446c	-	POSSIBLE CONSERVED TRANSMEMBRANE PROTEIN	17	34.7	47.4	1109	1515.4	406.48	0.45	0.2783	0.86611
Rv0447c	ufaA1	PROBABLE CYCLOPROPANE-FATTY-ACYL-PHOSPHOLIPID SYNTHASE UFAA1 (CYCLOPROPANE FATTY ACID SYNTHASE) (CFA SYNTHASE)	27	40.2	54.4	2011.1	2718.6	707.48	0.43	0.2285	0.82465
Rv0448c	-	hypothetical protein Rv0448c	16	40.5	54.9	1297.1	1756.8	459.68	0.44	0.2881	0.87247
Rv0449c	-	hypothetical protein Rv0449c	23	74.5	60.6	3127.1	2546.4	-580.65	-0.3	0.2901	0.8749
Rv0450c	mmpL4	PROBABLE CONSERVED TRANSMEMBRANE TRANSPORT PROTEIN MMPL4	84	13.6	17.8	1822	2379.6	557.67	0.39	0.2649	0.85129
Rv0451c	mmpS4	PROBABLE CONSERVED MEMBRANE PROTEIN MMPS4	15	17.3	14.4	346.9	287	-59.9	-0.27	0.7374	1
Rv0452	-	POSSIBLE TRANSCRIPTIONAL REGULATORY PROTEIN	10	63.8	40.9	1275.1	818.1	-456.98	-0.64	0.1895	0.76996
Rv0453	PPE11	PPE FAMILY PROTEIN	23	63.9	69.1	2812.7	3040.7	228.03	0.11	0.8124	1
Rv0454	-	hypothetical protein Rv0454	7	135.6	88.6	1898.8	1240.6	-658.2	-0.61	0.3252	0.88672
Rv0455c	-	hypothetical protein Rv0455c	11	0	0	0	0	0	0	1	1
Rv0456A	-	hypothetical protein Rv0456A	4	104.7	46	837.2	367.7	-469.5	-1.19	0.1818	0.75561
Rv0456c	echA2	enoyl-CoA hydratase	11	40.3	34.8	887.1	766.5	-120.62	-0.21	0.6586	1
Rv0457c	-	PROBABLE PEPTIDASE	38	33.7	42	2088.7	2603.5	514.79	0.32	0.4405	0.93953
Rv0458	-	PROBABLE ALDEHYDE DEHYDROGENASE	23	36.2	53.5	1522	2246.9	724.9	0.56	0.189	0.76991
Rv0459	-	hypothetical protein Rv0459	6	26.7	45.1	266.8	450.8	184.03	0.76	0.3376	0.88672
Rv0460	-	CONSERVED HYDROPHOBIC PROTEIN	3	68.4	25.1	410.3	150.8	-259.54	-1.44	0.3037	0.88672
Rv0461	-	PROBABLE TRANSMEMBRANE PROTEIN	17	120	153	4080.9	5203.1	1122.19	0.35	0.2491	0.84496
Rv0462	lpd	dihydrolipoamide dehydrogenase	27	0	11.5	0	183.4	183.45	3.64	0.0003	0.00676
Rv0463	-	PROBABLE CONSERVED MEMBRANE PROTEIN	4	104.3	61.9	625.7	371.3	-254.35	-0.75	0.1655	0.72609
Rv0464c	-	hypothetical protein Rv0464c	15	82.1	77.5	2133.7	2013.9	-119.86	-0.08	0.8638	1
Rv0465c	-	PROBABLE TRANSCRIPTIONAL REGULATORY PROTEIN	27	91.6	87.7	4761.1	4559.8	-201.28	-0.06	0.8192	1
Rv0466	-	hypothetical protein Rv0466	8	101.5	103.1	1623.4	1649.1	25.77	0.02	0.9617	1
Rv0467	icl	isocitrate lyase	19	37.3	9.3	298.2	74.2	-223.98	-2.01	0.2461	0.84343
Rv0468	fadB2	3-hydroxybutyryl-CoA dehydrogenase	13	84.1	60.8	2186.5	1580.4	-606.05	-0.47	0.2785	0.86611
Rv0469	umaA	POSSIBLE MYCOLIC ACID SYNTHASE UMAA	25	56.2	26.6	2699.5	1278.4	-1421.06	-1.08	0.0078	0.10882
Rv0470A	-	hypothetical protein Rv0470A	11	114.9	106.4	2297.4	2127.3	-170.13	-0.11	0.8083	1
Rv0470c	pcaA	MYCOLIC ACID SYNTHASE PCAA (CYCLOPROPANE SYNTHASE)	12	156.9	112.5	3765.6	2699.6	-1065.93	-0.48	0.1989	0.78705
Rv0471c	-	hypothetical protein Rv0471c	12	100.3	103.7	2206.8	2281.7	74.81	0.05	0.9085	1
Rv0472c	-	PROBABLE TRANSCRIPTIONAL REGULATORY PROTEIN (POSSIBLY TETR-FAMILY)	10	26.7	9.7	534.6	194.1	-340.41	-1.46	0.0517	0.40527
Rv0473	-	POSSIBLE CONSERVED TRANSMEMBRANE PROTEIN	16	68.5	46.3	2192.4	1482.6	-709.72	-0.56	0.2083	0.79762
Rv0474	-	PROBABLE TRANSCRIPTIONAL REGULATORY PROTEIN	8	126.5	105	2023.2	1679.5	-343.73	-0.27	0.5733	0.99576
Rv0475	hbhA	IRON-REGULATED HEPARIN BINDING HEMAGGLUTININ HBHA (ADHESIN)	10	101.2	51	2024.9	1020.9	-1004.02	-0.99	0.0359	0.31551
Rv0476	-	POSSIBLE CONSERVED TRANSMEMBRANE PROTEIN	7	95.3	42.6	1143.8	510.7	-633.14	-1.16	0.0585	0.43065
Rv0477	-	POSSIBLE CONSERVED SECRETED PROTEIN	6	131.6	97.5	1579.2	1169.4	-409.76	-0.43	0.6131	1
Rv0478	deoC	deoxyribose-phosphate aldolase	3	53.7	27.8	322	166.5	-155.49	-0.95	0.6024	1
Rv0479c	-	PROBABLE CONSERVED MEMBRANE PROTEIN	13	7.9	13.7	79.5	137.3	57.82	0.79	0.5466	0.98146
Rv0480c	-	POSSIBLE AMIDOHYDROLASE	16	53.3	37.4	1598.3	1123.1	-475.18	-0.51	0.2944	0.87917
Rv0481c	-	hypothetical protein Rv0481c	12	49.3	52.1	1182.8	1249.7	66.95	0.08	0.8721	1
Rv0482	murB	UDP-N-acetylenolpyruvoylglucosamine reductase	14	35.5	56.8	142.1	227.3	85.17	0.68	0.6238	1
Rv0483	lprQ	PROBABLE CONSERVED LIPOPROTEIN LPRQ	30	45.9	99	2661.5	5739.3	3077.86	1.11	0.0012	0.02291
Rv0484c	-	PROBABLE SHORT-CHAIN TYPE OXIDOREDUCTASE	10	69.9	56	1118.5	896.2	-222.25	-0.32	0.6395	1
Rv0485	-	POSSIBLE TRANSCRIPTIONAL REGULATORY PROTEIN	23	55.9	70.7	2236.5	2826.6	590.19	0.34	0.275	0.86398
Rv0486	-	MANNOSYLTRANSFERASE	13	63.1	11.5	1515.1	277	-1238.05	-2.45	0.0002	0.00467
Rv0487	-	hypothetical protein Rv0487	10	162	76.7	3240.3	1533.2	-1707.08	-1.08	0.0163	0.18906
Rv0488	-	PROBABLE CONSERVED INTEGRAL MEMBRANE PROTEIN	9	62.2	47.2	1120	849.4	-270.62	-0.4	0.4536	0.94658
Rv0489	gpm1	phosphoglyceromutase	12	156.6	18.4	3758.4	441.8	-3316.69	-3.09	0.0001	0.00253
Rv0490	senX3	PUTATIVE TWO COMPONENT SENSOR HISTIDINE KINASE SENX3	16	53.6	27.3	1285.8	656.2	-629.6	-0.97	0.0369	0.32288
Rv0491	regX3	TWO COMPONENT SENSORY TRANSDUCTION PROTEIN REGX3 (TRANSCRIPTIONAL REGULATORY PROTEIN) (PROBABLY LUXR-FAMILY)	10	73.2	103.2	1317.4	1858.3	540.86	0.5	0.5506	0.98314
Rv0492A	-	hypothetical protein Rv0492A	4	64.5	43.7	515.7	349.6	-166.11	-0.56	0.2771	0.86611
Rv0492c	-	PROBABLE OXIDOREDUCTASE GMC-TYPE	18	40.3	60	1207.9	1801.4	593.51	0.58	0.2299	0.82565
Rv0493c	-	hypothetical protein Rv0493c	18	27.4	25.6	876.7	818.9	-57.86	-0.1	0.8666	1
Rv0494	-	PROBABLE TRANSCRIPTIONAL REGULATORY PROTEIN (PROBABLY GNTR-FAMILY)	8	25.9	50.1	362.4	701.7	339.21	0.95	0.239	0.83139
Rv0495c	-	hypothetical protein Rv0495c	13	1.4	16.1	34.7	387.4	352.7	3.48	0	0
Rv0496	-	hypothetical protein Rv0496	8	18.4	39.7	293.9	635.5	341.58	1.11	0.2187	0.81544
Rv0497	-	PROBABLE CONSERVED TRANSMEMBRANE PROTEIN	15	0.4	28.5	8	626	617.99	6.3	0	0
Rv0498	-	hypothetical protein Rv0498	12	44.4	47.1	888.4	942.3	53.88	0.08	0.9022	1
Rv0499	-	hypothetical protein Rv0499	6	30.3	25.5	363.8	306.2	-57.6	-0.25	0.6844	1
Rv0500	proC	pyrroline-5-carboxylate reductase	13	24.1	14.5	578	347.6	-230.38	-0.73	0.545	0.98121
Rv0500A	-	hypothetical protein Rv0500A	5	31.7	32.9	189.9	197.7	7.78	0.06	0.9529	1
Rv0500B	-	hypothetical protein Rv0500B	2	62.9	71	251.4	284.2	32.74	0.18	0.8363	1
Rv0501	galE2	POSSIBLE UDP-GLUCOSE 4-EPIMERASE GALE2 (GALACTOWALDENASE) (UDP-GALACTOSE 4-EPIMERASE) (URIDINE DIPHOSPHATE GALACTOSE 4-EPIMERASE) (URIDINE DIPHOSPHO-GALACTOSE 4-EPIMERASE)	26	32.3	40.5	1613.5	2025.2	411.74	0.33	0.5018	0.9663
Rv0502	-	hypothetical protein Rv0502	19	46.1	91.7	1753.4	3484.7	1731.23	0.99	0.0468	0.38031
Rv0503c	cmaA2	CYCLOPROPANE-FATTY-ACYL-PHOSPHOLIPID SYNTHASE 2 CMAA2 (CYCLOPROPANE FATTY ACID SYNTHASE) (CFA SYNTHASE) (CYCLOPROPANE MYCOLIC ACID SYNTHASE 2) (MYCOLIC ACID TRANS-CYCLOPROPANE SYNTHETASE)	20	66.8	78.2	2670.9	3129.5	458.61	0.23	0.5112	0.96706
Rv0504c	-	hypothetical protein Rv0504c	8	0	18.6	0	111.4	111.44	4.29	0.0491	0.39498
Rv0505c	serB1	POSSIBLE PHOSPHOSERINE PHOSPHATASE SERB1 (PSP) (O-PHOSPHOSERINE PHOSPHOHYDROLASE) (PSPASE)	22	76.7	9.3	2761.9	335	-2426.92	-3.04	0	0
Rv0506	mmpS2	PROBABLE CONSERVED MEMBRANE PROTEIN MMPS2	9	111.7	56.8	1787.6	909.2	-878.32	-0.98	0.2066	0.79493
Rv0507	mmpL2	PROBABLE CONSERVED TRANSMEMBRANE TRANSPORT PROTEIN MMPL2	82	52.4	34.7	7441.2	4924.2	-2516.92	-0.6	0.0529	0.40905
Rv0508	-	hypothetical protein Rv0508	9	107.4	78.8	1718.7	1260.2	-458.51	-0.45	0.2247	0.82119
Rv0509	hemA	glutamyl-tRNA reductase	22	9	15.8	17.9	31.6	13.67	0.82	1	1
Rv0510	hemC	porphobilinogen deaminase	13	0	7.5	0	59.8	59.81	3.08	0.0176	0.19561
Rv0511	hemD	PROBABLE UROPORPHYRIN-III C-METHYLTRANSFERASE HEMD (UROPORPHYRINOGEN III METHYLASE) (UROGEN III METHYLASE) (SUMT) (UROGEN III METHYLASE) (UROM)	19	0.5	25.2	1	50.4	49.44	5.67	0.3287	0.88672
Rv0512	hemB	delta-aminolevulinic acid dehydratase	22	8.5	32	33.9	127.8	93.91	1.91	0.3165	0.88672
Rv0513	-	POSSIBLE CONSERVED TRANSMEMBRANE PROTEIN	7	37.6	41.7	525.8	583.7	57.86	0.15	0.8675	1
Rv0514	-	POSSIBLE TRANSMEMBRANE PROTEIN	2	80.6	199.8	161.1	399.6	238.48	1.31	0.3335	0.88672
Rv0515	-	CONSERVED 13E12 REPEAT FAMILY PROTEIN	19	87.6	73.4	3151.8	2643.2	-508.61	-0.25	0.6271	1
Rv0516c	-	hypothetical protein Rv0516c	9	101.4	43.4	1824.5	780.9	-1043.59	-1.22	0.0113	0.14497
Rv0517	-	POSSIBLE MEMBRANE ACYLTRANSFERASE	21	68.2	64.5	2862.4	2707.4	-154.96	-0.08	0.7922	1
Rv0518	-	POSSIBLE EXPORTED PROTEIN	12	67.2	99.6	1477.5	2192.2	714.68	0.57	0.3926	0.92684
Rv0519c	-	POSSIBLE CONSERVED MEMBRANE PROTEIN	9	41.3	40	660.9	640.6	-20.32	-0.05	0.9164	1
Rv0520	-	POSSIBLE METHYLTRANSFERASE/METHYLASE (FRAGMENT)	5	55.7	83.4	557.4	833.6	276.21	0.58	0.4338	0.93531
Rv0521	-	POSSIBLE METHYLTRANSFERASE/METHYLASE (FRAGMENT)	5	26.8	30.8	267.7	307.9	40.18	0.2	0.7544	1
Rv0522	gabP	PROBABLE GABA PERMEASE GABP (4-AMINO BUTYRATE TRANSPORT CARRIER) (GAMA-AMINOBUTYRATE PERMEASE)	23	48.2	37.1	2022.6	1556.2	-466.33	-0.38	0.2674	0.85559
Rv0523c	-	hypothetical protein Rv0523c	9	40.2	62.1	643.5	994.2	350.72	0.63	0.3068	0.88672
Rv0524	hemL	glutamate-1-semialdehyde aminotransferase	21	0	14.7	0	29.3	29.33	3.97	1	1
Rv0525	-	hypothetical protein Rv0525	10	7.7	16.4	31	65.6	34.58	1.08	0.6422	1
Rv0526	-	POSSIBLE THIOREDOXIN PROTEIN (THIOL-DISULFIDE INTERCHANGE PROTEIN)	7	0	0	0	0	0	0	1	1
Rv0527	ccdA	POSSIBLE CYTOCHROME C-TYPE BIOGENESIS PROTEIN CCDA	5	0	0	0	0	0	0	1	1
Rv0528	-	PROBABLE CONSERVED TRANSMEMBRANE PROTEIN	16	0	0	0	0	0	0	1	1
Rv0529	ccsA	POSSIBLE CYTOCHROME C-TYPE BIOGENESIS PROTEIN CCSA	18	0	0	0	0	0	0	1	1
Rv0530	-	hypothetical protein Rv0530	18	55.5	39	1664.8	1169.2	-495.54	-0.51	0.1417	0.68434
Rv0531	-	POSSIBLE CONSERVED MEMBRANE PROTEIN	4	22.8	0	45.6	0	-45.59	-4.57	1	1
Rv0532	PE_PGRS6	PE-PGRS FAMILY PROTEIN	21	22.6	32.2	678.7	965	286.23	0.51	0.3009	0.88605
Rv0533c	fabH	3-oxoacyl-(acyl carrier protein) synthase III	16	36	57.8	1081.5	1732.7	651.26	0.68	0.1935	0.77635
Rv0534c	menA	1,4-dihydroxy-2-naphthoate octaprenyltransferase	11	0	1.1	0	2.3	2.26	1.09	1	1
Rv0535	pnp	5'-methylthioadenosine phosphorylase	9	19.7	41.3	275.8	578.2	302.46	1.07	0.2425	0.8359
Rv0536	galE3	PROBABLE UDP-GLUCOSE 4-EPIMERASE GALE3 (GALACTOWALDENASE) (UDP-GALACTOSE 4-EPIMERASE) (URIDINE DIPHOSPHATE GALACTOSE 4-EPIMERASE) (URIDINE DIPHOSPHO-GALACTOSE 4-EPIMERASE)	12	13.9	15.4	304.8	337.8	33.07	0.15	0.8389	1
Rv0537c	-	PROBABLE INTEGRAL MEMBRANE PROTEIN	19	28.1	47	1011.5	1693.5	682.02	0.74	0.09	0.54327
Rv0538	-	POSSIBLE CONSERVED MEMBRANE PROTEIN	15	14.5	29.1	404.9	815.1	410.27	1.01	0.048	0.38691
Rv0539	-	PROBABLE DOLICHYL-PHOSPHATE SUGAR SYNTHASE (DOLICHOL-PHOSPHATE SUGAR SYNTHETASE) (DOLICHOL-PHOSPHATE SUGAR TRANSFERASE) (SUGAR PHOSPHORYLDOLICHOL SYNTHASE)	6	22.1	9.8	264.9	118	-146.88	-1.17	0.4776	0.9582
Rv0540	-	hypothetical protein Rv0540	11	15.1	27.6	272.2	496.2	224.01	0.87	0.3285	0.88672
Rv0541c	-	PROBABLE CONSERVED INTEGRAL MEMBRANE PROTEIN	18	0	2.1	0	4.2	4.22	1.64	1	1
Rv0542c	menE	O-succinylbenzoic acid--CoA ligase	14	0	0	0	0	0	0	1	1
Rv0543c	-	hypothetical protein Rv0543c	2	0	0	0	0	0	0	1	1
Rv0544c	-	POSSIBLE CONSERVED TRANSMEMBRANE PROTEIN	6	55.6	43.7	666.9	524.1	-142.76	-0.35	0.749	1
Rv0545c	pitA	PROBABLE LOW-AFFINITY INORGANIC PHOSPHATE TRANSPORTER INTEGRAL MEMBRANE PROTEIN PITA	14	14.1	12.4	309.4	272.9	-36.5	-0.18	0.8276	1
Rv0546c	-	hypothetical protein Rv0546c	8	33.5	20.2	469.6	283	-186.6	-0.73	0.2253	0.82119
Rv0547c	-	short chain dehydrogenase	10	37.2	47.2	670.1	850.3	180.18	0.34	0.5452	0.98121
Rv0548c	menB	naphthoate synthase	12	40.2	18.3	80.3	36.6	-43.69	-1.13	1	1
Rv0549c	-	hypothetical protein Rv0549c	4	16.2	42.3	129.3	338.8	209.49	1.39	0.1584	0.71414
Rv0550c	-	hypothetical protein Rv0550c	3	153.5	45.9	920.7	275.6	-645.14	-1.74	0.1023	0.58562
Rv0551c	fadD8	acyl-CoA synthetase	32	24	37	1344.3	2072.4	728.15	0.62	0.0495	0.3958
Rv0552	-	hypothetical protein Rv0552	19	19.4	31.6	658.6	1074.5	415.9	0.71	0.249	0.84496
Rv0553	menC	O-succinylbenzoate synthase	12	5.7	40.4	22.9	161.7	138.84	2.82	0.1412	0.68434
Rv0554	bpoC	POSSIBLE PEROXIDASE BPOC (NON-HAEM PEROXIDASE)	14	30.5	33	852.7	924	71.33	0.12	0.8184	1
Rv0555	menD	2-succinyl-6-hydroxy-2,4-cyclohexadiene-1-carboxylic acid synthase/2-oxoglutarate decarboxylase	15	0	0	0	0	0	0	1	1
Rv0556	-	PROBABLE CONSERVED TRANSMEMBRANE PROTEIN	13	0	0	0	0	0	0	1	1
Rv0557	pimB	MANNOSYLTRANSFERASE PIMB	15	2.8	5.4	39.7	74.9	35.27	0.92	0.4746	0.95784
Rv0558	ubiE	ubiquinone/menaquinone biosynthesis methyltransferase	14	0	0	0	0	0	0	1	1
Rv0559c	-	POSSIBLE CONSERVED SECRETED PROTEIN	7	39.1	58.1	469.8	696.9	227.13	0.57	0.4429	0.94091
Rv0560c	-	POSSIBLE BENZOQUINONE METHYLTRANSFERASE (METHYLASE)	15	24.1	37.2	531.2	817.8	286.61	0.62	0.7076	1
Rv0561c	-	POSSIBLE OXIDOREDUCTASE	18	26.9	46.9	805.9	1405.7	599.79	0.8	0.145	0.68434
Rv0562	grcC1	PROBABLE POLYPRENYL-DIPHOSPHATE SYNTHASE GRCC1 (POLYPRENYL PYROPHOSPHATE SYNTHETASE)	15	25.9	67.3	51.7	134.5	82.81	1.38	0.6692	1
Rv0563	htpX	heat shock protein HtpX	11	33.5	10.1	736.1	222.5	-513.57	-1.73	0.0033	0.05603
Rv0564c	gpsA	NAD(P)H-dependent glycerol-3-phosphate dehydrogenase	11	55.7	58.2	1002.5	1047	44.51	0.06	0.8883	1
Rv0565c	-	PROBABLE MONOOXYGENASE	36	33.1	38.3	2248.6	2602.5	353.96	0.21	0.4591	0.95234
Rv0566c	-	nucleotide-binding protein	5	82.3	47.2	658.4	378	-280.45	-0.8	0.4017	0.93316
Rv0567	-	PROBABLE METHYLTRANSFERASE/METHYLASE	20	60.6	61	2301	2317.6	16.59	0.01	0.9841	1
Rv0568	cyp135B1	POSSIBLE CYTOCHROME P450 135B1 CYP135B1	12	38.8	46.5	853.6	1024	170.45	0.26	0.6935	1
Rv0569	-	hypothetical protein Rv0569	4	25.6	63.7	205	509.4	304.46	1.31	0.2384	0.83139
Rv0570	nrdZ	PROBABLE RIBONUCLEOSIDE-DIPHOSPHATE REDUCTASE (LARGE SUBUNIT) NRDZ (RIBONUCLEOTIDE REDUCTASE)	37	16.8	27.3	941.8	1528.5	586.7	0.7	0.1205	0.63096
Rv0571c	-	hypothetical protein Rv0571c	13	14.7	10.4	294.7	208.4	-86.27	-0.5	0.4452	0.94142
Rv0572c	-	hypothetical protein Rv0572c	7	33.3	77.1	466.7	1079.8	613.01	1.21	0.038	0.3292
Rv0573c	-	nicotinate phosphoribosyltransferase	16	25.2	21.7	757.4	650.1	-107.31	-0.22	0.7637	1
Rv0574c	-	hypothetical protein Rv0574c	20	29.3	51.9	937.7	1659.2	721.55	0.82	0.212	0.8033
Rv0575c	-	hypothetical protein Rv0575c	14	38.8	69.6	931.7	1669.2	737.5	0.84	0.1493	0.68868
Rv0576	-	PROBABLE TRANSCRIPTIONAL REGULATORY PROTEIN (POSSIBLY ARSR-FAMILY)	20	17.9	32.9	538.3	986.5	448.22	0.87	0.1083	0.59822
Rv0577	TB27.3	hypothetical protein Rv0577	14	42.3	58.1	1185.3	1626.3	440.99	0.46	0.3669	0.90564
Rv0578c	PE_PGRS7	PE-PGRS FAMILY PROTEIN	27	18.8	28.7	601.9	919.8	317.91	0.61	0.3242	0.88672
Rv0579	-	hypothetical protein Rv0579	15	39.1	39.1	937.7	938	0.22	0	0.9992	1
Rv0580c	-	hypothetical protein Rv0580c	9	22.5	15.5	404.8	278.5	-126.29	-0.54	0.5122	0.96706
Rv0581	-	hypothetical protein Rv0581	4	103.2	100.9	825.4	807.2	-18.24	-0.03	0.9691	1
Rv0582	-	hypothetical protein Rv0582	10	17.1	13.5	239.4	188.7	-50.76	-0.34	0.6047	1
Rv0583c	lpqN	PROBABLE CONSERVED LIPOPROTEIN LPQN	7	27.4	39.1	383.2	548	164.81	0.52	0.4154	0.93482
Rv0584	-	POSSIBLE CONSERVED EXPORTED PROTEIN	62	26.4	38.5	2898.9	4239.1	1340.24	0.55	0.0507	0.40058
Rv0585c	-	PROBABLE CONSERVED INTEGRAL MEMBRANE PROTEIN	41	14.1	28.6	787.7	1599.5	811.79	1.02	0.0095	0.12763
Rv0586	-	PROBABLE TRANSCRIPTIONAL REGULATORY PROTEIN (GNTR-FAMILY)	12	8.7	14.6	157.1	262.1	105.02	0.74	0.4787	0.95884
Rv0587	yrbE2A	CONSERVED HYPOTHETICAL INTEGRAL MEMBRANE PROTEIN YRBE2A	13	25.4	15.9	559	350.4	-208.51	-0.67	0.3058	0.88672
Rv0588	yrbE2B	CONSERVED HYPOTHETICAL INTEGRAL MEMBRANE PROTEIN YRBE2B	16	29.6	29.2	768.9	759.2	-9.71	-0.02	0.9758	1
Rv0589	mce2A	MCE-FAMILY PROTEIN MCE2A	27	26	38	988.7	1444.7	456.02	0.55	0.1439	0.68434
Rv0590	mce2B	MCE-FAMILY PROTEIN MCE2B	11	8.9	23.9	177.1	478	300.85	1.43	0.0722	0.48402
Rv0590A	-	MCE-FAMILY RELATED PROTEIN	7	11.6	60.6	115.7	605.8	490.1	2.39	0.0657	0.46315
Rv0591	mce2C	MCE-FAMILY PROTEIN MCE2C	22	19.8	34.3	831.6	1438.9	607.33	0.79	0.1107	0.60506
Rv0592	mce2D	MCE-FAMILY PROTEIN MCE2D	29	18.5	24.8	886.6	1192.6	306.02	0.43	0.3398	0.88672
Rv0593	lprL	POSSIBLE MCE-FAMILY LIPOPROTEIN LPRL (MCE-FAMILY LIPOPROTEIN MCE2E)	19	27.3	38.1	765.2	1068.1	302.91	0.48	0.346	0.88923
Rv0594	mce2F	MCE-FAMILY PROTEIN MCE2F	30	35	54.1	2029.3	3135.3	1105.95	0.63	0.0698	0.47675
Rv0595c	-	hypothetical protein Rv0595c	8	50.3	56.6	804.5	904.8	100.32	0.17	0.7738	1
Rv0596c	-	hypothetical protein Rv0596c	5	14.1	2.9	112.6	23	-89.59	-2.29	0.0433	0.35844
Rv0597c	-	hypothetical protein Rv0597c	13	35	37.5	770.6	825.8	55.24	0.1	0.8976	1
Rv0598c	-	hypothetical protein Rv0598c	7	7.3	26.2	87.7	314.4	226.72	1.84	0.0225	0.23019
Rv0599c	-	hypothetical protein Rv0599c	6	9.5	11.2	94.5	112.1	17.58	0.25	0.7999	1
Rv0600c	-	PROBABLE TWO COMPONENT SENSOR KINASE -SECOND PART	3	14.6	69.6	87.8	417.9	330.11	2.25	0.159	0.71523
Rv0601c	-	PROBABLE TWO COMPONENT SENSOR KINASE -FIRST PART	4	17.7	37.9	106	227.5	121.48	1.1	0.3553	0.89417
Rv0602c	tcrA	PROBABLE TWO COMPONENT DNA BINDING TRANSCRIPTIONAL REGULATORY PROTEIN TCRA	11	36.6	42.4	659	762.4	103.47	0.21	0.7571	1
Rv0603	-	POSSIBLE EXPORTED PROTEIN	2	14.4	10.5	57.7	42	-15.72	-0.46	0.8284	1
Rv0604	lpqO	PROBABLE CONSERVED LIPOPROTEIN LPQO	7	23.2	32.4	278.5	388.4	109.89	0.48	0.6034	1
Rv0605	-	POSSIBLE RESOLVASE	10	58.6	68.7	1171.5	1374	202.56	0.23	0.6745	1
Rv0606	-	POSSIBLE TRANSPOSASE (FRAGMENT)	9	31	28.1	371.6	336.7	-34.92	-0.14	0.8261	1
Rv0607	-	hypothetical protein Rv0607	1	43.7	5.5	87.3	11	-76.28	-2.98	0.669	1
Rv0608	-	hypothetical protein Rv0608	2	36.7	9	73.4	18	-55.33	-2.02	0.6642	1
Rv0609	-	hypothetical protein Rv0609	7	19.4	22.5	271.5	315.7	44.21	0.22	0.8139	1
Rv0609A	-	hypothetical protein Rv0609A	2	22.1	17.3	88.3	69.3	-19.05	-0.35	0.7341	1
Rv0610c	-	hypothetical protein Rv0610c	11	26	26.7	520.1	534.6	14.51	0.04	0.9567	1
Rv0611c	-	hypothetical protein Rv0611c	12	31.6	26.2	757.8	629	-128.84	-0.27	0.7104	1
Rv0612	-	hypothetical protein Rv0612	6	17.9	41	214.8	491.7	276.92	1.19	0.0541	0.41432
Rv0613c	-	hypothetical protein Rv0613c	16	36.9	25.1	1107.7	751.6	-356.05	-0.56	0.2882	0.87247
Rv0614	-	hypothetical protein Rv0614	14	19.6	36.8	470.7	883	412.27	0.91	0.1641	0.72349
Rv0615	-	PROBABLE INTEGRAL MEMBRANE PROTEIN	5	30.5	31.6	304.9	315.6	10.71	0.05	0.9325	1
Rv0616c	-	hypothetical protein Rv0616c	6	8.8	13.4	105.6	161.4	55.78	0.61	0.547	0.98146
Rv0617	-	hypothetical protein Rv0617	3	15.6	41.4	93.5	248.1	154.6	1.41	0.3367	0.88672
Rv0618	galTa	PROBABLE GALACTOSE-1-PHOSPHATE URIDYLYLTRANSFERASE GALTA	9	20	16.1	280.7	225.1	-55.57	-0.32	0.7248	1
Rv0619	galTb	PROBABLE GALACTOSE-1-PHOSPHATE URIDYLYLTRANSFERASE GALTB	12	22.6	5.7	407.5	102.9	-304.57	-1.99	0.0333	0.30335
Rv0620	galK	galactokinase	9	5.5	17.1	66.4	205.2	138.85	1.63	0.1671	0.73186
Rv0621	-	POSSIBLE MEMBRANE PROTEIN	9	32.3	43.7	451.9	612.1	160.11	0.44	0.6893	1
Rv0622	-	POSSIBLE MEMBRANE PROTEIN	13	17.7	23	389.6	506.9	117.31	0.38	0.6005	1
Rv0623	-	hypothetical protein Rv0623	3	29.2	45.9	116.9	183.4	66.5	0.65	0.6474	1
Rv0624	-	hypothetical protein Rv0624	7	29	20.1	405.7	281.9	-123.84	-0.53	0.5163	0.96962
Rv0625c	-	PROBABLE CONSERVED TRANSMEMBRANE PROTEIN	10	37	40.6	517.6	568.9	51.33	0.14	0.8508	1
Rv0626	-	hypothetical protein Rv0626	4	5.5	8.3	32.9	49.9	16.96	0.6	0.749	1
Rv0627	-	hypothetical protein Rv0627	1	0	3.6	0	7.1	7.14	2.19	1	1
Rv0628c	-	hypothetical protein Rv0628c	4	78.1	52.9	468.6	317.2	-151.42	-0.56	0.6479	1
Rv0629c	recD	PROBABLE EXONUCLEASE V (ALPHA CHAIN) RECD (EXODEOXYRIBONUCLEASE V ALPHA CHAIN) (EXODEOXYRIBONUCLEASE V POLYPEPTIDE)	16	13.1	14.5	289	319.4	30.37	0.14	0.8567	1
Rv0630c	recB	PROBABLE EXONUCLEASE V (BETA CHAIN) RECB (EXODEOXYRIBONUCLEASE V BETA CHAIN)(EXODEOXYRIBONUCLEASE V POLYPEPTIDE) (CHI-SPECIFIC ENDONUCLEASE)	34	22.5	19.5	1214.4	1054.7	-159.73	-0.2	0.7027	1
Rv0631c	recC	PROBABLE EXONUCLEASE V (GAMMA CHAIN) RECC (EXODEOXYRIBONUCLEASE V GAMMA CHAIN)(EXODEOXYRIBONUCLEASE V POLYPEPTIDE)	19	14.8	17.5	355.9	420.4	64.51	0.24	0.7442	1
Rv0632c	echA3	enoyl-CoA hydratase	13	21.8	46.9	523.1	1126.6	603.53	1.11	0.2303	0.82635
Rv0633c	-	POSSIBLE EXPORTED PROTEIN	13	38.1	53.6	914.6	1286.1	371.44	0.49	0.3693	0.90564
Rv0634A	-	hypothetical protein Rv0634A	6	56.4	36.3	564	363.2	-200.86	-0.64	0.2495	0.84496
Rv0634B	rpmG	50S ribosomal protein L33	4	62.7	46.3	250.8	185.1	-65.72	-0.44	0.7054	1
Rv0634c	-	POSSIBLE GLYOXALASE II (HYDROXYACYLGLUTATHIONE HYDROLASE) (GLX II)	13	58.8	50.3	1529.2	1306.8	-222.39	-0.23	0.5617	0.98905
Rv0635	-	hypothetical protein Rv0635	14	0	0	0	0	0	0	1	1
Rv0636	-	hypothetical protein Rv0636	8	0	53.5	0	107	107.02	5.77	0.3343	0.88672
Rv0637	-	hypothetical protein Rv0637	8	67.5	20.9	270.1	83.4	-186.62	-1.69	0.422	0.93482
Rv0638	secE	preprotein translocase subunit SecE	9	0	0	0	0	0	0	1	1
Rv0639	nusG	transcription antitermination protein NusG	13	134.9	40.5	269.9	81.1	-188.83	-1.74	0.3324	0.88672
Rv0640	rplK	50S ribosomal protein L11	6	100	12.8	200	25.6	-174.35	-2.96	1	1
Rv0641	rplA	50S ribosomal protein L1	8	84.1	69.1	168.1	138.3	-29.85	-0.28	1	1
Rv0642c	mmaA4	METHOXY MYCOLIC ACID SYNTHASE 4 MMAA4 (METHYL MYCOLIC ACID SYNTHASE 4) (MMA4) (HYDROXY MYCOLIC ACID SYNTHASE)	18	80.6	0.4	2900.6	13.9	-2886.75	-7.71	0	0
Rv0643c	mmaA3	METHOXY MYCOLIC ACID SYNTHASE 3 MMAA3 (METHYL MYCOLIC ACID SYNTHASE 3) (MMA3) (HYDROXY MYCOLIC ACID SYNTHASE)	22	131.4	91	5519.9	3821.2	-1698.72	-0.53	0.1006	0.58173
Rv0644c	mmaA2	METHOXY MYCOLIC ACID SYNTHASE 2 MMAA2 (METHYL MYCOLIC ACID SYNTHASE 2) (MMA2) (HYDROXY MYCOLIC ACID SYNTHASE)	11	82.7	126	1819.6	2772.8	953.23	0.61	0.1141	0.61438
Rv0645c	mmaA1	METHOXY MYCOLIC ACID SYNTHASE 1 MMAA1 (METHYL MYCOLIC ACID SYNTHASE 1) (MMA1) (HYDROXY MYCOLIC ACID SYNTHASE)	20	121.4	97.7	4854.1	3908.9	-945.18	-0.31	0.3223	0.88672
Rv0646c	lipG	PROBABLE LIPASE/ESTERASE LIPG	10	49.3	38.4	887.3	691	-196.28	-0.36	0.5379	0.97897
Rv0647c	-	hypothetical protein Rv0647c	15	55.1	38.1	440.7	304.8	-135.91	-0.53	0.6013	1
Rv0648	-	ALPHA-MANNOSIDASE	38	29.8	37.1	1965.9	2450.3	484.41	0.32	0.3838	0.9214
Rv0649	fabD2	POSSIBLE MALONYL COA-ACYL CARRIER PROTEIN TRANSACYLASE FABD2 (MCT)	4	88.6	8.2	354.3	32.7	-321.58	-3.44	0.0585	0.43065
Rv0650	-	POSSIBLE SUGAR KINASE	6	24.1	46.2	241.1	462	220.87	0.94	0.0816	0.5168
Rv0651	rplJ	50S ribosomal protein L10	6	0	0	0	0	0	0	1	1
Rv0652	rplL	50S ribosomal protein L7/L12	1	101.6	149.5	203.2	299	95.8	0.56	0.3353	0.88672
Rv0653c	-	POSSIBLE TRANSCRIPTIONAL REGULATORY PROTEIN (PROBABLY TETR-FAMILY)	11	36.9	28.3	811.8	621.7	-190.08	-0.38	0.506	0.96706
Rv0654	-	PROBABLE DIOXYGENASE	27	66.6	66	3464.5	3434.5	-29.97	-0.01	0.9731	1
Rv0655	mkl	POSSIBLE RIBONUCLEOTIDE-TRANSPORT ATP-BINDING PROTEIN ABC TRANSPORTER MKL	15	40.6	24.4	1137.4	683.4	-454.03	-0.73	0.1473	0.68552
Rv0656c	-	hypothetical protein Rv0656c	4	71.9	91	575.1	727.6	152.56	0.34	0.6964	1
Rv0657c	-	hypothetical protein Rv0657c	1	71.9	15.2	143.7	30.5	-113.24	-2.24	0.6635	1
Rv0658c	-	PROBABLE CONSERVED INTEGRAL MEMBRANE PROTEIN	17	27.1	11.6	757.9	325.3	-432.68	-1.22	0.0654	0.46267
Rv0659c	-	hypothetical protein Rv0659c	4	52.5	46.2	420.4	369.8	-50.59	-0.18	0.7835	1
Rv0660c	-	hypothetical protein Rv0660c	2	40.8	26.4	163.3	105.7	-57.54	-0.63	0.4769	0.95784
Rv0661c	-	hypothetical protein Rv0661c	5	16.5	38.9	165.2	389.1	223.95	1.24	0.1054	0.59178
Rv0662c	-	hypothetical protein Rv0662c	6	15.1	36	181.2	432.4	251.21	1.26	0.1982	0.7861
Rv0663	atsD	POSSIBLE ARYLSULFATASE ATSD (ARYL-SULFATE SULPHOHYDROLASE) (ARYLSULPHATASE)	47	18.1	33	1519.1	2768.9	1249.86	0.87	0.0195	0.20638
Rv0664	-	hypothetical protein Rv0664	3	7.7	45.8	30.8	183.3	152.44	2.57	0.0179	0.19675
Rv0665	-	hypothetical protein Rv0665	5	13	73	77.8	437.8	360.05	2.49	0.0675	0.46839
Rv0666	-	POSSIBLE MEMBRANE PROTEIN	0	0	0	0	0	0	0	1	1
Rv0667	rpoB	DNA-directed RNA polymerase subunit beta	39	39.1	11.8	78.3	23.7	-54.61	-1.72	1	1
Rv0668	rpoC	DNA-directed RNA polymerase subunit beta'	52	46.3	30.4	741.1	486.7	-254.46	-0.61	0.332	0.88672
Rv0669c	-	POSSIBLE HYDROLASE	37	54.4	56.4	3698.2	3837	138.86	0.05	0.8369	1
Rv0670	end	endonuclease IV	5	32.1	59.9	320.9	599.1	278.2	0.9	0.2747	0.86398
Rv0671	lpqP	POSSIBLE CONSERVED LIPOPROTEIN LPQP	13	24.6	46.6	639.8	1210.7	570.95	0.92	0.0905	0.54464
Rv0672	fadE8	PROBABLE ACYL-CoA DEHYDROGENASE FADE8	27	43.2	29	2075.6	1390.2	-685.36	-0.58	0.2356	0.83139
Rv0673	echA4	enoyl-CoA hydratase	10	44	19.1	791.3	344	-447.23	-1.2	0.0892	0.54327
Rv0674	-	hypothetical protein Rv0674	7	9.7	1.7	58	10.1	-47.92	-2.53	0.422	0.93482
Rv0675	echA5	enoyl-CoA hydratase	5	9.9	19.5	78.9	155.8	76.85	0.98	0.5105	0.96706
Rv0676c	mmpL5	PROBABLE CONSERVED TRANSMEMBRANE TRANSPORT PROTEIN MMPL5	32	18.8	23.1	1052.6	1291.3	238.71	0.29	0.4725	0.95784
Rv0677c	mmpS5	POSSIBLE CONSERVED MEMBRANE PROTEIN MMPS5	6	19	33.9	190.2	339.4	149.26	0.84	0.338	0.88672
Rv0678	-	hypothetical protein Rv0678	5	34.2	104.3	341.9	1042.5	700.64	1.61	0.0888	0.54259
Rv0679c	-	CONSERVED HYPOTHETICAL THREONINE RICH PROTEIN	6	52.8	38	527.8	379.8	-148.02	-0.47	0.4648	0.95497
Rv0680c	-	PROBABLE CONSERVED TRANSMEMBRANE PROTEIN	3	56	40.2	336	240.9	-95.05	-0.48	0.6653	1
Rv0681	-	PROBABLE TRANSCRIPTIONAL REGULATORY PROTEIN (POSSIBLY TETR-FAMILY)	13	35.6	35	855.5	839.3	-16.21	-0.03	0.9569	1
Rv0682	rpsL	30S ribosomal protein S12	8	0	0	0	0	0	0	1	1
Rv0683	rpsG	30S ribosomal protein S7	5	0	0	0	0	0	0	1	1
Rv0684	fusA1	elongation factor G	34	0	0	0	0	0	0	1	1
Rv0685	tuf	elongation factor Tu	12	159.4	152.8	318.7	305.7	-13.09	-0.06	1	1
Rv0686	-	PROBABLE MEMBRANE PROTEIN	12	102.3	78.1	2455.9	1873.7	-582.21	-0.39	0.4037	0.93316
Rv0687	fabG	3-ketoacyl-(acyl-carrier-protein) reductase	17	30.7	20.6	858.2	577.3	-280.91	-0.57	0.3458	0.88923
Rv0688	-	PUTATIVE FERREDOXIN REDUCTASE	19	25.3	27	858.6	918.2	59.68	0.1	0.8672	1
Rv0689c	-	hypothetical protein Rv0689c	4	72.3	87.6	289.3	350.2	60.87	0.28	0.6794	1
Rv0690c	-	hypothetical protein Rv0690c	17	30.8	37.1	801.7	965.3	163.55	0.27	0.551	0.98314
Rv0691c	-	PROBABLE TRANSCRIPTIONAL REGULATORY PROTEIN	9	75.6	73	1209.3	1168.8	-40.49	-0.05	0.938	1
Rv0692	-	hypothetical protein Rv0692	7	53.2	32.6	638.8	391.7	-247.02	-0.71	0.2085	0.79762
Rv0693	pqqE	PROBABLE COENZYME PQQ SYNTHESIS PROTEIN E PQQE (COENZYME PQQ SYNTHESIS PROTEIN III)	19	22.9	20.5	642.2	573.2	-68.91	-0.16	0.8064	1
Rv0694	lldD1	POSSIBLE L-LACTATE DEHYDROGENASE (CYTOCHROME) LLDD1	18	14.1	10.2	309.3	223.4	-85.96	-0.47	0.5322	0.97758
Rv0695	-	hypothetical protein Rv0695	12	12.5	9.7	275.8	214.5	-61.3	-0.36	0.6175	1
Rv0696	-	PROBABLE MEMBRANE SUGAR TRANSFERASE	27	16.6	13.4	729.7	590.1	-139.62	-0.31	0.5434	0.98107
Rv0697	-	PROBABLE DEHYDROGENASE	27	7.7	5.7	292.4	217.1	-75.21	-0.43	0.6107	1
Rv0698	-	hypothetical protein Rv0698	12	24.7	2.8	345.3	39.8	-305.45	-3.12	0.0035	0.05819
Rv0699	-	hypothetical protein Rv0699	3	43	93.3	86	186.6	100.65	1.12	0.669	1
Rv0700	rpsJ	30S ribosomal protein S10	7	3.5	1.1	7	2.3	-4.74	-1.63	0.6679	1
Rv0701	rplC	50S ribosomal protein L3	16	0	0	0	0	0	0	1	1
Rv0702	rplD	50S ribosomal protein L4	11	0	0	0	0	0	0	1	1
Rv0703	rplW	50S ribosomal protein L23	5	15.5	0.6	31	1.1	-29.87	-4.78	1	1
Rv0704	rplB	50S ribosomal protein L2	18	1	0	2	0	-1.98	-0.99	1	1
Rv0705	rpsS	30S ribosomal protein S19	2	0	0	0	0	0	0	1	1
Rv0706	rplV	50S ribosomal protein L22	9	0	0	0	0	0	0	1	1
Rv0707	rpsC	30S ribosomal protein S3	14	0	0	0	0	0	0	1	1
Rv0708	rplP	50S ribosomal protein L16	10	5.7	7.8	22.9	31.1	8.23	0.44	0.8855	1
Rv0709	rpmC	50S ribosomal protein L29	4	0	0	0	0	0	0	1	1
Rv0710	rpsQ	30S ribosomal protein S17	12	90.1	94.8	360.2	379.2	19.01	0.07	1	1
Rv0711	atsA	POSSIBLE ARYLSULFATASE ATSA (ARYL-SULFATE SULPHOHYDROLASE) (ARYLSULPHATASE)	46	51.7	44.1	4444.9	3794.7	-650.17	-0.23	0.3946	0.92888
Rv0712	-	hypothetical protein Rv0712	20	11.8	23.8	330.1	666.9	336.82	1.01	0.1652	0.72593
Rv0713	-	PROBABLE CONSERVED TRANSMEMBRANE PROTEIN	20	92.9	62.5	3342.7	2251.4	-1091.26	-0.57	0.217	0.81146
Rv0714	rplN	50S ribosomal protein L14	5	0	0	0	0	0	0	1	1
Rv0715	rplX	50S ribosomal protein L24	5	0	15.8	0	31.6	31.58	4.07	1	1
Rv0716	rplE	50S ribosomal protein L5	4	0	0	0	0	0	0	1	1
Rv0717	rpsN	30S ribosomal protein S14	3	0	0	0	0	0	0	1	1
Rv0718	rpsH	30S ribosomal protein S8	10	0	0	0	0	0	0	1	1
Rv0719	rplF	50S ribosomal protein L6	16	0	0	0	0	0	0	1	1
Rv0720	rplR	50S ribosomal protein L18	4	0	0	0	0	0	0	1	1
Rv0721	rpsE	30S ribosomal protein S5	13	9.3	45.2	55.7	271.2	215.53	2.28	0.1605	0.71651
Rv0722	rpmD	50S ribosomal protein L30	2	14.5	0	29	0	-28.98	-3.95	0.3361	0.88672
Rv0723	rplO	50S ribosomal protein L15	3	22.4	65.5	44.8	130.9	86.15	1.55	1	1
Rv0724	sppA	POSSIBLE PROTEASE IV SPPA (ENDOPEPTIDASE IV) (SIGNAL PEPTIDE PEPTIDASE)	31	39.5	30.4	1974.1	1521.8	-452.28	-0.38	0.2432	0.83725
Rv0724A	-	hypothetical protein Rv0724A	5	38.5	15.3	385	153.4	-231.61	-1.33	0.1463	0.68552
Rv0725c	-	hypothetical protein Rv0725c	15	42.3	27	1015.8	647.7	-368.17	-0.65	0.3725	0.90793
Rv0726c	-	hypothetical protein Rv0726c	16	79.7	66.9	2232	1872.8	-359.23	-0.25	0.7188	1
Rv0727c	fucA	L-fuculose-phosphate aldolase	12	34.7	28	831.8	672.1	-159.71	-0.31	0.476	0.95784
Rv0728c	serA2	POSSIBLE D-3-PHOSPHOGLYCERATE DEHYDROGENASE SERA2 (PHOSPHOGLYCERATE DEHYDROGENASE) (PGDH)	9	28	23.2	504.6	418.3	-86.32	-0.27	0.6736	1
Rv0729	xylB	POSSIBLE D-XYLULOSE KINASE XYLB (XYLULOKINASE) (XYLULOSE KINASE)	19	37.8	51.5	1286.9	1751.4	464.53	0.44	0.4398	0.93953
Rv0730	-	hypothetical protein Rv0730	4	50.6	54.4	405.2	435.2	30.06	0.1	0.9174	1
Rv0731c	-	hypothetical protein Rv0731c	10	54.5	80.4	981.4	1448	466.58	0.56	0.2078	0.79723
Rv0732	secY	preprotein translocase subunit SecY	28	41.3	8.5	82.6	16.9	-65.66	-2.29	0.3262	0.88672
Rv0733	adk	adenylate kinase	6	43.2	36.7	86.4	73.5	-12.95	-0.23	1	1
Rv0734	mapA	methionine aminopeptidase	10	50.1	48.5	601.2	582.2	-18.95	-0.05	0.9646	1
Rv0735	sigL	RNA polymerase sigma factor SigL	7	48.1	100.6	577.5	1207.2	629.68	1.06	0.0594	0.4317
Rv0736	-	PROBABLE CONSERVED MEMBRANE PROTEIN	9	19.9	14.5	79.6	57.8	-21.82	-0.46	0.8272	1
Rv0737	-	POSSIBLE TRANSCRIPTIONAL REGULATORY PROTEIN	5	29.7	69.6	178.2	417.4	239.27	1.23	0.3863	0.92411
Rv0738	-	hypothetical protein Rv0738	1	1.5	11.5	3	23.1	20.08	2.95	0.6792	1
Rv0739	-	hypothetical protein Rv0739	18	71.9	53.5	2299.4	1711.4	-587.98	-0.43	0.2244	0.82119
Rv0740	-	hypothetical protein Rv0740	10	42	46.5	840.4	929.4	89.01	0.15	0.7776	1
Rv0741	-	PROBABLE TRANSPOSASE (FRAGMENT)	4	56.1	48.6	336.5	291.7	-44.81	-0.21	0.716	1
Rv0742	PE_PGRS8	PE-PGRS FAMILY PROTEIN	6	34.6	91.7	345.6	917.3	571.69	1.41	0.147	0.68552
Rv0743c	-	hypothetical protein Rv0743c	9	119.3	80.1	1908.4	1282.4	-625.97	-0.57	0.2382	0.83139
Rv0744c	-	POSSIBLE TRANSCRIPTIONAL REGULATORY PROTEIN	9	9.5	12.5	133.4	174.8	41.39	0.39	0.7422	1
Rv0745	-	hypothetical protein Rv0745	7	38.9	35.3	467.1	423.5	-43.62	-0.14	0.8465	1
Rv0746	PE_PGRS9	PE-PGRS FAMILY PROTEIN	16	11.8	16.8	283.4	402.6	119.11	0.51	0.4734	0.95784
Rv0747	PE_PGRS10	PE-PGRS FAMILY PROTEIN	17	38.6	30.3	1002.8	786.7	-216.09	-0.35	0.5145	0.9687
Rv0748	-	hypothetical protein Rv0748	3	48.2	56	289.3	336.1	46.78	0.22	0.9076	1
Rv0749	-	hypothetical protein Rv0749	5	42.6	41.9	426.2	418.5	-7.63	-0.03	0.9735	1
Rv0749A	-	hypothetical protein Rv0749A	1	15.9	11.8	31.8	23.7	-8.08	-0.42	0.6709	1
Rv0750	-	hypothetical protein Rv0750	5	27.4	33.7	274.2	337.1	62.89	0.3	0.628	1
Rv0751c	mmsB	PROBABLE 3-HYDROXYISOBUTYRATE DEHYDROGENASE MMSB (HIBADH)	7	21	22.4	294.2	313.9	19.66	0.09	0.8721	1
Rv0752c	fadE9	PROBABLE ACYL-CoA DEHYDROGENASE FADE9	15	30.9	22.5	741.2	538.8	-202.41	-0.46	0.5237	0.97643
Rv0753c	mmsA	PROBABLE METHYLMALONATE-SEMIALDEHYDE DEHYDROGENASE MMSA (METHYLMALONIC ACID SEMIALDEHYDE DEHYDROGENASE) (MMSDH)	18	23.5	35.5	751.4	1134.8	383.43	0.59	0.2272	0.82187
Rv0754	PE_PGRS11	PE-PGRS FAMILY PROTEIN	31	50.2	40.5	2812	2267.2	-544.8	-0.31	0.3764	0.91297
Rv0755A	-	PUTATIVE TRANSPOSASE (FRAGMENT)	5	207.2	125.3	1657.5	1002.8	-654.73	-0.73	0.1915	0.77258
Rv0755c	PPE12	PPE FAMILY PROTEIN	55	37.7	23.1	2037.4	1245.1	-792.28	-0.71	0.2082	0.79762
Rv0756c	-	hypothetical protein Rv0756c	7	81.3	66.9	1137.7	936.8	-200.89	-0.28	0.6052	1
Rv0757	phoP	POSSIBLE TWO COMPONENT SYSTEM RESPONSE TRANSCRIPTIONAL POSITIVE REGULATOR PHOP	12	928.9	13.8	22293.4	331.7	-21961.7	-6.07	0	0
Rv0758	phoR	POSSIBLE TWO COMPONENT SYSTEM RESPONSE SENSOR KINASE MEMBRANE ASSOCIATED PHOR	18	313.1	6.1	11272.2	221.3	-11050.9	-5.67	0	0
Rv0759c	-	hypothetical protein Rv0759c	2	58.1	1.1	116.1	2.3	-113.85	-5.69	0.339	0.88672
Rv0760c	-	hypothetical protein Rv0760c	6	44.7	12.5	446.9	125.3	-321.68	-1.84	0.0396	0.33834
Rv0761c	adhB	POSSIBLE ZINC-CONTAINING ALCOHOL DEHYDROGENASE NAD DEPENDENT ADHB	13	67.9	66.5	1629.7	1597	-32.69	-0.03	0.9576	1
Rv0762c	-	hypothetical protein Rv0762c	13	45.1	26	1171.4	677	-494.37	-0.79	0.1049	0.59174
Rv0763c	-	POSSIBLE FERREDOXIN	2	23.5	4.4	93.8	17.5	-76.3	-2.42	0.2544	0.84496
Rv0764c	cyp51	CYTOCHROME P450 51 CYP51 (CYPL1) (P450-L1A1) (STEROL 14-ALPHA DEMETHYLASE) (LANOSTEROL 14-ALPHA DEMETHYLASE) (P450-14DM)	19	21.4	20.6	726.3	701.7	-24.55	-0.05	0.944	1
Rv0765c	-	short chain dehydrogenase	12	16.4	22.4	328.8	448.2	119.42	0.45	0.4802	0.95955
Rv0766c	cyp123	PROBABLE CYTOCHROME P450 123 CYP123	25	19.9	29.4	835.5	1233.2	397.7	0.56	0.2929	0.8772
Rv0767c	-	hypothetical protein Rv0767c	14	45.2	37.2	994.8	818.9	-175.93	-0.28	0.7784	1
Rv0768	aldA	PROBABLE ALDEHYDE DEHYDROGENASE NAD DEPENDENT ALDA (ALDEHYDE DEHYDROGENASE	28	8.9	14.5	371.8	610.5	238.64	0.72	0.2217	0.82119
Rv0769	-	short chain dehydrogenase	17	25.1	29.2	803	935.8	132.84	0.22	0.6138	1
Rv0770	-	PROBABLE DEHYDROGENASE/REDUCTASE	10	24.6	53.1	393.5	849.1	455.57	1.11	0.1263	0.64895
Rv0771	-	POSSIBLE 4-CARBOXYMUCONOLACTONE DECARBOXYLASE (CMD)	11	11.4	26.4	227.9	528.2	300.27	1.21	0.1918	0.77301
Rv0772	purD	phosphoribosylamine--glycine ligase	25	12.1	0	266.5	0	-266.49	-3.71	0	0
Rv0773c	ggtA	PROBABLE BIFUNCTIONAL ACYLASE GGTA: CEPHALOSPORIN ACYLASE (GL-7ACA ACYLASE) + GAMMA-GLUTAMYLTRANSPEPTIDASE (GGT)	20	17.3	8.6	415	206.1	-208.87	-1.01	0.1969	0.7825
Rv0774c	-	PROBABLE CONSERVED EXPORTED PROTEIN	10	8.6	17.8	171.9	356.2	184.3	1.05	0.317	0.88672
Rv0775	-	hypothetical protein Rv0775	9	35.7	60	641.8	1079.2	437.36	0.75	0.2831	0.86823
Rv0776c	-	hypothetical protein Rv0776c	15	28.9	45.5	809.1	1273.6	464.53	0.65	0.1608	0.71651
Rv0777	purB	adenylosuccinate lyase	19	24.4	3.2	48.9	6.3	-42.55	-2.95	0.3346	0.88672
Rv0778	cyp126	POSSIBLE CYTOCHROME P450 126 CYP126	22	37.5	17.5	1499.5	698.8	-800.66	-1.1	0.0155	0.18083
Rv0779c	-	POSSIBLE CONSERVED TRANSMEMBRANE PROTEIN	8	11.6	10.8	185.3	172.6	-12.72	-0.1	0.8835	1
Rv0780	hemH	phosphoribosylaminoimidazole-succinocarboxamide synthase	26	10	0	59.8	0	-59.83	-3.46	0.0592	0.43104
Rv0781	ptrBa	PROBABLE PROTEASE II PTRBA	26	25.8	15.9	774.3	477.5	-296.78	-0.7	0.3178	0.88672
Rv0782	ptrBb	PROBABLE PROTEASE II PTRBB	46	21.8	16.3	1437.6	1076.4	-361.12	-0.42	0.329	0.88672
Rv0783c	emrB	POSSIBLE MULTIDRUG RESISTANCE INTEGRAL MEMBRANE EFFLUX PROTEIN EMRB	27	20.6	22.1	700.6	752.1	51.54	0.1	0.8806	1
Rv0784	-	hypothetical protein Rv0784	10	10.8	17.1	129.3	205.3	76.04	0.67	0.5484	0.9821
Rv0785	-	putative FAD-binding dehydrogenase	36	19.3	23.2	927.2	1115.7	188.46	0.27	0.5419	0.98014
Rv0786c	-	hypothetical protein Rv0786c	11	10.8	28.2	172.1	450.9	278.73	1.39	0.3145	0.88672
Rv0787	-	hypothetical protein Rv0787	16	43.6	45.2	1395.8	1445.8	50.06	0.05	0.9245	1
Rv0787A	-	phosphoribosylformylglycinamidine synthase subunit PurS	2	0	0	0	0	0	0	1	1
Rv0788	purQ	phosphoribosylformylglycinamidine synthase subunit I	12	9.7	0.3	136.2	4	-132.12	-5.07	0.0009	0.0176
Rv0789c	-	hypothetical protein Rv0789c	7	38	36.3	531.6	508.9	-22.66	-0.06	0.9355	1
Rv0790c	-	hypothetical protein Rv0790c	21	35.9	62.5	1220.7	2123.5	902.78	0.8	0.0862	0.53241
Rv0791c	-	hypothetical protein Rv0791c	13	36.5	23.2	948	602.3	-345.73	-0.65	0.1975	0.7841
Rv0792c	-	PROBABLE TRANSCRIPTIONAL REGULATORY PROTEIN (PROBABLY GNTR-FAMILY)	19	37.3	33.6	1269.4	1140.9	-128.52	-0.15	0.7466	1
Rv0793	-	hypothetical protein Rv0793	9	24.1	58.2	434.4	1046.7	612.32	1.27	0.0498	0.3974
Rv0794c	-	PROBABLE OXIDOREDUCTASE	19	12.1	33	412.4	1121.2	708.82	1.44	0.0251	0.24667
Rv0795	-	PUTATIVE TRANSPOSASE FOR INSERTION SEQUENCE ELEMENT IS6110 (FRAGMENT)	5	26.3	37.9	262.8	379	116.23	0.53	0.4934	0.96353
Rv0796	-	PUTATIVE TRANSPOSASE FOR INSERTION SEQUENCE ELEMENT IS6110	25	30.6	36.3	1530.2	1814.6	284.47	0.25	0.4641	0.95451
Rv0797	-	IS1547 transposase	13	19.1	32.6	495.6	846.9	351.34	0.77	0.1237	0.64234
Rv0798c	cfp29	29 KDa ANTIGEN CFP29	16	24.3	17.7	535.5	389.4	-146.1	-0.46	0.4073	0.93482
Rv0799c	-	hypothetical protein Rv0799c	10	31.5	34.2	441.5	479.4	37.9	0.12	0.8737	1
Rv0800	pepC	putative aminopeptidase 2	17	23.6	26.2	660.9	733.4	72.53	0.15	0.7522	1
Rv0801	-	hypothetical protein Rv0801	2	14.2	46.4	56.6	185.6	129.01	1.71	0.8849	1
Rv0802c	-	hypothetical protein Rv0802c	16	11.4	18.8	342.6	565	222.47	0.72	0.2193	0.81544
Rv0803	purL	phosphoribosylformylglycinamidine synthase II	35	10.6	1.9	234.2	41.5	-192.69	-2.5	0.0523	0.40676
Rv0804	-	hypothetical protein Rv0804	7	28	33.1	336.4	397.4	61	0.24	0.7805	1
Rv0805	-	hypothetical protein Rv0805	18	196.4	87.1	6678.3	2960.3	-3717.96	-1.17	0.0045	0.07041
Rv0806c	cpsY	POSSIBLE UDP-GLUCOSE-4-EPIMERASE CPSY (GALACTOWALDENASE) (UDP-GALACTOSE-4-EPIMERASE) (URIDINE DIPHOSPHATE GALACTOSE-4-EPIMERASE) (URIDINE DIPHOSPHO-GALACTOSE-4-EPIMERASE)	42	128.1	55	9738.2	4178.4	-5559.84	-1.22	0	0
Rv0807	-	hypothetical protein Rv0807	2	1	0	2	0	-1.98	-0.99	1	1
Rv0808	purF	amidophosphoribosyltransferase	27	19.8	1.8	870.1	79.6	-790.48	-3.45	0	0
Rv0809	purM	phosphoribosylaminoimidazole synthetase	15	43.1	10.9	947.3	239.5	-707.88	-1.98	0.0787	0.50566
Rv0810c	-	hypothetical protein Rv0810c	4	0	0	0	0	0	0	1	1
Rv0811c	-	hypothetical protein Rv0811c	17	4.5	0.6	8.9	1.3	-7.62	-2.78	1	1
Rv0812	-	4-amino-4-deoxychorismate lyase	17	50.4	1.7	1712	59.1	-1652.83	-4.86	0	0
Rv0813c	-	hypothetical protein Rv0813c	13	57.7	61.2	1501.1	1590.4	89.35	0.08	0.8255	1
Rv0814c	sseC2	CONSERVED HYPOTHETICAL PROTEIN SSEC2	3	176.4	128.8	1058.5	772.7	-285.85	-0.45	0.642	1
Rv0815c	cysA2	PROBABLE THIOSULFATE SULFURTRANSFERASE CYSA2 (RHODANESE-LIKE PROTEIN) (THIOSULFATE CYANIDE TRANSSULFURASE) (THIOSULFATE THIOTRANSFERASE)	15	125.2	52.3	3756	1568	-2188.05	-1.26	0	0
Rv0816c	thiX	PROBABLE THIOREDOXIN THIX	3	30.8	25.5	123.1	101.9	-21.24	-0.27	0.8546	1
Rv0817c	-	PROBABLE CONSERVED EXPORTED PROTEIN	16	20.3	27.8	81.3	111.4	30.1	0.45	0.6185	1
Rv0818	-	TRANSCRIPTIONAL REGULATORY PROTEIN	11	57.8	33.2	1272	730.6	-541.3	-0.8	0.1849	0.76293
Rv0819	-	hypothetical protein Rv0819	14	25	35.7	549.3	785.7	236.36	0.52	0.387	0.92411
Rv0820	phoT	PROBABLE PHOSPHATE-TRANSPORT ATP-BINDING PROTEIN ABC TRANSPORTER PHOT	13	0.4	7.8	5	108.6	103.58	4.44	0.0044	0.06939
Rv0821c	phoY2	PROBABLE PHOSPHATE-TRANSPORT SYSTEM TRANSCRIPTIONAL REGULATORY PROTEIN PHOY2	6	28.5	33.9	285.3	339	53.66	0.25	0.7763	1
Rv0822c	-	hypothetical protein Rv0822c	29	70	71.5	3919.9	4006.5	86.63	0.03	0.9194	1
Rv0823c	-	POSSIBLE TRANSCRIPTIONAL REGULATORY PROTEIN	17	134.1	74.3	4022.6	2228.4	-1794.17	-0.85	0.1293	0.65355
Rv0824c	desA1	PROBABLE ACYL-	19	0	0	0	0	0	0	1	1
Rv0825c	-	hypothetical protein Rv0825c	10	31.7	55.5	634.4	1110.5	476.1	0.81	0.1419	0.68434
Rv0826	-	hypothetical protein Rv0826	22	61.6	77.9	2708.7	3427.4	718.67	0.34	0.2859	0.87013
Rv0827c	-	PROBABLE TRANSCRIPTIONAL REGULATORY PROTEIN	7	13.6	19.2	190	268.8	78.82	0.5	0.7515	1
Rv0828c	-	POSSIBLE DEAMINASE	10	87.9	108.2	1757.1	2164.1	407.04	0.3	0.4829	0.95955
Rv0829	-	POSSIBLE TRANSPOSASE (FRAGMENT)	4	79.5	65.9	635.8	527.4	-108.47	-0.27	0.5351	0.97897
Rv0830	-	hypothetical protein Rv0830	21	113.4	85.3	4764.2	3580.8	-1183.46	-0.41	0.2042	0.79141
Rv0831c	-	hypothetical protein Rv0831c	19	155.3	75	5900	2848.9	-3051.09	-1.05	0.0062	0.08963
Rv0832	PE_PGRS12	PE-PGRS FAMILY PROTEIN	4	78.7	113.8	629.6	910.8	281.14	0.53	0.6859	1
Rv0833	PE_PGRS13	PE-PGRS FAMILY PROTEIN	12	7.4	13.7	89.2	164	74.75	0.88	0.7739	1
Rv0834c	PE_PGRS14	PE-PGRS FAMILY PROTEIN	27	37	31.3	1482	1253.3	-228.64	-0.24	0.537	0.97897
Rv0835	lpqQ	POSSIBLE LIPOPROTEIN LPQQ	15	57.2	81.9	1371.7	1966.1	594.44	0.52	0.268	0.85609
Rv0836c	-	hypothetical protein Rv0836c	9	34.5	35.6	552.3	568.9	16.58	0.04	0.928	1
Rv0837c	-	hypothetical protein Rv0837c	22	37.2	33.3	1488.8	1330.8	-157.99	-0.16	0.7266	1
Rv0838	lpqR	PROBABLE CONSERVED LIPOPROTEIN LPQR	7	20	39.3	280.5	550.7	270.25	0.97	0.4907	0.96353
Rv0839	-	hypothetical protein Rv0839	15	32.9	38	922.3	1065.3	142.99	0.21	0.6499	1
Rv0840c	pip	PROBABLE PROLINE IMINOPEPTIDASE PIP (PROLYL AMINOPEPTIDASE) (PAP)	9	79.5	51	1271.7	815.8	-455.91	-0.64	0.3341	0.88672
Rv0841	-	PROBABLE CONSERVED TRANSMEMBRANE PROTEIN	3	23.3	38.7	139.9	232.4	92.47	0.73	0.526	0.97758
Rv0842	-	PROBABLE CONSERVED INTEGRAL MEMBRANE PROTEIN	24	22.9	18.9	869.7	717.9	-151.86	-0.28	0.4805	0.95955
Rv0843	-	PROBABLE DEHYDROGENASE	18	49.6	48.8	1487.2	1463.2	-24.05	-0.02	0.9753	1
Rv0844c	narL	POSSIBLE NITRATE/NITRITE RESPONSE TRANSCRIPTIONAL REGULATORY PROTEIN NARL	9	63.9	110.5	1150.8	1988.2	837.38	0.79	0.2844	0.86963
Rv0845	-	POSSIBLE TWO COMPONENT SENSOR KINASE	27	41	24.8	2212.3	1339.9	-872.43	-0.72	0.0347	0.31113
Rv0846c	-	PROBABLE OXIDASE	31	0	31.1	1	995.5	994.48	9.96	0	0
Rv0847	lpqS	PROBABLE LIPOPROTEIN LPQS	6	265.7	26.3	3189	315.4	-2873.61	-3.34	0.0022	0.03867
Rv0848	cysK2	POSSIBLE CYSTEINE SYNTHASE A CYSK2 (O-ACETYLSERINE SULFHYDRYLASE) (O-ACETYLSERINE (THIOL)-LYASE) (CSASE)	29	181.5	17.1	10164.9	956	-9208.84	-3.41	0	0
Rv0849	-	PROBABLE CONSERVED INTEGRAL MEMBRANE TRANSPORT PROTEIN	23	150.4	24.2	6616.4	1064.5	-5551.89	-2.64	0	0
Rv0850	-	PUTATIVE TRANSPOSASE (FRAGMENT)	10	33.6	28	604.4	504.7	-99.76	-0.26	0.7086	1
Rv0851c	-	short chain dehydrogenase	9	40.2	11.2	642.8	179.2	-463.63	-1.84	0.1141	0.61438
Rv0852	fadD16	POSSIBLE FATTY-ACID-CoA LIGASE FADD16 (FATTY-ACID-CoA SYNTHETASE) (FATTY-ACID-CoA SYNTHASE)	15	33.4	36	936.2	1006.7	70.5	0.1	0.8436	1
Rv0853c	pdc	PROBABLE PYRUVATE OR INDOLE-3-PYRUVATE DECARBOXYLASE PDC	26	43.3	45.2	1903.9	1986.6	82.73	0.06	0.9214	1
Rv0854	-	hypothetical protein Rv0854	7	49	96.6	685.6	1351.7	666.14	0.98	0.0426	0.35559
Rv0855	far	PROBABLE FATTY-ACID-CoA RACEMASE FAR	14	48.6	37.8	1359.8	1058.5	-301.31	-0.36	0.5948	1
Rv0856	-	hypothetical protein Rv0856	5	78.4	56.9	783.7	569.4	-214.29	-0.46	0.4751	0.95784
Rv0857	-	hypothetical protein Rv0857	9	44.5	59.6	622.9	835	212.1	0.42	0.4472	0.94259
Rv0858c	-	aminotransferase	21	24.9	17.5	945.6	664.4	-281.16	-0.51	0.2142	0.80552
Rv0859	fadA	acetyl-CoA acetyltransferase	9	23.7	20.4	379.6	327.1	-52.48	-0.21	0.6989	1
Rv0860	fadB	PROBABLE FATTY OXIDATION PROTEIN FADB	27	22.6	17.5	992.8	772	-220.79	-0.36	0.4411	0.93966
Rv0861c	ercc3	PROBABLE DNA HELICASE ERCC3	27	27.8	39.8	1113	1592.8	479.83	0.52	0.226	0.82119
Rv0862c	-	hypothetical protein Rv0862c	29	13.1	16.1	577.9	708.8	130.89	0.29	0.62	1
Rv0863	-	hypothetical protein Rv0863	7	80.6	47.5	967	570.1	-396.86	-0.76	0.2254	0.82119
Rv0864	moaC	molybdenum cofactor biosynthesis protein C	11	45.4	31.5	998.2	692.4	-305.83	-0.53	0.4827	0.95955
Rv0865	mog	PROBABLE MOLYBDOPTERIN BIOSYNTHESIS MOG PROTEIN	8	47	33.2	751.3	531.6	-219.64	-0.5	0.5497	0.98266
Rv0866	moaE2	PROBABLE MOLYBDENUM COFACTOR BIOSYNTHESIS PROTEIN E2 MOAE2 (MOLYBDOPTERIN CONVERTING FACTOR LARGE SUBUNIT) (MOLYBDOPTERIN	4	50.2	36.9	401.8	295.5	-106.23	-0.44	0.5866	1
Rv0867c	rpfA	POSSIBLE RESUSCITATION-PROMOTING FACTOR RPFA	12	85.8	58.3	2058.1	1400.1	-658.04	-0.56	0.4896	0.96327
Rv0868c	moaD2	PROBABLE MOLYBDENUM COFACTOR BIOSYNTHESIS PROTEIN D 2 MOAD2 (MOLYBDOPTERIN CONVERTING FACTOR SMALL SUBUNIT) (MOLYBDOPTERIN	6	98.8	60.5	1185.2	725.4	-459.79	-0.71	0.3162	0.88672
Rv0869c	moaA	molybdenum cofactor biosynthesis protein A	14	46.3	65.7	1110.1	1576.9	466.74	0.51	0.3434	0.88923
Rv0870c	-	hypothetical protein Rv0870c	6	48.9	43	587.3	516.4	-70.95	-0.19	0.9578	1
Rv0871	cspB	PROBABLE COLD SHOCK-LIKE PROTEIN B CSPB	5	67.2	150.2	403.4	901.4	498	1.16	0.2624	0.84767
Rv0872c	PE_PGRS15	PE-PGRS FAMILY PROTEIN	27	60.6	48.9	2181.1	1761.8	-419.26	-0.31	0.5593	0.98718
Rv0873	fadE10	PROBABLE ACYL-CoA DEHYDROGENASE FADE10	35	47.1	41.9	3107.5	2762.2	-345.34	-0.17	0.6309	1
Rv0874c	-	hypothetical protein Rv0874c	9	84.4	132.8	1182.2	1858.8	676.56	0.65	0.3421	0.88923
Rv0875c	-	POSSIBLE CONSERVED EXPORTED PROTEIN	12	3.1	34.9	61.5	698	636.49	3.51	0.0005	0.0105
Rv0876c	-	POSSIBLE CONSERVED TRANSMEMBRANE PROTEIN	26	32.4	60.8	1621.3	3042.4	1421.06	0.91	0.0302	0.28313
Rv0877	-	hypothetical protein Rv0877	16	165.9	26	5308.9	831.3	-4477.58	-2.67	0	0
Rv0878c	PPE13	PPE FAMILY PROTEIN	19	59.4	73.7	2257.4	2802.3	544.93	0.31	0.2845	0.86963
Rv0879c	-	POSSIBLE CONSERVED TRANSMEMBRANE PROTEIN	3	1.5	10.1	5.9	40.4	34.43	2.76	0.2557	0.84496
Rv0880	-	POSSIBLE TRANSCRIPTIONAL REGULATORY PROTEIN (POSSIBLY MARR-FAMILY)	1	6.4	12.5	12.9	25	12.08	0.95	1	1
Rv0881	-	POSSIBLE RRNA METHYLTRANSFERASE (RRNA METHYLASE)	15	14.1	18.7	366.4	485.1	118.66	0.4	0.5733	0.99576
Rv0882	-	PROBABLE TRANSMEMBRANE PROTEIN	2	10.2	5.4	40.7	21.7	-19.01	-0.91	0.6302	1
Rv0883c	-	hypothetical protein Rv0883c	6	0	1.1	0	2.3	2.27	1.09	1	1
Rv0884c	serC	phosphoserine aminotransferase	12	10.4	0.3	41.6	1.3	-40.33	-5	1	1
Rv0885	-	hypothetical protein Rv0885	15	35.4	20.8	850.6	498.5	-352.1	-0.77	0.0976	0.57017
Rv0886	fprB	PROBABLE NADPH:ADRENODOXIN OXIDOREDUCTASE FPRB (ADRENODOXIN REDUCTASE) (AR) (FERREDOXIN-NADP(+) REDUCTASE)	26	26	22.2	1143.3	975.5	-167.8	-0.23	0.6466	1
Rv0887c	-	hypothetical protein Rv0887c	4	22.4	17.1	178.9	137	-41.9	-0.39	0.8571	1
Rv0888	-	PROBABLE EXPORTED PROTEIN	31	58.5	37	3278.1	2071.9	-1206.24	-0.66	0.0769	0.49875
Rv0889c	citA	citrate synthase 2	13	32.8	28.1	720.6	618.1	-102.52	-0.22	0.6386	1
Rv0890c	-	PROBABLE TRANSCRIPTIONAL REGULATORY PROTEIN (PROBABLY LUXR-FAMILY)	48	46.5	54	4090.5	4754.4	663.95	0.22	0.4704	0.95784
Rv0891c	-	POSSIBLE TRANSCRIPTIONAL REGULATORY PROTEIN	25	66.2	47.9	3176.6	2297.2	-879.45	-0.47	0.3253	0.88672
Rv0892	-	PROBABLE MONOOXYGENASE	43	30.5	13.4	2256.8	989.8	-1266.97	-1.19	0.0001	0.00253
Rv0893c	-	hypothetical protein Rv0893c	24	18	4.3	721.9	171.1	-550.76	-2.08	0.001	0.01946
Rv0894	-	POSSIBLE TRANSCRIPTIONAL REGULATORY PROTEIN (POSSIBLY LUXR-FAMILY)	18	27.9	16.5	670.4	397.2	-273.19	-0.76	0.269	0.85623
Rv0895	-	hypothetical protein Rv0895	29	21.4	31	1068.3	1547.9	479.66	0.54	0.2831	0.86823
Rv0896	gltA	type II citrate synthase	29	0.5	27.9	22.8	1339.4	1316.6	5.87	0	0
Rv0897c	-	PROBABLE OXIDOREDUCTASE	20	25.3	14.2	860.5	481.7	-378.84	-0.84	0.1589	0.71523
Rv0898c	-	hypothetical protein Rv0898c	1	129.8	22.5	259.7	45.1	-214.61	-2.53	0.6693	1
Rv0899	ompA	OUTER MEMBRANE PROTEIN A OMPA	20	22.6	24.4	633.1	683.2	50.1	0.11	0.8845	1
Rv0900	-	POSSIBLE MEMBRANE PROTEIN	2	5.7	15.5	22.8	62.1	39.22	1.44	0.8792	1
Rv0901	-	POSSIBLE CONSERVED EXPORTED OR MEMBRANE PROTEIN	9	25.2	76.8	302	921.5	619.42	1.61	0.0098	0.13034
Rv0902c	prrB	TWO COMPONENT SENSOR HISTIDINE KINASE PRRB	14	17	13.3	68	53.3	-14.67	-0.35	0.8002	1
Rv0903c	prrA	TWO COMPONENT RESPONSE TRANSCRIPTIONAL REGULATORY PROTEIN PRRA	10	3	26.2	6	52.5	46.49	3.13	0.3378	0.88672
Rv0904c	accD3	PUTATIVE ACETYL-COENZYME A CARBOXYLASE CARBOXYL TRANSFERASE (SUBUNIT BETA) ACCD3 (ACCASE BETA CHAIN)	24	8.2	19.1	362.5	840.2	477.73	1.21	0.031	0.28765
Rv0905	echA6	enoyl-CoA hydratase	10	20.7	12.8	414.7	255.7	-158.95	-0.7	0.3359	0.88672
Rv0906	-	hypothetical protein Rv0906	16	15.8	23.8	409.6	618.4	208.76	0.59	0.3382	0.88672
Rv0907	-	hypothetical protein Rv0907	40	10	16	682.7	1088.2	405.43	0.67	0.2107	0.80066
Rv0908	ctpE	PROBABLE METAL CATION TRANSPORTER ATPASE P-TYPE CTPE	31	29.1	37.3	1456.1	1866	409.92	0.36	0.3558	0.89417
Rv0909	-	hypothetical protein Rv0909	3	41	50.3	245.9	301.7	55.76	0.29	0.6107	1
Rv0910	-	hypothetical protein Rv0910	7	4.3	70.9	52	851.3	799.32	4.03	0.0006	0.01234
Rv0911	-	hypothetical protein Rv0911	16	16.3	26.7	522.1	854	331.93	0.71	0.1614	0.71793
Rv0912	-	PROBABLE CONSERVED TRANSMEMBRANE PROTEIN	5	21.2	11.5	212.2	115.4	-96.8	-0.88	0.1281	0.65167
Rv0913c	-	POSSIBLE DIOXYGENASE	40	18.1	12.2	1123.7	756.3	-367.37	-0.57	0.1194	0.6285
Rv0914c	-	acetyl-CoA acetyltransferase	17	20.9	34.7	670.3	1109.8	439.44	0.73	0.184	0.76158
Rv0915c	PPE14	PPE FAMILY PROTEIN	19	28	48.9	952.7	1661.2	708.48	0.8	0.1189	0.6267
Rv0916c	PE7	PE FAMILY PROTEIN	5	36.3	10.6	290.3	84.6	-205.71	-1.78	0.0314	0.28934
Rv0917	betP	POSSIBLE GLYCINE BETAINE TRANSPORT INTEGRAL MEMBRANE PROTEIN BETP	42	49.3	60.8	3749.8	4617.9	868.11	0.3	0.3825	0.91994
Rv0918	-	hypothetical protein Rv0918	8	19.6	41.4	313.3	662.2	348.87	1.08	0.1022	0.58562
Rv0919	-	hypothetical protein Rv0919	10	37.2	54.5	743.3	1090	346.75	0.55	0.3874	0.92411
Rv0920c	-	PROBABLE TRANSPOSASE	22	25.4	23	964.1	872.3	-91.84	-0.14	0.7656	1
Rv0921	-	POSSIBLE RESOLVASE	7	27	49	324.4	588.5	264.06	0.86	0.1932	0.7763
Rv0922	-	POSSIBLE TRANSPOSASE	18	41.4	70.8	1489.3	2550.4	1061.1	0.78	0.1031	0.58827
Rv0923c	-	hypothetical protein Rv0923c	21	34.3	41.3	1301.7	1569.2	267.52	0.27	0.5581	0.98718
Rv0924c	mntH	manganese transport protein MntH	20	20.4	29.7	775.7	1129.9	354.13	0.54	0.3327	0.88672
Rv0925c	-	hypothetical protein Rv0925c	17	42.1	37.1	1346.4	1188.6	-157.75	-0.18	0.6789	1
Rv0926c	-	hypothetical protein Rv0926c	21	29.9	16.4	1075.5	591.4	-484.09	-0.86	0.1199	0.62948
Rv0927c	-	short chain dehydrogenase	6	27.3	48.9	272.6	488.5	215.97	0.84	0.2663	0.85344
Rv0928	pstS3	PERIPLASMIC PHOSPHATE-BINDING LIPOPROTEIN PSTS3 (PBP-3) (PSTS3) (PHOS1)	22	3.1	7.5	49.7	119.9	70.17	1.27	0.2624	0.84767
Rv0929	pstC2	PHOSPHATE-TRANSPORT INTEGRAL MEMBRANE ABC TRANSPORTER PSTC2	17	0.6	2.2	6.9	26.5	19.53	1.93	0.2334	0.83139
Rv0930	pstA1	PROBABLE PHOSPHATE-TRANSPORT INTEGRAL MEMBRANE ABC TRANSPORTER PSTA1	17	0.5	1.3	8	21.3	13.39	1.42	0.1843	0.76203
Rv0931c	pknD	TRANSMEMBRANE SERINE/THREONINE-PROTEIN KINASE D PKND (PROTEIN KINASE D) (STPK D)	45	117.1	74.9	10306.7	6589.6	-3717.14	-0.65	0.0152	0.17785
Rv0932c	pstS2	PERIPLASMIC PHOSPHATE-BINDING LIPOPROTEIN PSTS2 (PBP-2) (PSTS2)	25	76.8	48.1	3837.5	2406.5	-1431.04	-0.67	0.0535	0.4113
Rv0933	pstB	PHOSPHATE-TRANSPORT ATP-BINDING PROTEIN ABC TRANSPORTER PSTB	12	22.8	41.7	455.8	833.1	377.26	0.87	0.0749	0.49219
Rv0934	pstS1	PERIPLASMIC PHOSPHATE-BINDING LIPOPROTEIN PSTS1 (PBP-1) (PSTS1)	22	39.1	47.1	1644.2	1978.6	334.38	0.27	0.4637	0.95451
Rv0935	pstC1	PHOSPHATE-TRANSPORT INTEGRAL MEMBRANE ABC TRANSPORTER PSTC1	12	36.4	44	728	880	152	0.27	0.5821	1
Rv0936	pstA2	PHOSPHATE-TRANSPORT INTEGRAL MEMBRANE ABC TRANSPORTER PSTA2	20	26.2	17.6	943.6	634.2	-309.42	-0.57	0.3558	0.89417
Rv0937c	-	hypothetical protein Rv0937c	12	12.2	9.4	244.1	187	-57.03	-0.38	0.745	1
Rv0938	-	ATP-dependent DNA ligase	43	15.2	26.6	909.4	1597.4	688	0.81	0.1374	0.67899
Rv0939	-	POSSIBLE BIFUNCTIONAL ENZYME: 2-HYDROXYHEPTA-2,4-DIENE-1,7-DIOATE ISOMERASE (HHDD ISOMERASE) + CYCLASE/DEHYDRASE	32	14	14.6	782.3	815	32.74	0.06	0.9107	1
Rv0940c	-	POSSIBLE OXIDOREDUCTASE	15	16.3	13.3	424	344.9	-79.04	-0.3	0.6655	1
Rv0941c	-	hypothetical protein Rv0941c	9	33.7	46	605.8	827.2	221.35	0.45	0.5688	0.99496
Rv0942	-	hypothetical protein Rv0942	8	17.8	34.3	285.5	548.1	262.55	0.94	0.1491	0.68868
Rv0943c	-	PROBABLE MONOOXYGENASE	17	26.9	36.4	859.3	1164.1	304.79	0.44	0.3177	0.88672
Rv0944	-	POSSIBLE FORMAMIDOPYRIMIDINE-DNA GLYCOSYLASE (FAPY-DNA GLYCOSYLASE)	9	16.5	42.3	297.5	760.9	463.43	1.36	0.0439	0.36265
Rv0945	-	short chain dehydrogenase	8	13.9	11.4	167.1	136.6	-30.54	-0.29	0.7089	1
Rv0946c	pgi	glucose-6-phosphate isomerase	19	10.4	5.4	83.3	42.9	-40.39	-0.96	0.7326	1
Rv0948c	-	hypothetical protein Rv0948c	6	1	20.9	2	41.8	39.79	4.39	0.3268	0.88672
Rv0949	uvrD1	PROBABLE ATP-DEPENDENT DNA HELICASE II UVRD1	45	0.3	35.4	19.8	2122.7	2102.82	6.74	0	0
Rv0950c	-	hypothetical protein Rv0950c	21	5.1	49.7	162.5	1589	1426.49	3.29	0.0001	0.00253
Rv0951	sucC	succinyl-CoA synthetase subunit beta	16	0	4.5	0	26.9	26.92	2.46	0.0362	0.31745
Rv0952	sucD	succinyl-CoA synthetase subunit alpha	12	10	3.2	20	6.5	-13.51	-1.62	1	1
Rv0953c	-	POSSIBLE OXIDOREDUCTASE	12	21	34.2	505	821.2	316.23	0.7	0.2482	0.84496
Rv0954	-	PROBABLE CONSERVED TRANSMEMBRANE PROTEIN	29	6	32.9	289.3	1577.8	1288.55	2.45	0	0
Rv0955	-	PROBABLE CONSERVED INTEGRAL MEMBRANE PROTEIN	19	9.8	65.6	255.5	1706	1450.48	2.74	0	0
Rv0956	purN	phosphoribosylglycinamide formyltransferase	15	10.3	0	164.5	0	-164.47	-3.5	0.0001	0.00253
Rv0957	purH	bifunctional phosphoribosylaminoimidazolecarboxamide formyltransferase/IMP cyclohydrolase	24	0	0	0	0	0	0	1	1
Rv0958	-	POSSIBLE MAGNESIUM CHELATASE	16	14.9	41.8	386.7	1087.4	700.77	1.49	0.0093	0.12536
Rv0959	-	hypothetical protein Rv0959	20	13.2	18.1	423.3	580.1	156.78	0.45	0.5036	0.96706
Rv0960	-	hypothetical protein Rv0960	7	40.8	41.9	408.4	419.3	10.89	0.04	0.9575	1
Rv0961	-	PROBABLE INTEGRAL MEMBRANE PROTEIN	7	38.9	31.2	466.7	374	-92.68	-0.32	0.7337	1
Rv0962c	lprP	POSSIBLE LIPOPROTEIN LPRP	15	40.7	46.1	1140.3	1291.5	151.16	0.18	0.6832	1
Rv0963c	-	hypothetical protein Rv0963c	10	50.2	52.9	902.8	952.3	49.51	0.08	0.8953	1
Rv0964c	-	hypothetical protein Rv0964c	5	19.3	29.8	192.7	298.4	105.75	0.63	0.5459	0.98132
Rv0965c	-	hypothetical protein Rv0965c	7	31.4	47.3	314	472.9	158.87	0.59	0.5174	0.97042
Rv0966c	-	hypothetical protein Rv0966c	9	34.2	48.8	615.4	877.8	262.38	0.51	0.3906	0.92595
Rv0967	-	hypothetical protein Rv0967	1	85.1	87.3	170.1	174.7	4.57	0.04	1	1
Rv0968	-	hypothetical protein Rv0968	6	42.2	43.2	506.7	517.9	11.11	0.03	0.9724	1
Rv0969	ctpV	PROBABLE METAL CATION TRANSPORTER P-TYPE ATPASE CTPV	21	30.7	55.9	1045	1901.9	856.94	0.86	0.0414	0.34923
Rv0970	-	PROBABLE CONSERVED INTEGRAL MEMBRANE PROTEIN	12	24.8	62.6	545.1	1376.2	831.14	1.34	0.1094	0.60125
Rv0971c	echA7	enoyl-CoA hydratase	6	18.4	21	221	251.7	30.7	0.19	0.8367	1
Rv0972c	fadE12	PROBABLE ACYL-CoA DEHYDROGENASE FADE12	18	14.9	13.5	446.8	406.2	-40.59	-0.14	0.831	1
Rv0973c	accA2	PROBABLE ACETYL-/PROPIONYL-COENZYME A CARBOXYLASE ALPHA CHAIN (ALPHA SUBUNIT) ACCA2: BIOTIN CARBOXYLASE + BIOTIN CARBOXYL CARRIER PROTEIN (BCCP)	25	7.5	18.2	225	545.3	320.27	1.28	0.2035	0.79141
Rv0974c	accD2	PROBABLE ACETYL-/PROPIONYL-CoA CARBOXYLASE (BETA SUBUNIT) ACCD2	20	10.2	12.5	264.9	324.1	59.2	0.29	0.6977	1
Rv0975c	fadE13	PROBABLE ACYL-CoA DEHYDROGENASE FADE13	20	28.1	35.7	898.5	1141.1	242.62	0.34	0.4888	0.96312
Rv0976c	-	hypothetical protein Rv0976c	20	17.8	31.4	641.5	1130.6	489.11	0.82	0.0729	0.48559
Rv0977	PE_PGRS16	PE-PGRS FAMILY PROTEIN	32	86.6	74	4503.6	3846.3	-657.31	-0.23	0.5312	0.97758
Rv0978c	PE_PGRS17	PE-PGRS FAMILY PROTEIN	10	74	74.8	1183.8	1196.8	13.04	0.02	0.9747	1
Rv0979A	rpmF	50S ribosomal protein L32	2	0	1.1	0	2.3	2.26	1.09	1	1
Rv0979c	-	hypothetical protein Rv0979c	2	32.9	19.8	131.6	79.3	-52.28	-0.73	0.5942	1
Rv0980c	PE_PGRS18	PE-PGRS FAMILY PROTEIN	16	57.9	87.7	1735.6	2630.7	895.14	0.6	0.2566	0.84496
Rv0981	mprA	MYCOBACTERIAL PERSISTENCE REGULATOR MRPA (TWO COMPONENT RESPONSE TRANSCRIPTIONAL REGULATORY PROTEIN)	11	58	62.3	1276.2	1369.5	93.26	0.1	0.8083	1
Rv0982	mprB	PROBABLE TWO COMPONENT SENSOR KINASE MPRB	23	238.8	259.3	955.4	1037.3	81.88	0.12	0.98	1
Rv0983	pepD	PROBABLE SERINE PROTEASE PEPD (SERINE PROTEINASE) (MTB32B)	19	32.8	36.1	1049	1154.9	105.89	0.14	0.7896	1
Rv0984	moaB2	POSSIBLE PTERIN-4-ALPHA-CARBINOLAMINE DEHYDRATASE MOAB2 (PHS) (4-ALPHA-HYDROXY-TETRAHYDROPTERIN DEHYDRATASE) (PTERIN-4-A-CARBINOLAMINE DEHYDRATASE) (PHENYLALANINE HYDROXYLASE-STIMULATING PROTEIN) (PHS) (PTERIN CARBINOLAMINE DEHYDRATASE) (PCD)	5	52.8	84.4	316.8	506.5	189.7	0.68	0.5388	0.97897
Rv0985c	mscL	large-conductance mechanosensitive channel	9	82.8	67.7	1325.2	1083.4	-241.76	-0.29	0.4662	0.95588
Rv0986	-	PROBABLE ADHESION COMPONENT TRANSPORT ATP-BINDING PROTEIN ABC TRANSPORTER	25	22.5	21.2	899.4	846.2	-53.25	-0.09	0.8682	1
Rv0987	-	PROBABLE ADHESION COMPONENT TRANSPORT TRANSMEMBRANE PROTEIN ABC TRANSPORTER	94	30.3	16.8	3756.8	2086.3	-1670.51	-0.85	0.0416	0.34944
Rv0988	-	POSSIBLE CONSERVED EXPORTED PROTEIN	41	21.1	13.4	1010.9	642.5	-368.41	-0.65	0.271	0.86021
Rv0989c	grcC2	PROBABLE POLYPRENYL-DIPHOSPHATE SYNTHASE GRCC2 (POLYPRENYL PYROPHOSPHATE SYNTHETASE)	18	54.1	5.4	1947.7	193.3	-1754.38	-3.33	0	0
Rv0990c	-	hypothetical protein Rv0990c	8	42.1	16.4	588.8	229.6	-359.19	-1.36	0.1782	0.75002
Rv0991c	-	CONSERVED HYPOTHETICAL SERINE RICH PROTEIN	3	252.7	61.4	1516	368.4	-1147.53	-2.04	0.0903	0.54426
Rv0992c	-	hypothetical protein Rv0992c	6	47.1	61.3	564.9	736.1	171.18	0.38	0.5843	1
Rv0993	galU	PROBABLE UTP--GLUCOSE-1-PHOSPHATE URIDYLYLTRANSFERASE GALU (UDP-GLUCOSE PYROPHOSPHORYLASE) (UDPGP) (ALPHA-D-GLUCOSYL-1-PHOSPHATE URIDYLYLTRANSFERASE) (URIDINE DIPHOSPHOGLUCOSE PYROPHOSPHORYLASE)	15	26.4	14.2	52.7	28.4	-24.31	-0.89	0.3356	0.88672
Rv0994	moeA1	PROBABLE MOLYBDOPTERIN BIOSYNTHESIS PROTEIN MOEA1	14	6.5	18.8	117.5	337.7	220.16	1.52	0.0853	0.53096
Rv0995	rimJ	POSSIBLE RIBOSOMAL-PROTEIN-ALANINE ACETYLTRANSFERASE RIMJ (ACETYLATING ENZYME FOR N-TERMINAL OF RIBOSOMAL PROTEIN S5)	6	35.7	54.6	428.6	655.8	227.15	0.61	0.4269	0.93482
Rv0996	-	PROBABLE CONSERVED TRANSMEMBRANE PROTEIN	18	23.3	43.6	793.3	1483.4	690.18	0.9	0.05	0.3982
Rv0997	-	hypothetical protein Rv0997	7	14.4	62.7	172.6	752.2	579.58	2.12	0.005	0.07615
Rv0998	-	hypothetical protein Rv0998	13	41.4	44.1	745.1	793.8	48.68	0.09	0.8817	1
Rv0999	-	hypothetical protein Rv0999	11	35.2	22.6	703.1	452.1	-250.92	-0.64	0.35	0.8901
Rv1000c	-	hypothetical protein Rv1000c	8	59.4	71.7	831.2	1003.8	172.59	0.27	0.6393	1
Rv1001	arcA	arginine deiminase	21	28.8	34.5	1095.8	1312.1	216.28	0.26	0.6013	1
Rv1002c	-	hypothetical protein Rv1002c	24	1.9	9.5	60.8	303.8	243.06	2.32	0.0036	0.05863
Rv1003	-	hypothetical protein Rv1003	9	8.6	15.6	137.2	249.8	112.59	0.86	0.3352	0.88672
Rv1004c	-	PROBABLE MEMBRANE PROTEIN	12	36	37	719.4	740.3	20.93	0.04	0.9391	1
Rv1005c	pabB	para-aminobenzoate synthase component I	24	45.3	16.9	1629.5	610.1	-1019.37	-1.42	0.0135	0.16422
Rv1006	-	hypothetical protein Rv1006	42	31.4	88.4	2508.8	7068.6	4559.78	1.49	0	0
Rv1007c	metG	methionyl-tRNA synthetase	31	0	0	0	0	0	0	1	1
Rv1008	tatD	PROBABLE DEOXYRIBONUCLEASE TATD (YJJV PROTEIN)	13	61.1	47.8	1588.3	1242.8	-345.53	-0.35	0.5674	0.99426
Rv1009	rpfB	Probable resuscitation-promoting factor rpfB	12	8.6	27.1	155.5	488.6	333.05	1.65	0.0053	0.07891
Rv1010	ksgA	dimethyladenosine transferase	12	4.3	33.7	104.3	808.8	704.49	2.96	0.0002	0.00467
Rv1011	ispE	4-diphosphocytidyl-2-C-methyl-D-erythritol kinase	13	0	0	0	0	0	0	1	1
Rv1012	-	hypothetical protein Rv1012	6	19.4	47.2	194.2	472.4	278.21	1.28	0.7388	1
Rv1013	pks16	acyl-CoA synthetase	22	43.2	90.9	1816.4	3819.8	2003.35	1.07	0.0071	0.10046
Rv1014c	pth	peptidyl-tRNA hydrolase	11	0	0	0	0	0	0	1	1
Rv1015c	rplY	50S ribosomal protein L25/general stress protein Ctc	10	23	25.5	230.1	255	24.88	0.15	0.8401	1
Rv1016c	lpqT	PROBABLE CONSERVED LIPOPROTEIN LPQT	6	53.2	62.2	532.2	622.1	89.92	0.23	0.73	1
Rv1017c	prsA	ribose-phosphate pyrophosphokinase	12	0	0	0	0	0	0	1	1
Rv1018c	glmU	Probable UDP-N-acetylglucosamine pyrophosphorylase glmU	24	0	0	0	0	0	0	1	1
Rv1019	-	PROBABLE TRANSCRIPTIONAL REGULATORY PROTEIN (PROBABLY TETR-FAMILY)	9	60.7	72.2	1092.1	1299	206.81	0.25	0.6749	1
Rv1020	mfd	PROBABLE TRANSCRIPTION-REPAIR COUPLING FACTOR MFD (TRCF)	40	31.7	59.2	2412.1	4499.8	2087.71	0.9	0.0022	0.03867
Rv1021	-	nucleoside triphosphate pyrophosphohydrolase	14	44.9	21.3	1078.6	510.8	-567.86	-1.08	0.0991	0.5764
Rv1022	lpqU	PROBABLE CONSERVED LIPOPROTEIN LPQU	15	47.4	59.7	1233.1	1551.4	318.3	0.33	0.6994	1
Rv1023	eno	phosphopyruvate hydratase	17	8	9.8	47.8	59	11.17	0.3	0.9906	1
Rv1024	-	POSSIBLE CONSERVED MEMBRANE PROTEIN	8	0	0	0	0	0	0	1	1
Rv1025	-	hypothetical protein Rv1025	7	1.2	0	5	0	-4.96	-1.16	0.1481	0.68552
Rv1026	-	hypothetical protein Rv1026	9	4.9	2.7	68.7	38.3	-30.42	-0.84	0.3542	0.89334
Rv1027c	kdpE	PROBABLE TRANSCRIPTIONAL REGULATORY PROTEIN KDPE	11	11.5	18.4	184.7	294.9	110.2	0.68	0.5091	0.96706
Rv1028A	kdpF	Probable membrane protein kdpF	3	36.6	4.1	146.5	16.2	-130.27	-3.18	0.1447	0.68434
Rv1028c	kdpD	PROBABLE SENSOR PROTEIN KDPD	28	14.6	32.9	642.1	1446.3	804.21	1.17	0.0267	0.2592
Rv1029	kdpA	potassium-transporting ATPase subunit A	28	31.5	37.5	1572.5	1875.5	302.92	0.25	0.5268	0.97758
Rv1030	kdpB	potassium-transporting ATPase subunit B	15	19.4	23.7	426	520.8	94.73	0.29	0.5863	1
Rv1031	kdpC	Probable Potassium-transporting ATPase C chain KDPC (Potassium-translocating ATPase C chain) (ATP phosphohydrolase	10	20.5	24.9	368.6	448.1	79.5	0.28	0.6793	1
Rv1032c	trcS	TWO COMPONENT SENSOR HISTIDINE KINASE TRCS	25	21.1	47.8	969.4	2200.3	1230.98	1.18	0.0018	0.0325
Rv1033c	trcR	TWO COMPONENT TRANSCRIPTIONAL REGULATOR TRCR	15	89.9	120.8	2697.7	3623.7	926.07	0.43	0.4223	0.93482
Rv1034c	-	PROBABLE TRANSPOSASE (FRAGMENT)	2	1.2	0	5	0	-4.99	-1.17	0.1444	0.68434
Rv1035c	-	PROBABLE TRANSPOSASE (FRAGMENT)	4	3.5	3.7	27.8	29.9	2.08	0.1	0.8947	1
Rv1036c	-	truncated IS1560 transposase	5	84.9	101	679.6	807.9	128.35	0.25	0.7631	1
Rv1037c	esxI	PUTATIVE ESAT-6 LIKE PROTEIN ESXI (ESAT-6 LIKE PROTEIN 1)	4	56.1	56.9	448.7	455.3	6.6	0.02	0.9639	1
Rv1038c	esxJ	ESAT-6 LIKE PROTEIN ESXJ (ESAT-6 LIKE PROTEIN 2)	3	42.2	51.7	253.5	310.1	56.68	0.29	0.6488	1
Rv1039c	PPE15	PPE FAMILY PROTEIN	24	41	58.2	1883.7	2676.5	792.77	0.51	0.3599	0.89731
Rv1040c	PE8	PE FAMILY PROTEIN	8	33.5	43	535.8	687.4	151.53	0.36	0.4896	0.96327
Rv1041c	-	PROBABLE IS LIKE-2 TRANSPOSASE	18	32	31.6	1088.5	1074.2	-14.32	-0.02	0.9649	1
Rv1042c	-	PROBABLE IS LIKE-2 TRANSPOSASE	6	21.3	27.5	212.7	275.5	62.74	0.37	0.6719	1
Rv1043c	-	hypothetical protein Rv1043c	14	56.1	69.1	1345.4	1659.1	313.7	0.3	0.5386	0.97897
Rv1044	-	hypothetical protein Rv1044	13	61.4	51	245.5	203.9	-41.64	-0.27	0.7394	1
Rv1045	-	hypothetical protein Rv1045	12	53.6	73.7	1179	1620.6	441.64	0.46	0.4125	0.93482
Rv1046c	-	hypothetical protein Rv1046c	4	47.9	39.1	382.9	313.1	-69.83	-0.29	0.6617	1
Rv1047	-	PROBABLE TRANSPOSASE	17	23.8	25	809.3	851.1	41.82	0.07	0.8541	1
Rv1048c	-	hypothetical protein Rv1048c	24	84.5	71.5	3209.3	2715.2	-494.06	-0.24	0.5663	0.99364
Rv1049	-	PROBABLE TRANSCRIPTIONAL REPRESSOR PROTEIN	4	37.6	53.8	300.9	430.8	129.87	0.52	0.5585	0.98718
Rv1050	-	PROBABLE OXIDOREDUCTASE	12	14.3	12.4	315.6	273.8	-41.8	-0.2	0.7823	1
Rv1051c	-	hypothetical protein Rv1051c	8	17.4	26.5	208.7	317.8	109.14	0.61	0.4829	0.95955
Rv1052	-	hypothetical protein Rv1052	7	28.7	67.4	344	808.3	464.24	1.23	0.0169	0.19107
Rv1053c	-	hypothetical protein Rv1053c	6	30.1	55.7	300.6	557.2	256.62	0.89	0.0919	0.55034
Rv1054	-	PROBABLE INTEGRASE (FRAGMENT)	5	23.6	24	188.7	191.8	3.17	0.02	0.9799	1
Rv1055	-	POSSIBLE INTEGRASE (FRAGMENT)	3	19.6	7.4	117.7	44.4	-73.27	-1.41	0.5634	0.99064
Rv1056	-	hypothetical protein Rv1056	23	52.2	56.8	2087.8	2271.1	183.28	0.12	0.771	1
Rv1057	-	hypothetical protein Rv1057	20	62.6	45.9	2252.4	1651.2	-601.21	-0.45	0.2804	0.86728
Rv1058	fadD14	acyl-CoA synthetase	30	23.7	18.5	1325.5	1033.6	-291.88	-0.36	0.4106	0.93482
Rv1059	-	hypothetical protein Rv1059	10	25.8	6.9	516.3	137	-379.24	-1.91	0.0334	0.30357
Rv1060	-	hypothetical protein Rv1060	5	13.2	23.1	105.4	184.5	79.15	0.81	0.3885	0.92411
Rv1061	-	hypothetical protein Rv1061	14	40	42.4	959.8	1017.5	57.7	0.08	0.8797	1
Rv1062	-	hypothetical protein Rv1062	6	17.1	21.5	204.7	257.4	52.74	0.33	0.8261	1
Rv1063c	-	hypothetical protein Rv1063c	15	28	41.3	729.1	1074.2	345.11	0.56	0.2776	0.86611
Rv1064c	lpqV	POSSIBLE LIPOPROTEIN LPQV	6	31.2	41.9	374.5	503.1	128.67	0.43	0.5989	1
Rv1065	-	hypothetical protein Rv1065	10	39	61.9	779.8	1237	457.29	0.67	0.2846	0.86963
Rv1066	-	hypothetical protein Rv1066	5	28.5	20.7	227.7	165.3	-62.37	-0.46	0.5839	1
Rv1067c	PE_PGRS19	PE-PGRS FAMILY PROTEIN	15	34.8	24.2	834.3	580	-254.31	-0.52	0.4435	0.94126
Rv1068c	PE_PGRS20	PE-PGRS FAMILY PROTEIN	13	59.5	48	1189.9	959.6	-230.33	-0.31	0.593	1
Rv1069c	-	hypothetical protein Rv1069c	20	106.6	84.1	4263.4	3364.2	-899.13	-0.34	0.5929	1
Rv1070c	echA8	enoyl-CoA hydratase	8	28.1	34	449	543.4	94.32	0.28	0.6338	1
Rv1071c	echA9	enoyl-CoA hydratase	12	42.6	32.7	936.7	718.4	-218.26	-0.38	0.4712	0.95784
Rv1072	-	PROBABLE CONSERVED TRANSMEMBRANE PROTEIN	18	15	20.5	448.6	614.3	165.7	0.45	0.4768	0.95784
Rv1073	-	hypothetical protein Rv1073	19	95.9	71.3	3259.4	2425.6	-833.75	-0.43	0.1773	0.74997
Rv1074c	fadA3	acetyl-CoA acetyltransferase	11	90.2	79.6	1984.7	1752.3	-232.42	-0.18	0.8288	1
Rv1075c	-	CONSERVED EXPORTED PROTEIN	18	48.3	43.9	1643.6	1492	-151.6	-0.14	0.8464	1
Rv1076	lipU	POSSIBLE LIPASE LIPU	22	53.9	51.3	1293	1231	-61.97	-0.07	0.9311	1
Rv1077	cbs	Probable cystathionine beta-synthase CBS (Serine sulfhydrase) (Beta-thionase) (Hemoprotein H-450)	28	33.4	45.1	1872.5	2527.1	654.55	0.43	0.3135	0.88672
Rv1078	pra	Probable Proline-rich antigen homolog pra	18	30.8	56.5	984.1	1809	824.9	0.88	0.1175	0.62261
Rv1079	metB	cystathionine gamma-synthase	19	33.7	29.5	1079.2	944.9	-134.35	-0.19	0.7244	1
Rv1080c	greA	transcription elongation factor GreA	9	16.3	4.1	163.3	41.3	-121.99	-1.98	0.4108	0.93482
Rv1081c	-	PROBABLE CONSERVED MEMBRANE PROTEIN	7	10.9	48.6	130.6	583.5	452.89	2.16	0.072	0.48364
Rv1082	mca	Mycothiol conjugate amidase Mca (Mycothiol S-conjugate amidase)	13	39.6	72.5	870.7	1593.9	723.28	0.87	0.2102	0.80028
Rv1083	-	hypothetical protein Rv1083	4	18.4	14.7	110.1	88.3	-21.84	-0.32	0.6767	1
Rv1084	-	hypothetical protein Rv1084	27	24.6	30.5	1182.5	1463.2	280.74	0.31	0.4143	0.93482
Rv1085c	-	POSSIBLE HEMOLYSIN-LIKE PROTEIN	11	56	1.3	1119.5	26.1	-1093.43	-5.42	0	0
Rv1086	-	SHORT (C15) CHAIN Z-ISOPRENYL DIPHOSPHATE SYNTHASE (Z-FPP SYNTHASE) (Z-FARNESYL DIPHOSPHATE SYNTHASE) (Z-FPP SYNTHETASE) (Z-FARNESYL DIPHOSPHATE SYNTHETASE) (GERANYLTRANSTRANSFERASE) (FARNESYL PYROPHOSPHATE SYNTHETASE)	15	0.4	10.5	7	189.3	182.36	4.76	0.0002	0.00467
Rv1087	PE_PGRS21	PE-PGRS FAMILY PROTEIN	22	38.5	38.9	1540.4	1554.1	13.64	0.01	0.9731	1
Rv1087A	-	hypothetical protein Rv1087A	8	109.6	80.7	1534.2	1130	-404.2	-0.44	0.3484	0.8899
Rv1088	PE9	PE FAMILY PROTEIN	6	47.1	27.7	565.7	332.7	-232.99	-0.77	0.3711	0.90586
Rv1089	PE10	PE FAMILY PROTEIN	5	9.1	0.6	90.9	5.6	-85.24	-4.01	0.014	0.16775
Rv1089A	celA2a	PROBABLE CELLULASE CELA2A (ENDO-1,4-BETA-GLUCANASE) (ENDOGLUCANASE) (CARBOXYMETHYL CELLULASE)	2	79.1	38.5	316.5	153.8	-162.67	-1.04	0.4202	0.93482
Rv1090	celA2b	PROBABLE CELLULASE CELA2B (ENDO-1,4-BETA-GLUCANASE) (ENDOGLUCANASE) (CARBOXYMETHYL CELLULASE)	8	77.2	91.9	1234.5	1470.7	236.12	0.25	0.6048	1
Rv1091	PE_PGRS22	PE-PGRS FAMILY PROTEIN	27	31.4	27.2	1004.3	872	-132.28	-0.2	0.6854	1
Rv1092c	coaA	pantothenate kinase	19	0	10.7	0	21.5	21.46	3.55	0.3329	0.88672
Rv1093	glyA	serine hydroxymethyltransferase	14	0	0.3	0	0.6	0.65	0.41	1	1
Rv1094	desA2	POSSIBLE ACYL-	13	11.2	11.6	44.7	46.4	1.68	0.05	0.8783	1
Rv1095	phoH2	PROBABLE PHOH-LIKE PROTEIN PHOH2 (PHOSPHATE STARVATION-INDUCIBLE PROTEIN PSIH)	13	31.1	37.4	622.3	748.5	126.13	0.27	0.6359	1
Rv1096	-	POSSIBLE GLYCOSYL HYDROLASE	20	33	22.3	1255.3	847.1	-408.19	-0.57	0.275	0.86398
Rv1097c	-	PROBABLE MEMBRANE GLYCINE AND PROLINE RICH PROTEIN	18	15.2	17.6	487.8	564.1	76.32	0.21	0.7837	1
Rv1098c	fumC	fumarate hydratase	12	0	0	0	0	0	0	1	1
Rv1099c	glpX	fructose 1,6-bisphosphatase II	13	34.6	1.5	760.6	32.7	-727.86	-4.54	0	0
Rv1100	-	hypothetical protein Rv1100	10	4.4	29.7	87.2	593.3	506.11	2.77	0.0036	0.05863
Rv1101c	-	hypothetical protein Rv1101c	18	76.1	76	2740.1	2734.6	-5.5	0	0.9948	1
Rv1102c	-	hypothetical protein Rv1102c	8	34.8	43.7	556.5	700	143.5	0.33	0.6313	1
Rv1103c	-	hypothetical protein Rv1103c	8	79.1	74.9	1265	1198	-67.05	-0.08	0.9189	1
Rv1104	-	POSSIBLE PARA-NITROBENZYL ESTERASE (FRAGMENT)	11	28.5	46.9	569.3	938.9	369.57	0.72	0.2972	0.88297
Rv1105	-	POSSIBLE PARA-NITROBENZYL ESTERASE (FRAGMENT)	11	14.4	33.2	288.5	664.9	376.45	1.2	0.0808	0.51336
Rv1106c	-	PROBABLE CHOLESTEROL DEHYDROGENASE	18	60.5	67.8	2179.1	2440	260.87	0.16	0.6828	1
Rv1107c	xseB	exodeoxyribonuclease VII small subunit	2	18.7	21.1	74.8	84.4	9.65	0.17	0.8367	1
Rv1108c	xseA	exodeoxyribonuclease VII large subunit	10	21.6	33.5	389.1	602.8	213.72	0.63	0.432	0.93482
Rv1109c	-	hypothetical protein Rv1109c	9	37.6	26.9	601	429.8	-171.22	-0.48	0.4111	0.93482
Rv1110	ispH	4-hydroxy-3-methylbut-2-enyl diphosphate reductase	14	0	0	0	0	0	0	1	1
Rv1111c	-	hypothetical protein Rv1111c	24	17.2	22.9	309.5	412.6	103.08	0.41	0.5078	0.96706
Rv1112	-	translation-associated GTPase	11	26.1	85.2	573.5	1875.3	1301.73	1.71	0.0165	0.18918
Rv1113	-	hypothetical protein Rv1113	2	14.9	2.5	59.6	9.9	-49.75	-2.59	0.0833	0.52424
Rv1114	-	hypothetical protein Rv1114	3	39.3	42.2	235.6	253	17.37	0.1	0.921	1
Rv1115	-	POSSIBLE EXPORTED PROTEIN	19	71	41.3	1704.7	992	-712.68	-0.78	0.1915	0.77258
Rv1116	-	hypothetical protein Rv1116	3	46.7	32.1	279.9	192.4	-87.53	-0.54	0.6981	1
Rv1116A	-	CONSERVED HYPOTHETICAL PROTEIN (FRAGMENT)	6	87.6	100.2	1050.9	1202.4	151.42	0.19	0.8003	1
Rv1117	-	hypothetical protein Rv1117	4	68.6	87.2	411.5	523	111.47	0.35	0.7719	1
Rv1118c	-	hypothetical protein Rv1118c	12	45.5	44.7	1001.1	983.8	-17.34	-0.03	0.9643	1
Rv1119c	-	hypothetical protein Rv1119c	3	25.7	16.5	102.8	66.2	-36.62	-0.64	0.8044	1
Rv1120c	-	hypothetical protein Rv1120c	4	38.3	6.5	229.7	39.2	-190.48	-2.55	0.1151	0.61615
Rv1121	zwf1	glucose-6-phosphate 1-dehydrogenase	24	25.4	13.3	967	504.2	-462.76	-0.94	0.0577	0.42941
Rv1122	gnd2	6-phosphogluconate dehydrogenase-like protein	15	10.7	41.3	149.3	577.8	428.42	1.95	0.1361	0.67711
Rv1123c	bpoB	POSSIBLE PEROXIDASE BPOB (NON-HAEM PEROXIDASE)	9	41.4	64.8	745.5	1166.5	421.02	0.65	0.2383	0.83139
Rv1124	ephC	PROBABLE EPOXIDE HYDROLASE EPHC (EPOXIDE HYDRATASE)	12	13.2	25.3	185.2	354.5	169.31	0.94	0.2389	0.83139
Rv1125	-	hypothetical protein Rv1125	23	12.6	17	454.5	611.1	156.56	0.43	0.4146	0.93482
Rv1126c	-	hypothetical protein Rv1126c	10	1.5	0	3	0	-3	-1.32	1	1
Rv1127c	ppdK	pyruvate phosphate dikinase	19	9.4	1.9	56.6	11.4	-45.26	-2.32	0.4229	0.93482
Rv1128c	-	hypothetical protein Rv1128c	29	14.8	20.4	591.1	816.3	225.15	0.47	0.4855	0.96089
Rv1129c	-	PROBABLE TRANSCRIPTIONAL REGULATOR PROTEIN	27	12.7	8.2	557	361.5	-195.51	-0.62	0.1739	0.74289
Rv1130	-	hypothetical protein Rv1130	27	29.5	5.4	1415	258.2	-1156.87	-2.45	0.0002	0.00467
Rv1131	gltA1	methylcitrate synthase	17	18.2	5.9	437.1	142	-295.05	-1.62	0.1088	0.59878
Rv1132	-	hypothetical protein Rv1132	27	28.2	36.6	1463.8	1902.3	438.47	0.38	0.2853	0.86963
Rv1133c	metE	5-methyltetrahydropteroyltriglutamate--homocysteine methyltransferase	35	30.4	0.1	1644.1	4.8	-1639.31	-8.41	0	0
Rv1134	-	hypothetical protein Rv1134	6	19.7	17.8	235.9	213.3	-22.6	-0.15	0.857	1
Rv1135A	-	POSSIBLE ACETYL-CoA ACETYLTRANSFERASE (ACETOACETYL-CoA THIOLASE)	6	45.9	62.5	459.3	624.5	165.17	0.44	0.5658	0.99364
Rv1135c	PPE16	PPE FAMILY PROTEIN	25	28.2	41.7	1296.5	1916.1	619.58	0.56	0.1624	0.72077
Rv1136	-	POSSIBLE ENOYL-CoA HYDRATASE	4	40.1	34.2	320.6	273.9	-46.65	-0.23	0.8807	1
Rv1137c	-	hypothetical protein Rv1137c	2	38.8	65.4	155.3	261.6	106.3	0.75	0.7578	1
Rv1138c	-	POSSIBLE OXIDOREDUCTASE	17	22.4	34.9	671.8	1045.6	373.82	0.64	0.3354	0.88672
Rv1139c	-	hypothetical protein Rv1139c	12	14.2	17.6	312.6	388.2	75.6	0.31	0.8426	1
Rv1140	-	PROBABLE INTEGRAL MEMBRANE PROTEIN	11	11.2	38	178.8	607.2	428.39	1.76	0.1174	0.62261
Rv1141c	echA11	enoyl-CoA hydratase	14	44.8	66.5	1075.2	1596.5	521.29	0.57	0.278	0.86611
Rv1142c	echA10	enoyl-CoA hydratase	8	43.2	41.3	691.7	660.2	-31.48	-0.07	0.9359	1
Rv1143	mcr	PROBABLE ALPHA-METHYLACYL-CoA RACEMASE MCR (2-methylacyl-CoA racemase) (2-arylpropionyl-CoA epimerase )	16	67.1	76.6	2147.9	2451.9	304.04	0.19	0.626	1
Rv1144	-	PROBABLE SHORT-CHAIN TYPE DEHYDROGENASE/REDUCTASE	12	32	50.8	768.2	1219.6	451.36	0.67	0.2568	0.84496
Rv1145	mmpL13a	PROBABLE CONSERVED TRANSMEMBRANE TRANSPORT PROTEIN MMPL13A	11	36.1	44	722.7	880.7	158.06	0.29	0.5717	0.99576
Rv1146	mmpL13b	PROBABLE CONSERVED TRANSMEMBRANE TRANSPORT PROTEIN MMPL13B	23	93.5	105.9	3739.1	4236.3	497.18	0.18	0.6394	1
Rv1147	-	hypothetical protein Rv1147	10	26.9	54.8	430.1	876.6	446.48	1.03	0.104	0.58916
Rv1148c	-	hypothetical protein Rv1148c	23	35.2	46.6	1478	1955.5	477.58	0.4	0.4145	0.93482
Rv1149	-	POSSIBLE TRANSPOSASE	6	21.6	25.7	215.8	257.4	41.65	0.25	0.748	1
Rv1151c	-	NAD-dependent deacetylase	9	59	77.3	943.6	1237.2	293.53	0.39	0.5586	0.98718
Rv1152	-	PROBABLE TRANSCRIPTIONAL REGULATORY PROTEIN	5	9.8	26.6	97.7	266.1	168.38	1.45	0.2524	0.84496
Rv1153c	omt	PROBABLE O-METHYLTRANSFERASE OMT	19	44	42.7	1672.5	1622.2	-50.31	-0.04	0.9372	1
Rv1154c	-	hypothetical protein Rv1154c	16	33.7	40.3	1011.2	1209.4	198.2	0.26	0.6421	1
Rv1155	-	hypothetical protein Rv1155	12	44	34.2	879.2	684.6	-194.6	-0.36	0.5803	1
Rv1156	-	hypothetical protein Rv1156	12	33.7	41.7	673.7	834.9	161.14	0.31	0.6749	1
Rv1157c	-	CONSERVED HYPOTHETICAL ALA-, PRO-RICH PROTEIN	8	31.4	44.7	439.3	625.5	186.19	0.51	0.4367	0.93932
Rv1158c	-	CONSERVED HYPOTHETICAL ALA-, PRO-RICH PROTEIN	11	18.9	57.1	377	1141.8	764.84	1.6	0.1143	0.61463
Rv1159	pimE	mannosyltransferase	29	20.6	85.5	1152.9	4785.7	3632.75	2.05	0	0
Rv1159A	phhB	pterin-4-alpha-carbinolamine dehydratase	13	24.2	41.2	387.2	658.6	271.37	0.77	0.3017	0.88672
Rv1160	mutT2	PROBABLE MUTATOR PROTEIN MUTT (7,8-dihydro-8-oxoguanine-triphosphatase) (8-OXO-DGTPASE)	5	19.8	31.5	197.7	315.4	117.63	0.67	0.4999	0.9663
Rv1161	narG	PROBABLE RESPIRATORY NITRATE REDUCTASE (ALPHA CHAIN) NARG	75	29.1	33.1	3951.2	4506.4	555.18	0.19	0.4385	0.93935
Rv1162	narH	PROBABLE RESPIRATORY NITRATE REDUCTASE (BETA CHAIN) NARH	35	40.6	48.3	2760.8	3285.2	524.41	0.25	0.4704	0.95784
Rv1163	narJ	PROBABLE RESPIRATORY NITRATE REDUCTASE (DELTA CHAIN) NARJ	15	24.4	25.5	682.1	713.9	31.79	0.07	0.9271	1
Rv1164	narI	PROBABLE RESPIRATORY NITRATE REDUCTASE (GAMMA CHAIN) NARI	19	50.5	63.9	1716.1	2173.3	457.26	0.34	0.393	0.92684
Rv1165	typA	POSSIBLE GTP-BINDING TRANSLATION ELONGATION FACTOR TYPA (TYROSINE PHOSPHORYLATED PROTEIN A) (GTP-BINDING PROTEIN)	16	35.5	82.6	924.1	2148.4	1224.36	1.22	0.0312	0.28817
Rv1166	lpqW	PROBABLE CONSERVED LIPOPROTEIN LPQW	24	34.3	2.3	68.5	4.5	-64.02	-3.93	0.334	0.88672
Rv1167c	-	PROBABLE TRANSCRIPTIONAL REGULATORY PROTEIN	9	30.8	45.5	430.5	637.1	206.55	0.57	0.6573	1
Rv1168c	PPE17	PPE FAMILY PROTEIN	16	45.3	57.6	1449.6	1842.8	393.16	0.35	0.4881	0.963
Rv1169c	PE11	PE FAMILY PROTEIN	3	90.8	75	544.9	449.7	-95.2	-0.28	0.7603	1
Rv1170	mshB	N-Acetyl-1-D-myo-Inosityl-2-Amino-2-Deoxy-alpha- D-Glucopyranoside Deacetylase mshB (GlcNAc-Ins deacetylase)	12	80.6	63.2	1774.2	1390.9	-383.35	-0.35	0.5253	0.97758
Rv1171	-	hypothetical protein Rv1171	7	60	63.5	719.4	762.5	43.05	0.08	0.9512	1
Rv1172c	PE12	PE FAMILY PROTEIN	15	47.6	30.7	1236.5	798.9	-437.6	-0.63	0.0989	0.57607
Rv1173	fbiC	FO synthase	44	38.5	13	2693.2	906.7	-1786.45	-1.57	0.0002	0.00467
Rv1174c	TB8.4	LOW MOLECULAR WEIGHT T-CELL ANTIGEN TB8.4	8	142.2	96.6	2274.9	1546.2	-728.66	-0.56	0.2286	0.82465
Rv1175c	fadH	PROBABLE NADPH DEPENDENT 2,4-DIENOYL-COA REDUCTASE FADH (2,4-dienoyl coenzyme A reductase) (4-enoyl-CoA reductase)	27	34.7	38.4	1806.9	1994.3	187.41	0.14	0.7247	1
Rv1176c	-	hypothetical protein Rv1176c	15	51.9	38.6	1348.9	1004	-344.9	-0.43	0.3482	0.8899
Rv1177	fdxC	PROBABLE FERREDOXIN FDXC	7	0	0	0	0	0	0	1	1
Rv1178	-	N-succinyldiaminopimelate aminotransferase	21	30.6	34.8	1164	1321.8	157.85	0.18	0.7249	1
Rv1179c	-	hypothetical protein Rv1179c	41	22.1	30.4	1503.1	2070.3	567.13	0.46	0.2096	0.79876
Rv1180	pks3	PROBABLE POLYKETIDE BETA-KETOACYL SYNTHASE PKS3	26	11.3	17.6	407.2	632.9	225.71	0.64	0.3301	0.88672
Rv1181	pks4	PROBABLE POLYKETIDE BETA-KETOACYL SYNTHASE PKS4	70	13.8	17.6	1430.9	1831.9	401.05	0.36	0.278	0.86611
Rv1182	papA3	PROBABLE CONSERVED POLYKETIDE SYNTHASE ASSOCIATED PROTEIN PAPA3	40	28.1	18.4	1743.9	1138.9	-605.05	-0.61	0.1286	0.65167
Rv1183	mmpL10	PROBABLE CONSERVED TRANSMEMBRANE TRANSPORT PROTEIN MMPL10	53	7.6	9.2	562.3	677.8	115.5	0.27	0.5755	0.99854
Rv1184c	-	POSSIBLE EXPORTED PROTEIN	22	26.1	13.4	1044.7	537.2	-507.52	-0.96	0.0569	0.42595
Rv1185c	fadD21	acyl-CoA synthetase	32	47.5	29.8	2848.8	1789.8	-1059.01	-0.67	0.0812	0.51508
Rv1186c	-	hypothetical protein Rv1186c	18	24.2	18.4	678.8	515.1	-163.67	-0.4	0.5096	0.96706
Rv1187	rocA	PROBABLE PYRROLINE-5-CARBOXYLATE DEHYDROGENASE ROCA	24	12.2	11.9	365.3	358.3	-6.99	-0.03	0.9651	1
Rv1188	-	PROBABLE PROLINE DEHYDROGENASE	22	22.6	24.8	497.3	545.2	47.89	0.13	0.9057	1
Rv1189	sigI	RNA polymerase sigma factor SigI	9	30.9	12.9	431.9	180.2	-251.69	-1.26	0.2006	0.78705
Rv1190	-	hypothetical protein Rv1190	9	11.5	44	183.4	703.8	520.4	1.94	0.0861	0.53241
Rv1191	-	hypothetical protein Rv1191	9	44.3	33.2	708.2	531	-177.17	-0.42	0.6357	1
Rv1192	-	hypothetical protein Rv1192	14	31.2	30.8	749.8	738.5	-11.33	-0.02	0.9716	1
Rv1193	fadD36	acyl-CoA synthetase	21	17.5	13.9	525.5	417.1	-108.37	-0.33	0.5838	1
Rv1194c	-	hypothetical protein Rv1194c	18	42.4	31.2	1272	936	-335.99	-0.44	0.3326	0.88672
Rv1195	PE13	PE FAMILY PROTEIN	6	60.3	64.8	723.1	777.4	54.33	0.1	0.8775	1
Rv1196	PPE18	PPE FAMILY PROTEIN	11	39.4	43.2	867.2	949.4	82.21	0.13	0.781	1
Rv1197	esxK	ESAT-6 LIKE PROTEIN ESXK (ESAT-6 LIKE PROTEIN 3)	4	103.9	57.7	831	461.8	-369.18	-0.85	0.3514	0.8901
Rv1198	esxL	PUTATIVE ESAT-6 LIKE PROTEIN ESXL (ESAT-6 LIKE PROTEIN 4)	4	70.3	66.7	562.1	533.9	-28.15	-0.07	0.9117	1
Rv1199c	-	POSSIBLE TRANSPOSASE	16	14.2	15.6	455.8	500.8	45.04	0.14	0.7646	1
Rv1200	-	PROBABLE CONSERVED INTEGRAL MEMBRANE TRANSPORT PROTEIN	30	51.4	52.2	2980.3	3029.9	49.58	0.02	0.9377	1
Rv1201c	-	PROBABLE TRANSFERASE	11	0	0	0	0	0	0	1	1
Rv1202	dapE	dipeptidase	17	1.7	2.5	6.9	10.2	3.21	0.55	1	1
Rv1203c	-	hypothetical protein Rv1203c	8	16.1	27.8	257.6	445.6	187.93	0.79	0.4197	0.93482
Rv1204c	-	hypothetical protein Rv1204c	16	30.7	59.9	920.7	1798.5	877.79	0.97	0.0225	0.23019
Rv1205	-	hypothetical protein Rv1205	13	34.7	35.5	903.3	923	19.63	0.03	0.952	1
Rv1206	fadD6	acyl-CoA synthetase	38	34.3	34.4	1988.6	1996.8	8.17	0.01	0.988	1
Rv1207	folP2	PROBABLE DIHYDROPTEROATE SYNTHASE 2 FOLP2 (DHPS 2) (Dihydropteroate pyrophosphorylase 2)	10	35.2	39.2	562.9	626.7	63.8	0.15	0.8418	1
Rv1208	-	hypothetical protein Rv1208	14	0.3	19.6	6	392.4	386.41	6.04	0	0
Rv1209	-	hypothetical protein Rv1209	5	40.2	54.3	401.6	542.6	141	0.43	0.5475	0.98146
Rv1210	tagA	PROBABLE DNA-3-METHYLADENINE GLYCOSYLASE I TAGA (TAG I) (3-methyladenine-DNA glycosylase I, constitutive) (DNA-3-methyladenine glycosidase I )	11	53	32	1165.1	705	-460.08	-0.72	0.0696	0.47634
Rv1211	-	hypothetical protein Rv1211	5	68	21.4	408.1	128.6	-279.55	-1.67	0.2009	0.78705
Rv1212c	-	PUTATIVE GLYCOSYL TRANSFERASE	32	37.5	43.8	2026.8	2367.3	340.53	0.22	0.5488	0.98237
Rv1213	glgC	glucose-1-phosphate adenylyltransferase	31	43.7	39.5	2533.9	2290.8	-243.11	-0.15	0.7031	1
Rv1214c	PE14	PE FAMILY PROTEIN	5	13.1	30.2	131	302.5	171.44	1.21	0.504	0.96706
Rv1215c	-	hypothetical protein Rv1215c	26	21.8	37.9	1131.5	1970.9	839.42	0.8	0.092	0.55034
Rv1216c	-	PROBABLE CONSERVED INTEGRAL MEMBRANE PROTEIN	19	48.6	58.1	1652.4	1976.3	323.9	0.26	0.5017	0.9663
Rv1217c	-	PROBABLE TETRONASIN-TRANSPORT INTEGRAL MEMBRANE PROTEIN ABC TRANSPORTER	20	13.4	17.8	456.4	603.7	147.29	0.4	0.4754	0.95784
Rv1218c	-	PROBABLE TETRONASIN-TRANSPORT ATP-BINDING PROTEIN ABC TRANSPORTER	6	14.6	70.9	175.2	850.6	675.34	2.28	0.0013	0.02447
Rv1219c	-	PROBABLE TRANSCRIPTIONAL REGULATORY PROTEIN	10	13.6	50.6	244.7	911.2	666.52	1.9	0.0505	0.39979
Rv1220c	-	PROBABLE METHYLTRANSFERASE	10	15.8	108.2	284.8	1947.2	1662.37	2.77	0	0
Rv1221	sigE	RNA polymerase sigma factor SigE	17	12.8	25.6	205.1	409.3	204.12	1	0.4885	0.963
Rv1222	-	hypothetical protein Rv1222	3	129.5	49.5	518	198.1	-319.91	-1.39	0.1736	0.74241
Rv1223	htrA	PROBABLE SERINE PROTEASE HTRA (DEGP PROTEIN)	23	39.6	101.5	316.7	811.9	495.2	1.36	0.336	0.88672
Rv1224	tatB	sec-independent translocase	6	49.3	31.4	197.1	125.8	-71.29	-0.65	0.5697	0.99576
Rv1225c	-	hypothetical protein Rv1225c	6	80.7	96.1	967.8	1153.1	185.28	0.25	0.5829	1
Rv1226c	-	PROBABLE TRANSMEMBRANE PROTEIN	15	35.7	50.8	1000.1	1421.5	421.38	0.51	0.4453	0.94142
Rv1227c	-	PROBABLE TRANSMEMBRANE PROTEIN	6	13.7	24.4	136.6	243.9	107.24	0.84	0.4009	0.93316
Rv1228	lpqX	PROBABLE LIPOPROTEIN LPQX	9	59.3	107.2	948.6	1714.9	766.24	0.85	0.1308	0.65895
Rv1229c	mrp	PROBABLE MRP-RELATED PROTEIN MRP	16	16.2	20.3	64.7	81.2	16.55	0.33	0.8911	1
Rv1230c	-	POSSIBLE MEMBRANE PROTEIN	20	24.7	38.9	841	1322.8	481.75	0.65	0.2313	0.82842
Rv1231c	-	PROBABLE MEMBRANE PROTEIN	7	23.9	46.1	286.5	553.6	267.08	0.95	0.2546	0.84496
Rv1232c	-	hypothetical protein Rv1232c	11	42.4	60.9	847.7	1219	371.23	0.52	0.3277	0.88672
Rv1233c	-	hypothetical protein Rv1233c	19	24.7	30.6	789.5	979.5	190.03	0.31	0.6621	1
Rv1234	-	PROBABLE TRANSMEMBRANE PROTEIN	9	9.5	63.7	132.9	891.5	758.62	2.75	0.003	0.05159
Rv1235	lpqY	PROBABLE SUGAR-BINDING LIPOPROTEIN LPQY	30	25.9	12.1	1294.6	604.3	-690.34	-1.1	0.0179	0.19675
Rv1236	sugA	PROBABLE SUGAR-TRANSPORT INTEGRAL MEMBRANE PROTEIN ABC TRANSPORTER SUGA	19	54.2	27	1844.5	919.2	-925.23	-1	0.055	0.42024
Rv1237	sugB	PROBABLE SUGAR-TRANSPORT INTEGRAL MEMBRANE PROTEIN ABC TRANSPORTER SUGB	13	48.3	21.7	1062.1	477.4	-584.66	-1.15	0.015	0.17707
Rv1238	sugC	PROBABLE SUGAR-TRANSPORT ATP-BINDING PROTEIN ABC TRANSPORTER SUGC	26	52.2	20.9	2505.7	1002.9	-1502.76	-1.32	0.0015	0.02771
Rv1239c	corA	POSSIBLE MAGNESIUM AND COBALT TRANSPORT TRANSMEMBRANE PROTEIN CORA	25	9.5	62.6	418.1	2754.9	2336.76	2.72	0	0
Rv1240	mdh	malate dehydrogenase	5	0	6.3	0	38.1	38.09	2.88	0.034	0.30692
Rv1241	-	hypothetical protein Rv1241	1	2	0	4	0	-3.96	-1.58	1	1
Rv1242	-	hypothetical protein Rv1242	10	46	49.3	828.6	887.3	58.67	0.1	0.8771	1
Rv1243c	PE_PGRS23	PE-PGRS FAMILY PROTEIN	19	34	34.5	1154.6	1172.4	17.79	0.02	0.9652	1
Rv1244	lpqZ	PROBABLE LIPOPROTEIN LPQZ	8	13.6	42.1	218.2	673.6	455.35	1.63	0.0165	0.18918
Rv1245c	-	PROBABLE SHORT-CHAIN TYPE DEHYDROGENASE/REDUCTASE	14	50.4	42	1309.3	1093	-216.24	-0.26	0.6463	1
Rv1246c	-	hypothetical protein Rv1246c	7	27.5	64.5	385.2	903.2	517.92	1.23	0.0452	0.36881
Rv1247c	-	hypothetical protein Rv1247c	6	56.7	33.9	680	406.4	-273.66	-0.74	0.2566	0.84496
Rv1248c	kgd	alpha-ketoglutarate decarboxylase	46	0	13.6	1	762.2	761.17	9.57	0	0
Rv1249c	-	POSSIBLE MEMBRANE PROTEIN	12	38.2	39.6	916.7	949.9	33.15	0.05	0.9381	1
Rv1250	-	PROBABLE DRUG-TRANSPORT INTEGRAL MEMBRANE PROTEIN	32	13.2	27.7	740.3	1549.9	809.61	1.07	0.0112	0.14462
Rv1251c	-	hypothetical protein Rv1251c	61	13	23.8	1269.8	2334.9	1065.05	0.88	0.0129	0.15935
Rv1252c	lprE	PROBABLE LIPOPROTEIN LPRE	7	26.1	74.2	365.7	1038.2	672.51	1.51	0.0924	0.55109
Rv1253	deaD	PROBABLE COLD-SHOCK DEAD-BOX PROTEIN A HOMOLOG DEAD (ATP-dependent RNA helicase deaD homolog)	35	28.1	24.7	1574.1	1382.4	-191.73	-0.19	0.6908	1
Rv1254	-	PROBABLE ACYLTRANSFERASE	27	1.1	13.1	14.9	183	168.11	3.62	0.0077	0.1078
Rv1255c	-	PROBABLE TRANSCRIPTIONAL REGULATORY PROTEIN	10	14.3	23.4	257.2	421.1	163.89	0.71	0.297	0.88297
Rv1256c	cyp130	PROBA BLE CYTOCHROME P450 130 CYP130	16	33.2	39.3	996.9	1180.4	183.55	0.24	0.5837	1
Rv1257c	-	PROBABLE OXIDOREDUCTASE	16	21.1	29	589.8	810.7	220.93	0.46	0.3469	0.88923
Rv1258c	-	PROBABLE CONSERVED INTEGRAL MEMBRANE TRANSPORT PROTEIN	22	36	49.8	1368.9	1892.1	523.22	0.47	0.237	0.83139
Rv1259	-	hypothetical protein Rv1259	14	13.7	15.4	274.7	308.2	33.45	0.17	0.8599	1
Rv1260	-	hypothetical protein Rv1260	28	35.1	21.4	1265.3	768.8	-496.49	-0.72	0.2006	0.78705
Rv1261c	-	hypothetical protein Rv1261c	11	11.4	26	250.4	572	321.64	1.19	0.0723	0.48402
Rv1262c	-	HYPOTHETICAL HIT-LIKE PROTEIN	4	30.1	27.9	240.9	223.5	-17.38	-0.11	0.9548	1
Rv1263	amiB2	amidase	22	20.3	46.1	810	1845.1	1035.07	1.19	0.0049	0.0752
Rv1264	-	ADENYLYL CYCLASE (ATP PYROPHOSPHATE-LYASE) (ADENYLATE CYCLASE)	14	30.6	61.1	673.6	1343.5	669.84	1	0.1513	0.69276
Rv1265	-	hypothetical protein Rv1265	12	15.2	8.3	273.9	150.2	-123.65	-0.87	0.2187	0.81544
Rv1266c	pknH	PROBABLE TRANSMEMBRANE SERINE/THREONINE-PROTEIN KINASE H PKNH (PROTEIN KINASE H) (STPK H)	29	33.4	50.2	1801.8	2711.1	909.34	0.59	0.09	0.54327
Rv1267c	embR	PROBABLE TRANSCRIPTIONAL REGULATORY PROTEIN EMBR	20	26.2	23.4	1048.8	934.6	-114.17	-0.17	0.7484	1
Rv1268c	-	hypothetical protein Rv1268c	11	37.6	65.5	751.2	1310.7	559.49	0.8	0.3913	0.92658
Rv1269c	-	CONSERVED PROBABLE SECRETED PROTEIN	8	25.9	34.5	414.2	551.4	137.2	0.41	0.5318	0.97758
Rv1270c	lprA	POSSIBLE LIPOPROTEIN LPRA	11	23.6	18.2	425.7	327.9	-97.75	-0.38	0.5431	0.98107
Rv1271c	-	CONSERVED HYPOTHETICAL SECRETED PROTEIN	7	32.7	32.4	392.8	388.5	-4.29	-0.02	0.9819	1
Rv1272c	-	PROBABLE DRUGS-TRANSPORT TRANSMEMBRANE ATP-BINDING PROTEIN ABC TRANSPORTER	30	30.7	5.8	858.6	162.5	-696.13	-2.4	0.0004	0.00853
Rv1273c	-	PROBABLE DRUGS-TRANSPORT TRANSMEMBRANE ATP-BINDING PROTEIN ABC TRANSPORTER	32	20.1	0.9	684.2	31.7	-652.51	-4.43	0	0
Rv1274	lprB	POSSIBLE LIPOPROTEIN LPRB	4	8.9	31.5	35.8	126.1	90.36	1.82	0.2021	0.78902
Rv1275	lprC	POSSIBLE LIPOPROTEIN LPRC	7	1.5	38	14.9	379.9	365	4.67	0.0337	0.3049
Rv1276c	-	hypothetical protein Rv1276c	7	4.9	8.3	48.6	82.6	34.04	0.77	0.5804	1
Rv1277	-	hypothetical protein Rv1277	20	29.5	46.5	1179.3	1861.1	681.78	0.66	0.2691	0.85623
Rv1278	-	hypothetical protein Rv1278	28	14.9	36.6	506.4	1243.6	737.21	1.3	0.0222	0.22888
Rv1279	-	PROBABLE DEHYDROGENASE FAD flavoprotein GMC oxidoreductase	30	31.7	39.2	1709.4	2116	406.56	0.31	0.4171	0.93482
Rv1280c	oppA	PROBABLE PERIPLASMIC OLIGOPEPTIDE-BINDING LIPOPROTEIN OPPA	26	22.3	28.7	1026.4	1321.2	294.79	0.36	0.4037	0.93316
Rv1281c	oppD	PROBABLE OLIGOPEPTIDE-TRANSPORT ATP-BINDING PROTEIN ABC TRANSPORTER OPPD	28	9.8	12.1	353.7	434.2	80.53	0.3	0.6706	1
Rv1282c	oppC	PROBABLE OLIGOPEPTIDE-TRANSPORT INTEGRAL MEMBRANE PROTEIN ABC TRANSPORTER OPPC	16	20.2	35.4	444	779.2	335.26	0.81	0.1261	0.64895
Rv1283c	oppB	PROBABLE OLIGOPEPTIDE-TRANSPORT INTEGRAL MEMBRANE PROTEIN ABC TRANSPORTER OPPB	21	13.3	32.7	399.9	979.7	579.79	1.29	0.0271	0.26181
Rv1284	-	hypothetical protein Rv1284	7	8.8	31.4	70.7	251.5	180.86	1.83	0.1018	0.58562
Rv1285	cysD	sulfate adenylyltransferase subunit 2	16	30.3	1.7	544.6	30.2	-514.46	-4.17	0.0007	0.01411
Rv1286	cysN	bifunctional sulfate adenylyltransferase subunit 1/adenylylsulfate kinase protein	35	27.4	9	1751.3	573.3	-1177.99	-1.61	0.0012	0.02291
Rv1287	-	hypothetical protein Rv1287	13	14.2	23.1	341.6	554.2	212.58	0.7	0.2537	0.84496
Rv1288	-	hypothetical protein Rv1288	34	44	42.5	2992.9	2888.2	-104.72	-0.05	0.8442	1
Rv1289	-	hypothetical protein Rv1289	11	51	39.5	1121	868.4	-252.66	-0.37	0.4333	0.93531
Rv1290A	-	hypothetical protein Rv1290A	7	29.3	15.1	292.7	151.1	-141.61	-0.95	0.6287	1
Rv1290c	-	hypothetical protein Rv1290c	34	60.7	71.6	3884	4584.5	700.46	0.24	0.4282	0.93482
Rv1291c	-	CONSERVED HYPOTHETICAL SECRETED PROTEIN	3	37.9	37	227.3	222.1	-5.11	-0.03	0.9841	1
Rv1292	argS	arginyl-tRNA synthetase	34	0	1.7	0	3.4	3.38	1.43	1	1
Rv1293	lysA	PROBABLE DIAMINOPIMELATE DECARBOXYLASE LYSA (DAP DECARBOXYLASE)	27	0	0	0	0	0	0	1	1
Rv1294	thrA	homoserine dehydrogenase	24	0	0	0	0	0	0	1	1
Rv1295	thrC	threonine synthase	21	3	5.6	11.9	22.6	10.65	0.92	1	1
Rv1296	thrB	homoserine kinase	16	2	4.7	7.9	18.8	10.88	1.25	1	1
Rv1297	rho	transcription termination factor Rho	22	0	2.4	0	4.9	4.87	1.78	1	1
Rv1298	rpmE	50S ribosomal protein L31	7	26.7	15.5	321	185.7	-135.31	-0.79	0.3833	0.92075
Rv1299	prfA	peptide chain release factor 1	14	0	0	0	0	0	0	1	1
Rv1300	hemK	PROBABLE HEMK PROTEIN HOMOLOG HEMK	14	0	11.5	0	207.2	207.22	3.65	0.0002	0.00467
Rv1301	-	hypothetical protein Rv1301	11	2.2	18.9	30.8	264.6	233.78	3.1	0.0053	0.07891
Rv1302	rfe	PROBABLE UNDECAPAPRENYL-PHOSPHATE ALPHA-N-ACETYLGLUCOSAMINYLTRANSFERASE RFE (UDP-GlcNAc TRANSFERASE)	20	76.8	123.4	614.3	987.1	372.87	0.68	0.4398	0.93953
Rv1303	-	hypothetical protein Rv1303	4	75.1	53.9	150.2	107.9	-42.3	-0.48	0.6707	1
Rv1304	atpB	F0F1 ATP synthase subunit A	11	3.5	231.7	6.9	463.4	456.46	6.06	0.3392	0.88672
Rv1305	atpE	F0F1 ATP synthase subunit C	8	0	1.5	0	2.9	2.92	1.3	1	1
Rv1306	atpF	F0F1 ATP synthase subunit B	4	0	0	0	0	0	0	1	1
Rv1307	atpH	PROBABLE ATP SYNTHASE DELTA CHAIN ATPH	20	0.5	45.4	1	90.7	89.74	6.52	0.3302	0.88672
Rv1308	atpA	F0F1 ATP synthase subunit alpha	26	0.2	27.6	1	110.4	109.4	6.79	0.1434	0.68434
Rv1309	atpG	F0F1 ATP synthase subunit gamma	19	0	0.6	0	1.1	1.13	0.65	1	1
Rv1310	atpD	F0F1 ATP synthase subunit beta	20	0	0	0	0	0	0	1	1
Rv1311	atpC	F0F1 ATP synthase subunit epsilon	2	3.5	0	7	0	-7	-2.17	1	1
Rv1312	-	CONSERVED HYPOTHETICAL SECRETED PROTEIN	10	74.6	27	596.6	216.2	-380.44	-1.46	0.3656	0.90381
Rv1313c	-	POSSIBLE TRANSPOSASE	16	29	31.2	928.3	999.4	71.07	0.11	0.8518	1
Rv1314c	-	hypothetical protein Rv1314c	15	40.2	41	1205.9	1230.6	24.68	0.03	0.9565	1
Rv1315	murA	UDP-N-acetylglucosamine 1-carboxyvinyltransferase	17	24.5	0	49	0	-49	-4.67	1	1
Rv1316c	ogt	PROBABLE METHYLATED-DNA--PROTEIN-CYSTEINE METHYLTRANSFERASE OGT (6-O-methylguanine-DNA methyltransferase) (O-6-methylguanine-DNA-alkyltransferase)	9	95.2	58.9	1523.6	942.4	-581.23	-0.69	0.4313	0.93482
Rv1317c	alkA	PROBABLE ADA REGULATORY PROTEIN ALKA (Regulatory protein of adaptative response) (Methylated-DNA--protein-cysteine methyltransferase) (O-6-methylguanine-DNA alkyltransferase) (O-6-methylguanine-DNA methyltransferase) (3-methyladenine DNA glycosylase II)	13	60.4	47.1	1570.4	1224	-346.4	-0.36	0.3561	0.89417
Rv1318c	-	POSSIBLE ADENYLATE CYCLASE (ATP PYROPHOSPHATE-LYASE) (ADENYLYL CYCLASE)	19	39.2	41	1489.7	1558.4	68.72	0.07	0.8847	1
Rv1319c	-	POSSIBLE ADENYLATE CYCLASE (ATP PYROPHOSPHATE-LYASE) (ADENYLYL CYCLASE)	28	59.2	78.1	3080.8	4060.3	979.51	0.4	0.2655	0.85156
Rv1320c	-	POSSIBLE ADENYLATE CYCLASE (ATP PYROPHOSPHATE-LYASE) (ADENYLYL CYCLASE)	29	66.3	61.3	3314.5	3066.3	-248.12	-0.11	0.7059	1
Rv1321	-	hypothetical protein Rv1321	12	36.2	64.6	796.1	1421.5	625.41	0.84	0.0829	0.52255
Rv1322	-	hypothetical protein Rv1322	6	66.9	45.8	802.6	549.9	-252.67	-0.55	0.3568	0.8948
Rv1322A	-	hypothetical protein Rv1322A	6	24.9	19.9	299	238.9	-60.18	-0.32	0.6199	1
Rv1323	fadA4	acetyl-CoA acetyltransferase	15	29.8	32.7	893.5	981.4	87.89	0.14	0.7493	1
Rv1324	-	POSSIBLE THIOREDOXIN	6	27.2	29.8	326.2	357.1	30.89	0.13	0.8889	1
Rv1325c	PE_PGRS24	PE-PGRS FAMILY PROTEIN	10	11.4	20.5	136.2	246.4	110.2	0.86	0.2682	0.85609
Rv1326c	glgB	glycogen branching enzyme	42	0	0	0	0	0	0	1	1
Rv1327c	glgE	PROBABLE GLUCANASE GLGE	39	0	0	0	0	0	0	1	1
Rv1328	glgP	PROBABLE GLYCOGEN PHOSPHORYLASE GLGP	45	30.9	25.5	2348	1940.5	-407.49	-0.27	0.4407	0.93953
Rv1329c	dinG	PROBABLE ATP-DEPENDENT HELICASE DING	24	16.1	27	645.4	1078.2	432.87	0.74	0.2231	0.82119
Rv1330c	-	nicotinate phosphoribosyltransferase	23	40.1	35.9	1602.9	1436.1	-166.87	-0.16	0.7499	1
Rv1331	clpS	ATP-dependent Clp protease adaptor protein ClpS	5	19.4	125.8	194.3	1257.9	1063.59	2.69	0.0071	0.10046
Rv1332	-	PROBABLE TRANSCRIPTIONAL REGULATORY PROTEIN	7	23.4	33.6	328.3	470.6	142.29	0.52	0.4952	0.96496
Rv1333	-	PROBABLE HYDROLASE	13	44.4	39.2	888.5	784.3	-104.16	-0.18	0.7309	1
Rv1334	-	hypothetical protein Rv1334	12	55.3	73.4	1327.4	1761.1	433.78	0.41	0.3272	0.88672
Rv1335	-	9.5 KDA CULTURE FILTRATE ANTIGEN CFP10A	5	112	94.3	1119.8	942.6	-177.17	-0.25	0.6639	1
Rv1336	cysM	PROBABLE CYSTEINE SYNTHASE B CYSM (CSASE B) (O-acetylserine sulfhydrylase B) (O-acetylserine (Thiol)-lyase B)	19	65.5	72	2357.6	2592.5	234.91	0.14	0.7645	1
Rv1337	-	PROBABLE INTEGRAL MEMBRANE PROTEIN	13	36.2	53.5	941.7	1390.7	449	0.56	0.2251	0.82119
Rv1338	murI	glutamate racemase	17	150	97.2	300	194.3	-105.73	-0.63	0.6661	1
Rv1339	-	hypothetical protein Rv1339	20	17.5	4	245.6	55.6	-190.01	-2.14	0.0342	0.30803
Rv1340	rph	ribonuclease PH	13	41.5	8.8	996.9	211.7	-785.17	-2.24	0.0022	0.03867
Rv1341	-	putative deoxyribonucleotide triphosphate pyrophosphatase	6	24.2	19.3	290.2	232.1	-58.05	-0.32	0.7121	1
Rv1342c	-	hypothetical protein Rv1342c	5	1.2	77.8	10	622.5	612.52	5.96	0	0
Rv1343c	lprD	PROBABLE CONSERVED LIPOPROTEIN LPRD	12	6.1	52.7	60.7	527	466.24	3.12	0.0054	0.0798
Rv1344	-	acyl carrier protein	10	120.5	66.2	2168.1	1191.6	-976.55	-0.86	0.5332	0.97815
Rv1345	fadD33	acyl-CoA synthetase	23	34.5	27.8	1449.7	1168.9	-280.87	-0.31	0.4665	0.956
Rv1346	fadE14	POSSIBLE ACYL-CoA DEHYDROGENASE FADE14	15	25.3	24.8	607.9	594.8	-13.12	-0.03	0.9595	1
Rv1347c	-	hypothetical protein Rv1347c	14	17.5	6.2	280.5	99.9	-180.56	-1.49	0.1126	0.61209
Rv1348	-	PROBABLE DRUGS-TRANSPORT TRANSMEMBRANE ATP-BINDING PROTEIN ABC TRANSPORTER	38	5.5	20.3	66.4	244.1	177.69	1.88	0.0741	0.49031
Rv1349	-	PROBABLE DRUGS-TRANSPORT TRANSMEMBRANE ATP-BINDING PROTEIN ABC TRANSPORTER	20	2.4	9.3	18.8	74.4	55.61	1.98	0.4425	0.94091
Rv1350	fabG	3-ketoacyl-(acyl-carrier-protein) reductase	15	31.4	31.9	753.3	765.7	12.44	0.02	0.9722	1
Rv1351	-	hypothetical protein Rv1351	10	30.5	25.1	548.8	452.5	-96.32	-0.28	0.6658	1
Rv1352	-	hypothetical protein Rv1352	6	34.9	14.2	349.1	141.7	-207.44	-1.3	0.0752	0.49269
Rv1353c	-	PROBABLE TRANSCRIPTIONAL REGULATORY PROTEIN	13	33.9	13.5	814	324.8	-489.15	-1.33	0.0379	0.3292
Rv1354c	-	hypothetical protein Rv1354c	44	41.9	27.1	3267.9	2112.2	-1155.72	-0.63	0.0372	0.32479
Rv1355c	moeY	hypothetical protein Rv1355c	40	28.6	14.2	1774.3	882.9	-891.37	-1.01	0.0166	0.18924
Rv1356c	-	hypothetical protein Rv1356c	28	41	21.7	1969.7	1041.7	-928.01	-0.92	0.0262	0.25622
Rv1357c	-	hypothetical protein Rv1357c	13	38.1	21.4	989.3	557.4	-431.92	-0.83	0.0389	0.33307
Rv1358	-	PROBABLE TRANSCRIPTIONAL REGULATORY PROTEIN	74	48.7	32.3	6811.1	4524.8	-2286.31	-0.59	0.0138	0.16685
Rv1359	-	PROBABLE TRANSCRIPTIONAL REGULATORY PROTEIN	17	37.5	23.3	1049.9	652.9	-397	-0.69	0.1891	0.76991
Rv1360	-	PROBABLE OXIDOREDUCTASE	14	51.1	57.5	1430.3	1609.4	179.17	0.17	0.72	1
Rv1361c	PPE19	PPE FAMILY PROTEIN	14	42.7	42.1	1195.3	1180.1	-15.2	-0.02	0.971	1
Rv1362c	-	POSSIBLE MEMBRANE PROTEIN	14	74.3	53.5	1784.2	1284.6	-499.62	-0.47	0.3463	0.88923
Rv1363c	-	POSSIBLE MEMBRANE PROTEIN	8	69.9	65.5	979.1	917.6	-61.54	-0.09	0.8854	1
Rv1364c	-	hypothetical protein Rv1364c	32	28.6	9	1715.8	541.2	-1174.69	-1.66	0	0
Rv1365c	rsfA	ANTI-ANTI-SIGMA FACTOR RSFA (ANTI-SIGMA FACTOR ANTAGONIST) (REGULATOR OF SIGMA F A)	5	46	3.2	460.4	32.3	-428.09	-3.83	0.0227	0.23105
Rv1366	-	hypothetical protein Rv1366	19	28.3	39.9	963.1	1357.2	394.06	0.49	0.3454	0.88923
Rv1367c	-	hypothetical protein Rv1367c	16	32.6	48.6	847	1264.7	417.67	0.58	0.2865	0.87063
Rv1368	lprF	PROBABLE CONSERVED LIPOPROTEIN LPRF	8	37.1	46.8	519.3	655.9	136.56	0.34	0.4699	0.95784
Rv1369c	-	PROBABLE TRANSPOSASE	23	49.5	58.3	2277.4	2682.4	405.06	0.24	0.5297	0.97758
Rv1370c	-	PROBABLE TRANSPOSASE	4	48.4	63.5	387.4	508.4	121.01	0.39	0.6636	1
Rv1371	-	PROBABLE CONSERVED MEMBRANE PROTEIN	30	22.8	17.3	1139.3	865	-274.23	-0.4	0.3371	0.88672
Rv1372	-	hypothetical protein Rv1372	18	23.6	15.9	614.5	412.8	-201.74	-0.57	0.3262	0.88672
Rv1373	-	GLYCOLIPID SULFOTRANSFERASE	19	68.8	51	2616	1939.4	-676.6	-0.43	0.2988	0.88424
Rv1374c	-	hypothetical protein Rv1374c	14	124.2	82.1	3477.2	2299.9	-1177.34	-0.6	0.1345	0.67166
Rv1375	-	hypothetical protein Rv1375	22	68.1	69.8	2997.5	3069.8	72.33	0.03	0.941	1
Rv1376	-	hypothetical protein Rv1376	17	35.6	48.7	1139.8	1558.3	418.56	0.45	0.4923	0.96353
Rv1377c	-	PUTATIVE TRANSFERASE	13	15.4	30.5	369.4	732.7	363.31	0.99	0.1326	0.6655
Rv1378c	-	hypothetical protein Rv1378c	24	47.7	47.2	1717.4	1698.7	-18.79	-0.02	0.9703	1
Rv1379	pyrR	pyrimidine regulatory protein PyrR	7	2.2	5	17.9	40.1	22.17	1.16	0.2417	0.8359
Rv1380	pyrB	aspartate carbamoyltransferase catalytic subunit	13	0	0	0	0	0	0	1	1
Rv1381	pyrC	dihydroorotase	11	0	0	0	0	0	0	1	1
Rv1382	-	PROBABLE EXPORT OR MEMBRANE PROTEIN	6	16.4	17	65.4	68.2	2.78	0.06	1	1
Rv1383	carA	carbamoyl phosphate synthase small subunit	13	0	0	0	0	0	0	1	1
Rv1384	carB	carbamoyl phosphate synthase large subunit	46	0	0	0	0	0	0	1	1
Rv1385	pyrF	orotidine 5'-phosphate decarboxylase	7	2.7	1.5	10.9	5.8	-5.09	-0.9	0.7099	1
Rv1386	PE15	PE FAMILY PROTEIN	6	52.5	45.7	629.4	548.1	-81.28	-0.2	0.7753	1
Rv1387	PPE20	PPE FAMILY PROTEIN	26	89.4	58.2	4472.2	2910.5	-1561.75	-0.62	0.0442	0.36438
Rv1388	mihF	PUTATIVE INTEGRATION HOST FACTOR MIHF	8	8.6	7.4	103.7	88.9	-14.81	-0.22	0.8061	1
Rv1389	gmk	guanylate kinase	6	0	0	0	0	0	0	1	1
Rv1390	rpoZ	DNA-directed RNA polymerase subunit omega	8	0	0	0	0	0	0	1	1
Rv1391	dfp	bifunctional phosphopantothenoylcysteine decarboxylase/phosphopantothenate synthase	21	61.7	29.6	370.2	177.6	-192.6	-1.06	0.2633	0.8486
Rv1392	metK	S-adenosylmethionine synthetase	20	35.2	65.9	70.4	131.7	61.29	0.9	0.6737	1
Rv1393c	-	PROBABLE MONOXYGENASE	27	48.1	54.1	2309.6	2598.7	289.11	0.17	0.6029	1
Rv1394c	cyp132	PROBABLE CYTOCHROME P450 132 CYP132	19	39.1	42.2	1408.6	1520.4	111.72	0.11	0.8182	1
Rv1395	-	PROBABLE TRANSCRIPTIONAL REGULATORY PROTEIN	18	45.6	42.6	1095.2	1021.3	-73.86	-0.1	0.8146	1
Rv1396c	PE_PGRS25	PE-PGRS FAMILY PROTEIN	12	25	45.5	500.3	910.5	410.18	0.86	0.3145	0.88672
Rv1397c	-	hypothetical protein Rv1397c	6	43.7	17.2	262.1	103.4	-158.74	-1.34	0.2527	0.84496
Rv1398c	-	hypothetical protein Rv1398c	4	50.2	16.2	401.9	129.5	-272.4	-1.63	0.0459	0.37376
Rv1399c	lipH	PROBABLE LIPASE LIPH	15	21.2	28.3	552.4	734.8	182.47	0.41	0.5885	1
Rv1400c	lipI	PROBABLE LIPASE LIPH	18	15.9	15	540.7	508.6	-32.18	-0.09	0.9101	1
Rv1401	-	POSSIBLE MEMBRANE PROTEIN	9	5.3	6.6	63.6	79.2	15.65	0.32	0.8128	1
Rv1402	priA	primosome assembly protein PriA	28	0.5	0	1	0	-0.99	-0.58	1	1
Rv1403c	-	PUTATIVE METHYLTRANSFERASE	16	58.2	44.6	1628.8	1248.8	-380.03	-0.38	0.4977	0.96604
Rv1404	-	PROBABLE TRANSCRIPTIONAL REGULATORY PROTEIN	8	13.3	27.6	186	386.5	200.49	1.06	0.447	0.94259
Rv1405c	-	PUTATIVE METHYLTRANSFERASE	12	66.1	72.9	1587.6	1749.3	161.68	0.14	0.8031	1
Rv1406	fmt	methionyl-tRNA formyltransferase	9	0.4	56.7	6	907.5	901.48	7.24	0	0
Rv1407	fmu	PROBABLE FMU PROTEIN (SUN PROTEIN)	21	24.3	47.1	776.7	1507.8	731.1	0.96	0.0524	0.40676
Rv1408	rpe	ribulose-phosphate 3-epimerase	13	17.6	4.4	281.9	70.7	-211.16	-1.99	0.1719	0.73989
Rv1409	ribG	PROBABLE BIFUNCTIONAL riboflavin biosynthesis protein RIBG : Diaminohydroxyphosphoribosylaminopyrimidine deaminase (Riboflavin-specific deaminase) + 5-amino-6-(5-phosphoribosylamino) uracil reductase (HTP reductase)	14	60.6	1.1	1575.8	29.2	-1546.67	-5.76	0	0
Rv1410c	-	AMINOGLYCOSIDES/TETRACYCLINE-TRANSPORT INTEGRAL MEMBRANE PROTEIN	30	25.5	82	1277.2	4100.3	2823.18	1.68	0	0
Rv1411c	lprG	PROBABLE CONSERVED LIPOPROTEIN LPRG	9	13.7	51.2	219	819.8	600.76	1.9	0.0668	0.46678
Rv1412	ribC	riboflavin synthase subunit alpha	7	59.8	0.1	717.9	1.8	-716.17	-8.66	0	0
Rv1413	-	hypothetical protein Rv1413	6	55.1	59.1	661.3	709.6	48.33	0.1	0.8757	1
Rv1414	-	hypothetical protein Rv1414	4	43.9	52.6	351.2	421.2	69.95	0.26	0.8023	1
Rv1415	ribA2	bifunctional 3,4-dihydroxy-2-butanone 4-phosphate synthase/GTP cyclohydrolase II protein	15	24.2	0.1	677.5	2.1	-675.43	-8.33	0	0
Rv1416	ribH	riboflavin synthase subunit beta	4	4.5	0	8.9	0	-8.92	-2.45	1	1
Rv1417	-	POSSIBLE CONSERVED MEMBRANE PROTEIN	8	18.4	15.4	147.1	123.3	-23.8	-0.25	0.8901	1
Rv1418	lprH	PROBABLE LIPOPROTEIN LPRH	15	20.7	40.6	538.6	1054.7	516.05	0.97	0.0932	0.55503
Rv1419	-	hypothetical protein Rv1419	6	31	26.1	310.3	261.2	-49.1	-0.25	0.7535	1
Rv1420	uvrC	excinuclease ABC subunit C	29	9.5	29.4	399.4	1235.9	836.57	1.63	0.0004	0.00853
Rv1421	-	hypothetical protein Rv1421	20	14.4	25	547.4	950	402.67	0.8	0.1442	0.68434
Rv1422	-	hypothetical protein Rv1422	11	0.3	38.2	5	611.2	606.28	6.95	0	0
Rv1423	whiA	PROBABLE TRANSCRIPTIONAL REGULATORY PROTEIN WHIA	12	4	6.3	7.9	12.6	4.69	0.67	0.6657	1
Rv1424c	-	POSSIBLE MEMBRANE PROTEIN	19	26.4	40	791.9	1200	408.06	0.6	0.1451	0.68434
Rv1425	-	hypothetical protein Rv1425	19	49	65.7	1667.6	2232.9	565.31	0.42	0.3328	0.88672
Rv1426c	lipO	PROBABLE ESTERASE LIPO	29	15	10.4	538.8	374.8	-163.98	-0.52	0.4375	0.93935
Rv1427c	fadD12	acyl-CoA synthetase	19	36.2	37.2	1158.1	1190.4	32.37	0.04	0.9425	1
Rv1428c	-	hypothetical protein Rv1428c	18	35.1	40.5	1122.5	1296	173.54	0.21	0.6578	1
Rv1429	-	hypothetical protein Rv1429	23	39.7	52	1587.9	2079.5	491.67	0.39	0.3622	0.89986
Rv1430	PE16	PE FAMILY PROTEIN	40	34.3	31.3	2605.6	2380	-225.57	-0.13	0.646	1
Rv1431	-	hypothetical protein Rv1431	25	31.7	42.7	1266.3	1709.7	443.35	0.43	0.5094	0.96706
Rv1432	-	PROBABLE DEHYDROGENASE	16	11	7.4	220.7	147.7	-72.97	-0.58	0.42	0.93482
Rv1433	-	POSSIBLE CONSERVED EXPORTED PROTEIN	18	81.1	47.1	2757.8	1602.6	-1155.23	-0.78	0.019	0.20379
Rv1434	-	hypothetical protein Rv1434	1	32.4	0.7	64.8	1.5	-63.4	-5.48	0.3316	0.88672
Rv1435c	-	Probable conserved Proline, Glycine, Valine-rich secreted protein	16	49.3	29.1	986.5	582.5	-403.97	-0.76	0.1778	0.74997
Rv1436	gap	glyceraldehyde-3-phosphate dehydrogenase	15	30.4	0.9	852.3	26.5	-825.85	-5.01	0	0
Rv1437	pgk	phosphoglycerate kinase	16	15.7	0.4	282	7.9	-274.11	-5.16	0	0
Rv1438	tpiA	triosephosphate isomerase	16	0	0	0	0	0	0	1	1
Rv1439c	-	hypothetical protein Rv1439c	7	44.5	80.5	623.4	1126.6	503.25	0.85	0.0923	0.55109
Rv1440	secG	preprotein translocase subunit SecG	6	8.5	13.1	34	52.3	18.29	0.62	0.712	1
Rv1441c	PE_PGRS26	PE-PGRS FAMILY PROTEIN	18	23.1	28.3	692.9	850.3	157.42	0.3	0.661	1
Rv1442	bisC	PROBABLE BIOTIN SULFOXIDE REDUCTASE BISC (BDS reductase) (BSO reductase)	38	35.5	41.6	2415	2830	415.01	0.23	0.6097	1
Rv1443c	-	hypothetical protein Rv1443c	2	14.5	5.5	57.9	21.8	-36.04	-1.41	0.72	1
Rv1444c	-	hypothetical protein Rv1444c	4	45.5	29.7	364	237.3	-126.64	-0.62	0.6263	1
Rv1445c	devB	6-phosphogluconolactonase	9	29.1	17.5	349.6	209.9	-139.66	-0.74	0.5178	0.97042
Rv1446c	opcA	PUTATIVE OXPP CYCLE PROTEIN OPCA	15	18.3	18.1	255.5	253.7	-1.82	-0.01	0.9933	1
Rv1447c	zwf2	glucose-6-phosphate 1-dehydrogenase	19	17.1	20.7	580.5	702.9	122.4	0.28	0.6279	1
Rv1448c	tal	transaldolase	13	18.3	28.5	292.2	455.3	163.08	0.64	0.4373	0.93935
Rv1449c	tkt	transketolase	26	0.5	13.6	1	27.2	26.26	4.78	1	1
Rv1450c	PE_PGRS27	PE-PGRS FAMILY PROTEIN	32	23.1	36.3	1016.7	1598.5	581.82	0.65	0.3603	0.89731
Rv1451	ctaB	protoheme IX farnesyltransferase	16	0	39.3	0	78.5	78.54	5.33	0.3407	0.88843
Rv1452c	PE_PGRS28	PE-PGRS FAMILY PROTEIN	17	43.3	54.7	1299.3	1641.2	341.91	0.34	0.5408	0.98014
Rv1453	-	POSSIBLE TRANSCRIPTIONAL ACTIVATOR PROTEIN	12	70.5	89.5	1551.9	1968.5	416.53	0.34	0.5	0.9663
Rv1454c	qor	PROBABLE QUINONE REDUCTASE QOR (NADPH:quinone reductase) (Zeta-crystallin homolog protein)	16	60.8	51.1	1823.2	1532.6	-290.67	-0.25	0.5769	1
Rv1455	-	hypothetical protein Rv1455	13	78.6	62.9	1730	1382.8	-347.27	-0.32	0.6315	1
Rv1456c	-	PROBABLE UNIDENTIFIED ANTIBIOTIC-TRANSPORT INTEGRAL MEMBRANE ABC TRANSPORTER	15	54.2	14	216.7	56.1	-160.66	-1.95	0.4307	0.93482
Rv1457c	-	PROBABLE UNIDENTIFIED ANTIBIOTIC-TRANSPORT INTEGRAL MEMBRANE ABC TRANSPORTER	8	20.9	49.5	208.8	494.8	285.95	1.24	0.0718	0.48311
Rv1458c	-	PROBABLE UNIDENTIFIED ANTIBIOTIC-TRANSPORT ATP-BINDING PROTEIN ABC TRANSPORTER	14	52.7	65.9	1476	1845	369.02	0.32	0.5354	0.97897
Rv1459c	-	POSSIBLE CONSERVED INTEGRAL MEMBRANE PROTEIN	26	49.4	49.5	592.9	594.4	1.52	0	0.995	1
Rv1460	-	PROBABLE TRANSCRIPTIONAL REGULATORY PROTEIN	9	46.6	40.2	651.8	562.6	-89.26	-0.21	0.7369	1
Rv1461	-	hypothetical protein Rv1461	59	0	0	0	0	0	0	1	1
Rv1462	-	hypothetical protein Rv1462	14	0	0	0	0	0	0	1	1
Rv1463	-	PROBABLE CONSERVED ATP-BINDING PROTEIN ABC TRANSPORTER	12	8	0	16	0	-16	-3.17	1	1
Rv1464	csd	PROBABLE CYSTEINE DESULFURASE CSD	15	0.1	16.3	2	325.8	323.85	7.36	0	0
Rv1465	-	POSSIBLE NITROGEN FIXATION RELATED PROTEIN	8	2.5	10.9	19.9	87.1	67.14	2.13	0.1945	0.77761
Rv1466	-	hypothetical protein Rv1466	1	24	0	48	0	-48	-4.64	1	1
Rv1467c	fadE15	PROBABLE ACYL-CoA DEHYDROGENASE FADE15	28	40.1	39	2164.7	2106.8	-57.88	-0.04	0.9322	1
Rv1468c	PE_PGRS29	PE-PGRS FAMILY PROTEIN	10	23.3	34	372.3	544.3	172.06	0.55	0.4523	0.94486
Rv1469	ctpD	PROBABLE CATION TRANSPORTER P-TYPE ATPASE D CTPD	21	22.4	25.6	761	871.7	110.7	0.2	0.7197	1
Rv1470	trxA	PROBABLE THIOREDOXIN TRXA	5	78.1	111.3	781.3	1112.8	331.46	0.51	0.5562	0.98651
Rv1471	trxB1	PROBABLE THIOREDOXIN TRXB1	3	76.8	50.4	460.9	302.6	-158.23	-0.61	0.8681	1
Rv1472	echA12	enoyl-CoA hydratase	16	52.1	48.8	1459.7	1366.6	-93.08	-0.1	0.8573	1
Rv1473	-	PROBABLE MACROLIDE-TRANSPORT ATP-BINDING PROTEIN ABC TRANSPORTER	25	17.3	23.3	793.5	1072.2	278.63	0.43	0.3042	0.88672
Rv1473A	-	POSSIBLE TRANSCRIPTIONAL REGULATORY PROTEIN	4	19.3	22.3	154.1	178.4	24.29	0.21	0.8547	1
Rv1474c	-	PROBABLE TRANSCRIPTIONAL REGULATORY PROTEIN	8	45.1	44.2	631.6	618.2	-13.38	-0.03	0.9669	1
Rv1475c	acn	aconitate hydratase	56	32.3	55	64.7	110.1	45.41	0.77	0.6609	1
Rv1476	-	POSSIBLE MEMBRANE PROTEIN	7	0	0	0	0	0	0	1	1
Rv1477	-	HYPOTHETICAL INVASION PROTEIN	25	33.2	12.5	133	50	-82.95	-1.41	0.3983	0.93225
Rv1478	-	HYPOTHETICAL INVASION PROTEIN	9	17	10.4	271.8	166.8	-104.95	-0.7	0.2419	0.8359
Rv1479	moxR1	PROBABLE TRANSCRIPTIONAL REGULATORY PROTEIN MOXR1	14	0	0	0	0	0	0	1	1
Rv1480	-	hypothetical protein Rv1480	6	17.9	11	35.8	22	-13.71	-0.7	0.6689	1
Rv1481	-	PROBABLE MEMBRANE PROTEIN	14	109.2	102.8	218.4	205.7	-12.69	-0.09	1	1
Rv1482c	-	hypothetical protein Rv1482c	14	78.8	64.1	1732.7	1411.1	-321.59	-0.3	0.5323	0.97758
Rv1483	fabG1	3-OXOACYL-	13	0	0	0	0	0	0	1	1
Rv1484	inhA	enoyl-(acyl carrier protein) reductase	10	1	0	2	0	-1.98	-0.99	1	1
Rv1485	hemH	ferrochelatase	25	0	0	0	0	0	0	1	1
Rv1486c	-	hypothetical protein Rv1486c	8	54.6	33.7	874.3	539.9	-334.35	-0.7	0.2025	0.78981
Rv1487	-	hypothetical protein Rv1487	4	46.4	32.2	371.5	257.4	-114.15	-0.53	0.5444	0.98121
Rv1488	-	POSSIBLE EXPORTED CONSERVED PROTEIN	16	92.3	89	2953.2	2848.9	-104.23	-0.05	0.87	1
Rv1489	-	hypothetical protein Rv1489	7	147.1	132	2059.2	1847.7	-211.5	-0.16	0.7505	1
Rv1489A	-	hypothetical protein Rv1489A	4	40.7	28.6	325.3	228.6	-96.75	-0.51	0.4921	0.96353
Rv1490	-	PROBABLE MEMBRANE PROTEIN	38	42	18.2	2353.7	1020.6	-1333.07	-1.21	0.077	0.49875
Rv1491c	-	hypothetical protein Rv1491c	15	11.6	15.4	279	369.5	90.5	0.41	0.5092	0.96706
Rv1492	mutA	PROBABLE METHYLMALONYL-CoA MUTASE SMALL SUBUNIT MUTA (MCM)	17	52.2	37.5	1566.5	1124.3	-442.16	-0.48	0.4574	0.95202
Rv1493	mutB	methylmalonyl-CoA mutase	32	67.4	54.5	3911.2	3159	-752.24	-0.31	0.4069	0.93482
Rv1494	-	hypothetical protein Rv1494	8	16.7	18.8	166.7	187.5	20.77	0.17	0.8485	1
Rv1495	-	hypothetical protein Rv1495	6	42.2	38.7	422.2	386.6	-35.61	-0.13	0.8792	1
Rv1496	-	arginine/ornithine transport system ATPase	9	46.5	54.9	837.9	989	151.12	0.24	0.6956	1
Rv1497	lipL	PROBABLE ESTERASE LIPL	17	69	61.1	1931.1	1711	-220.14	-0.17	0.7106	1
Rv1498A	-	hypothetical protein Rv1498A	3	109.8	114.2	658.5	685.1	26.58	0.06	0.8895	1
Rv1498c	-	PROBABLE METHYLTRANSFERASE	16	111.9	91.3	3357.5	2737.9	-619.54	-0.29	0.4521	0.94486
Rv1499	-	hypothetical protein Rv1499	5	151.3	126.8	1513.1	1268.3	-244.86	-0.25	0.7857	1
Rv1500	-	PROBABLE GLYCOSYLTRANSFERASE	36	78.2	60.3	3912.2	3014.9	-897.34	-0.38	0.5048	0.96706
Rv1501	-	hypothetical protein Rv1501	34	40.5	23.6	2350.1	1367.2	-982.89	-0.78	0.0224	0.23019
Rv1502	-	hypothetical protein Rv1502	33	32.5	31.1	1691.3	1616.8	-74.49	-0.06	0.8943	1
Rv1503c	-	hypothetical protein Rv1503c	18	135	62.3	4588.3	2116.8	-2471.55	-1.12	0.0062	0.08963
Rv1504c	-	hypothetical protein Rv1504c	12	136.5	92.1	3277	2209.5	-1067.49	-0.57	0.1699	0.73765
Rv1505c	-	hypothetical protein Rv1505c	26	44.1	27.1	1498.2	920.4	-577.82	-0.7	0.3442	0.88923
Rv1506c	-	hypothetical protein Rv1506c	20	26.9	25.6	859.7	820.1	-39.59	-0.07	0.8982	1
Rv1507A	-	hypothetical protein Rv1507A	18	38.8	19.2	1007.9	500.4	-507.48	-1.01	0.101	0.58236
Rv1507c	-	hypothetical protein Rv1507c	29	14.7	26.3	470.7	842.7	372.04	0.84	0.4325	0.93482
Rv1508A	-	hypothetical protein Rv1508A	14	35	45.8	980.4	1283	302.61	0.39	0.5129	0.96706
Rv1508c	-	Probable membrane protein	43	78.2	89.6	6726.7	7702.3	975.67	0.2	0.4268	0.93482
Rv1509	-	hypothetical protein Rv1509	21	42.9	16.8	1372.7	536.1	-836.68	-1.36	0.0614	0.44221
Rv1510	-	conserved probable membrane protein	23	80.2	59.5	3528.8	2616.1	-912.64	-0.43	0.178	0.74997
Rv1511	gmdA	GDP-D-mannose dehydratase gmdA (GDP-mannose 4,6 dehydratase) (GMD)	20	82.6	87.2	2975.2	3138.8	163.61	0.08	0.7925	1
Rv1512	epiA	probable nucleotide-sugar epimerase epiA	13	0	0	0	0	0	0	1	1
Rv1513	-	hypothetical protein Rv1513	7	29.4	14.4	411.7	202	-209.72	-1.03	0.2612	0.84767
Rv1514c	-	hypothetical protein Rv1514c	18	42.4	45.7	1102.7	1189.5	86.74	0.11	0.8373	1
Rv1515c	-	hypothetical protein Rv1515c	18	23.9	20.2	667.9	565.5	-102.4	-0.24	0.7064	1
Rv1516c	-	probable sugar transferase	11	16.4	14.3	327.3	286.1	-41.27	-0.19	0.7776	1
Rv1517	-	hypothetical protein Rv1517	15	38.2	14.1	916.4	338.5	-577.9	-1.44	0.0762	0.49598
Rv1518	-	hypothetical protein Rv1518	13	46.6	28.1	1024.7	618.9	-405.73	-0.73	0.0849	0.53013
Rv1519	-	hypothetical protein Rv1519	3	51.8	83.9	310.5	503.6	193.05	0.7	0.5582	0.98718
Rv1520	-	probable sugar transferase	26	105.2	94.4	5051.3	4528.8	-522.44	-0.16	0.584	1
Rv1521	fadD25	acyl-CoA synthetase	39	83.5	55.3	6182.3	4093.3	-2089	-0.59	0.2125	0.80405
Rv1522c	mmpL12	PROBABLE CONSERVED TRANSMEMBRANE TRANSPORT PROTEIN MMPL12	52	63	61.8	5794	5683.4	-110.52	-0.03	0.9194	1
Rv1523	-	Probable methyltransferase	21	58.4	82	2335.2	3281.4	946.27	0.49	0.2812	0.86814
Rv1524	-	Probable glycosyltransferase	14	21	17.6	546.3	458.7	-87.58	-0.25	0.7033	1
Rv1525	wbbL2	POSSIBLE RHAMNOSYL TRANSFERASE WBBL2	23	25	17	850.7	577.5	-273.27	-0.56	0.3258	0.88672
Rv1526c	-	Probable glycosyltransferase	19	26.6	29.7	746.1	831.5	85.38	0.16	0.814	1
Rv1527c	pks5	Probable polyketide synthase pks5	100	26.3	32.2	4781.4	5862.2	1080.79	0.29	0.2039	0.79141
Rv1528c	papA4	PROBABLE CONSERVED POLYKETIDE SYNTHASE ASSOCIATED PROTEIN PAPA4	7	58.1	52.7	814	738.2	-75.79	-0.14	0.8078	1
Rv1529	fadD24	acyl-CoA synthetase	37	30.2	36	1991.9	2376.1	384.22	0.25	0.5077	0.96706
Rv1530	adh	Probable alcohol dehydrogenase adh	25	12.5	18.3	500.1	731.9	231.83	0.55	0.368	0.90564
Rv1531	-	hypothetical protein Rv1531	8	19.1	28.9	191.2	288.9	97.76	0.6	0.499	0.96604
Rv1532c	-	hypothetical protein Rv1532c	5	16.6	23.4	166.2	234.3	68.05	0.5	0.689	1
Rv1533	-	hypothetical protein Rv1533	11	35.8	44.9	500.9	628.8	127.9	0.33	0.5866	1
Rv1534	-	Probable transcriptional regulator	17	16	21.6	510.5	692.2	181.69	0.44	0.4508	0.94446
Rv1535	-	hypothetical protein Rv1535	5	74.5	94.2	745.5	941.9	196.43	0.34	0.5123	0.96706
Rv1536	ileS	isoleucyl-tRNA synthetase	79	0	0	0	0	0	0	1	1
Rv1537	dinX	DNA polymerase IV	14	23.5	32.8	516.1	722.3	206.23	0.49	0.37	0.90564
Rv1538c	ansA	Probable L-aparaginase ansA	14	121.3	0.6	3396.7	17.9	-3378.81	-7.57	0	0
Rv1539	lspA	lipoprotein signal peptidase	9	24.1	58.7	241	587.2	346.19	1.28	0.117	0.62261
Rv1540	-	CONSERVED HYPOTHETICAL PROTEIN MEMBER OF yabO/yceC/yfiI FAMILY	14	9.6	0.6	191.6	11	-180.62	-4.12	0.0008	0.01588
Rv1541c	lprI	Possible lipoprotein lprI	9	43.2	59.6	691.7	953.1	261.35	0.46	0.3916	0.92674
Rv1542c	glbN	Probable hemoglobin glbN	8	47.5	47.1	759.6	753.7	-5.92	-0.01	0.9862	1
Rv1543	-	POSSIBLE FATTY ACYL-CoA REDUCTASE	15	49.5	55.9	1386.1	1565.2	179.08	0.18	0.6757	1
Rv1544	-	Possible ketoacyl reductase	11	83.9	49.4	1510	889.8	-620.17	-0.76	0.2489	0.84496
Rv1545	-	hypothetical protein Rv1545	4	77	41.5	462.2	249.1	-213.07	-0.89	0.3214	0.88672
Rv1546	-	hypothetical protein Rv1546	6	47.4	40.6	568.8	487.3	-81.48	-0.22	0.7014	1
Rv1547	dnaE	DNA polymerase III subunit alpha	48	59.5	27.8	237.8	111.2	-126.59	-1.1	0.5375	0.97897
Rv1548c	PPE21	PPE FAMILY PROTEIN	42	48.8	28.4	3709.1	2160.7	-1548.41	-0.78	0.0666	0.46678
Rv1549	fadD11.1	POSSIBLE FATTY-ACID-CoA LIGASE FADD11.1 (FATTY-ACID-CoA SYNTHETASE) (FATTY-ACID-CoA SYNTHASE)	9	69.3	68	1247.1	1224.5	-22.6	-0.03	0.9684	1
Rv1550	fadD11	PROBABLE FATTY-ACID-CoA LIGASE FADD11 (FATTY-ACID-CoA SYNTHETASE) (FATTY-ACID-CoA SYNTHASE)	28	56.5	60.2	2827.4	3012.4	185.04	0.09	0.7922	1
Rv1551	plsB1	glycerol-3-phosphate acyltransferase	33	31.4	40.6	1697.3	2190.3	493.05	0.37	0.5072	0.96706
Rv1552	frdA	fumarate reductase flavoprotein subunit	41	37	20.6	2812.8	1567.9	-1244.92	-0.84	0.0469	0.38035
Rv1553	frdB	PROBABLE FUMARATE REDUCTASE	14	57.2	61.5	1373.5	1475.6	102.06	0.1	0.8138	1
Rv1554	frdC	PROBABLE FUMARATE REDUCTASE	10	34.5	27	689.7	539	-150.73	-0.36	0.6274	1
Rv1555	frdD	fumarate reductase subunit D	5	47.2	69.6	472.4	695.5	223.11	0.56	0.4428	0.94091
Rv1556	-	Possible regulatory protein	14	27	36.9	756.4	1032.6	276.18	0.45	0.4172	0.93482
Rv1557	mmpL6	PROBABLE CONSERVED TRANSMEMBRANE TRANSPORT PROTEIN MMPL6	21	41.7	51.2	1666.5	2048.8	382.27	0.3	0.5295	0.97758
Rv1558	-	hypothetical protein Rv1558	10	67.1	63.2	1341.6	1264.4	-77.27	-0.09	0.9182	1
Rv1559	ilvA	threonine dehydratase	27	45.4	1.5	2180.6	72.9	-2107.65	-4.9	0	0
Rv1560	-	hypothetical protein Rv1560	3	11.6	6.4	69.8	38.5	-31.28	-0.86	0.5223	0.97633
Rv1561	-	hypothetical protein Rv1561	9	26.4	28.1	475	506.7	31.64	0.09	0.8356	1
Rv1562c	treZ	Maltooligosyltrehalose trehalohydrolase TreZ	37	37.7	28.1	2111.4	1575.9	-535.51	-0.42	0.3164	0.88672
Rv1563c	treY	Maltooligosyltrehalose synthase TreY	36	24.8	16.6	1191.1	797.9	-393.2	-0.58	0.2352	0.83139
Rv1564c	treX	Probable Maltooligosyltrehalose synthase TreX	49	33.8	24.4	2773.6	2001.7	-771.88	-0.47	0.2348	0.83139
Rv1565c	-	hypothetical protein Rv1565c	46	4.3	59.4	321.7	4397.2	4075.48	3.77	0	0
Rv1566c	-	Possible inv protein	10	13.8	105.3	249	1895	1645.97	2.93	0	0
Rv1567c	-	Probable hypothetical membrane protein	9	111.9	189.2	1790.4	3027.6	1237.28	0.76	0.2021	0.78902
Rv1568	bioA	adenosylmethionine--8-amino-7-oxononanoate transaminase	16	38	0.2	987.1	5.5	-981.62	-7.49	0	0
Rv1569	bioF1	8-amino-7-oxononanoate synthase	7	16.7	0.1	200.3	1.1	-199.18	-7.47	0.0001	0.00253
Rv1570	bioD	dithiobiotin synthetase	2	18.9	0	37.8	0	-37.8	-4.31	0.3257	0.88672
Rv1571	-	hypothetical protein Rv1571	3	2	0.8	8	3.4	-4.62	-1.24	0.7073	1
Rv1572c	-	hypothetical protein Rv1572c	1	45.2	44.3	90.4	88.6	-1.89	-0.03	1	1
Rv1573	-	Probable phiRV1 phage protein	1	0	12.4	0	24.8	24.82	3.75	1	1
Rv1574	-	Probable phiRV1 phage related protein	4	8.1	4.7	64.7	37.6	-27.11	-0.78	0.5219	0.97627
Rv1575	-	Probable phiRV1 phage protein	10	14.3	2.5	229.3	39.3	-189.97	-2.54	0.0513	0.40452
Rv1576c	-	Probable phiRV1 phage protein	10	6.5	2.9	38.7	17.2	-21.53	-1.17	0.4507	0.94446
Rv1577c	-	Probable phiRv1 phage protein	8	6	1.2	71.6	13.9	-57.7	-2.37	0.067	0.46724
Rv1578c	-	Probable phiRv1 phage protein	4	7.3	0	44	0	-43.99	-3.06	0.0582	0.43065
Rv1579c	-	Probable phiRv1 phage protein	4	21.4	33.9	128.3	203.5	75.21	0.67	0.9224	1
Rv1580c	-	Probable phiRv1 phage protein	5	31.6	62	315.9	620	304.13	0.97	0.2513	0.84496
Rv1581c	-	Probable phiRv1 phage protein	7	32.6	65.5	456.1	917.2	461.08	1.01	0.2674	0.85559
Rv1582c	-	Probable phiRv1 phage protein	32	25.6	17.5	1486.7	1012.8	-473.94	-0.55	0.3282	0.88672
Rv1583c	-	Probable phiRv1 phage protein	5	42.4	30.3	423.9	303.2	-120.74	-0.48	0.5077	0.96706
Rv1584c	-	Possible phiRv1 phage protein	3	87	85.4	522.2	512.7	-9.55	-0.03	0.9926	1
Rv1585c	-	Possible phage phiRv1 protein	9	17.9	35.9	179.1	358.6	179.48	1	0.2197	0.81544
Rv1586c	-	Probable phiRv1 integrase	24	24.9	39.7	946.5	1509	562.55	0.67	0.2741	0.86398
Rv1587c	-	Partial REP13E12 repeat protein	15	16	28.1	447.7	785.5	337.73	0.81	0.0566	0.4253
Rv1588c	-	Partial REP13E12 repeat protein	11	11.7	22.2	211.1	399.2	188.15	0.92	0.1966	0.78209
Rv1589	bioB	biotin synthase	11	57	3.9	1026	69.8	-956.25	-3.88	0	0
Rv1590	-	hypothetical protein Rv1590	3	110.2	0.2	661.1	1.1	-659.94	-9.19	0.0013	0.02447
Rv1591	-	PROBABLE TRANSMEMBRANE PROTEIN	9	91.6	79.9	1466.3	1278.3	-187.96	-0.2	0.6199	1
Rv1592c	-	hypothetical protein Rv1592c	26	107.1	78.4	4924.4	3604.7	-1319.74	-0.45	0.1579	0.71269
Rv1593c	-	hypothetical protein Rv1593c	12	26.5	43.3	371.3	606.3	234.98	0.71	0.3356	0.88672
Rv1594	nadA	quinolinate synthetase	10	0	0	0	0	0	0	1	1
Rv1595	nadB	L-aspartate oxidase	24	6.3	0.1	88.6	1.1	-87.52	-6.3	0.002	0.03595
Rv1596	nadC	nicotinate-nucleotide pyrophosphorylase	15	54.3	45.1	759.8	630.8	-129.02	-0.27	0.7853	1
Rv1597	-	hypothetical protein Rv1597	12	53.2	37.1	1276.4	891.6	-384.79	-0.52	0.4234	0.93482
Rv1598c	-	hypothetical protein Rv1598c	9	58	54	927.3	864.4	-62.85	-0.1	0.8894	1
Rv1599	hisD	histidinol dehydrogenase	17	0	0	0	0	0	0	1	1
Rv1600	hisC1	histidinol-phosphate aminotransferase	26	6.1	2.3	36.7	13.5	-23.17	-1.44	0.4986	0.96604
Rv1601	hisB	imidazoleglycerol-phosphate dehydratase	15	0	0	0	0	0	0	1	1
Rv1602	hisH	imidazole glycerol phosphate synthase subunit HisH	11	11	8.6	22	17.2	-4.76	-0.35	1	1
Rv1603	hisA	1-(5-phosphoribosyl)-5-	10	80.8	0	161.5	0	-161.55	-6.35	1	1
Rv1604	impA	PROBABLE INOSITOL-MONOPHOSPHATASE IMPA (IMP)	13	11.4	17.5	273	420.8	147.77	0.62	0.3795	0.91596
Rv1605	hisF	imidazole glycerol phosphate synthase subunit HisF	7	0	0	0	0	0	0	1	1
Rv1606	hisI	phosphoribosyl-AMP cyclohydrolase	9	4	9	7.9	18	10.1	1.18	1	1
Rv1607	chaA	Probable ionic transporter integral membrane protein chaA	10	55.3	58	1105.6	1159.5	53.88	0.07	0.8807	1
Rv1608c	bcpB	Probable peroxidoxin BcpB	8	25.3	30.3	404.9	484.9	80.02	0.26	0.7628	1
Rv1609	trpE	anthranilate synthase component I	26	24	0.3	1009	10.5	-998.49	-6.58	0	0
Rv1610	-	POSSIBLE CONSERVED MEMBRANE PROTEIN	6	0	0	0	0	0	0	1	1
Rv1611	trpC	indole-3-glycerol-phosphate synthase	12	0	0	0	0	0	0	1	1
Rv1612	trpB	tryptophan synthase subunit beta	18	10.5	0	147.1	0	-147.06	-3.52	0	0
Rv1613	trpA	tryptophan synthase subunit alpha	19	8.6	0.8	154.6	14.7	-139.91	-3.4	0.0236	0.23719
Rv1614	lgt	prolipoprotein diacylglyceryl transferase	27	25.2	29.2	251.8	292.2	40.42	0.21	0.8239	1
Rv1615	-	Probable hypothetical membrane protein	10	67.4	44.2	1213.2	796.2	-417.02	-0.61	0.2888	0.87363
Rv1616	-	hypothetical protein Rv1616	12	78.2	40.6	1720.4	893.2	-827.23	-0.95	0.0447	0.36623
Rv1617	pykA	pyruvate kinase	14	0	52.9	0	105.9	105.88	5.75	0.3269	0.88672
Rv1618	tesB1	Probable acyl-CoA thioesterase II tesB1	19	18.2	52.4	691.4	1992.1	1300.7	1.53	0.003	0.05159
Rv1619	-	hypothetical protein Rv1619	23	8.6	22.1	293	752.7	459.65	1.36	0.0398	0.33932
Rv1620c	cydC	PROBABLE 'COMPONENT LINKED WITH THE ASSEMBLY OF CYTOCHROME' TRANSPORT TRANSMEMBRANE ATP-BINDING PROTEIN ABC TRANSPORTER CYDC	19	8	21.8	272.9	740.5	467.64	1.44	0.0726	0.4844
Rv1621c	cydD	PROBABLE 'COMPONENT LINKED WITH THE ASSEMBLY OF CYTOCHROME' TRANSPORT TRANSMEMBRANE ATP-BINDING PROTEIN ABC TRANSPORTER CYDD	20	26.6	36.4	852.5	1164	311.46	0.45	0.4151	0.93482
Rv1622c	cydB	Probable integral membrane cytochrome D ubiquinol oxidase (subunit II) cydB (Cytochrome BD-I oxidase subunit II)	22	22.7	27.2	773.4	926.4	152.97	0.26	0.6445	1
Rv1623c	cydA	Probable integral membrane cytochrome D ubiquinol oxidase (subunit I) cydA (Cytochrome BD-I oxidase subunit I)	23	63.8	65	2808.4	2860.7	52.32	0.03	0.9442	1
Rv1624c	-	Probable conserved membrane protein	5	74.4	71.2	744.4	712	-32.32	-0.06	0.9209	1
Rv1625c	cya	MEMBRANE-ANCHORED ADENYLYL CYCLASE CYA (ATP PYROPHOSPHATE-LYASE) (ADENYLATE CYCLASE)	31	88.4	87.4	5479.5	5415.7	-63.74	-0.02	0.9652	1
Rv1626	-	Probable two-component system transcriptional regulator	5	303.8	95.6	3038.3	955.9	-2082.41	-1.67	0.0018	0.0325
Rv1627c	-	lipid-transfer protein	19	42.7	33.6	1452.1	1141.6	-310.52	-0.35	0.3767	0.91314
Rv1628c	-	hypothetical protein Rv1628c	7	37.1	86	444.7	1032.5	587.8	1.22	0.1873	0.76728
Rv1629	polA	DNA polymerase I	42	0	11.4	0	273.5	273.54	3.63	0	0
Rv1630	rpsA	30S ribosomal protein S1	17	0	0	0	0	0	0	1	1
Rv1631	coaE	dephospho-CoA kinase/unknown domain fusion protein	12	11.2	0.4	67.5	2.1	-65.38	-5.01	0.1742	0.74301
Rv1632c	-	hypothetical protein Rv1632c	12	41.6	79.8	997.9	1916.3	918.41	0.94	0.0881	0.53997
Rv1633	uvrB	excinuclease ABC subunit B	38	40.6	67.4	2839.7	4715.8	1876.13	0.73	0.0174	0.19502
Rv1634	-	Possible drug efflux membrane protein	33	62.2	68.5	4103.3	4518.8	415.47	0.14	0.7867	1
Rv1635c	-	Probable conserved transmembrane protein	32	54.8	57.2	3288.8	3429.3	140.57	0.06	0.8363	1
Rv1636	TB15.3	IRON-REGULATED CONSERVED HYPOTHETICAL PROTEIN TB15.3	10	17.2	130.4	309.2	2347.5	2038.25	2.92	0	0
Rv1637c	-	hypothetical protein Rv1637c	13	76.5	91.6	1989.1	2382.2	393.08	0.26	0.6579	1
Rv1638	uvrA	excinuclease ABC subunit A	39	32.9	39.9	2300.4	2792.2	491.83	0.28	0.4015	0.93316
Rv1638A	-	hypothetical protein Rv1638A	5	17.2	9.9	103.1	59.5	-43.6	-0.79	1	1
Rv1639c	-	hypothetical protein Rv1639c	18	34.1	37.9	955.8	1061.7	105.93	0.15	0.7716	1
Rv1640c	lysS	lysyl-tRNA synthetase	65	106.4	47.8	12768.4	5731.3	-7037.05	-1.16	0	0
Rv1641	infC	translation initiation factor IF-3	12	26.8	20.1	107.1	80.5	-26.62	-0.41	0.6548	1
Rv1642	rpmI	50S ribosomal protein L35	1	0	0	0	0	0	0	1	1
Rv1643	rplT	50S ribosomal protein L20	8	0	0	0	0	0	0	1	1
Rv1644	tsnR	Possible 23S rRNA methyltransferase tsnR	11	140.5	86.4	3090.4	1900.1	-1190.31	-0.7	0.1294	0.65355
Rv1645c	-	hypothetical protein Rv1645c	23	139.7	108.4	6426.5	4985	-1441.52	-0.37	0.2353	0.83139
Rv1646	PE17	PE FAMILY PROTEIN	19	86.5	59.6	3112.4	2147	-965.4	-0.54	0.2537	0.84496
Rv1647	-	hypothetical protein Rv1647	12	51.2	73.3	1125.7	1611.7	485.97	0.52	0.2822	0.86814
Rv1648	-	Probable transmembrane protein	14	35.8	80.5	931.3	2091.9	1160.64	1.17	0.0125	0.15635
Rv1649	pheS	phenylalanyl-tRNA synthetase subunit alpha	13	0	0	0	0	0	0	1	1
Rv1650	pheT	phenylalanyl-tRNA synthetase subunit beta	37	0	0	0	0	0	0	1	1
Rv1651c	PE_PGRS30	PE-PGRS FAMILY PROTEIN	54	45.1	48.2	4060.9	4336.7	275.73	0.09	0.7343	1
Rv1652	argC	N-acetyl-gamma-glutamyl-phosphate reductase	15	0	0	0	0	0	0	1	1
Rv1653	argJ	bifunctional ornithine acetyltransferase/N-acetylglutamate synthase protein	5	1.2	14.8	7	88.7	81.66	3.66	0.0405	0.34309
Rv1654	argB	acetylglutamate kinase	4	0	0	0	0	0	0	1	1
Rv1655	argD	acetylornithine aminotransferase	10	0	0	0	0	0	0	1	1
Rv1656	argF	ornithine carbamoyltransferase	5	0	0	0	0	0	0	1	1
Rv1657	argR	arginine repressor	4	38	88.5	152.2	354.2	202	1.22	0.3443	0.88923
Rv1658	argG	argininosuccinate synthase	18	0	0	0	0	0	0	1	1
Rv1659	argH	argininosuccinate lyase	8	0.5	0	1	0	-1	-0.58	1	1
Rv1660	pks10	Possible chalcone synthase pks10	11	14.1	42.6	310	937.4	627.41	1.6	0.0097	0.12988
Rv1661	pks7	Probable polyketide synthase pks7	82	9.1	15.3	890.4	1501.2	610.84	0.75	0.0577	0.42941
Rv1662	pks8	Probable polyketide synthase pks8	67	9.4	16.5	657.5	1155.3	497.78	0.81	0.4309	0.93482
Rv1663	pks17	Probable polyketide synthase pks17	19	18.7	12.2	523.5	340.7	-182.77	-0.62	0.2529	0.84496
Rv1664	pks9	Probable polyketide synthase pks9	47	30.9	14.7	2351.4	1120.2	-1231.15	-1.07	0.0087	0.11888
Rv1665	pks11	Possible chalcone synthase pks11	13	75.8	32	1970.2	830.9	-1139.32	-1.25	0.0382	0.3292
Rv1666c	cyp139	Probable cytochrome P450 139 CYP139	20	49.2	64.8	1671.2	2201.8	530.64	0.4	0.3891	0.92411
Rv1667c	-	PROBABLE SECOND PART OF MACROLIDE-TRANSPORT ATP-BINDING PROTEIN ABC TRANSPORTER	11	52.8	60	949.8	1079.6	129.77	0.18	0.7931	1
Rv1668c	-	PROBABLE FIRST PART OF MACROLIDE-TRANSPORT ATP-BINDING PROTEIN ABC TRANSPORTER	14	22.4	30.8	538.4	738.5	200.07	0.46	0.5007	0.9663
Rv1669	-	hypothetical protein Rv1669	9	21.5	16.5	344.7	263.6	-81.08	-0.39	0.6295	1
Rv1670	-	hypothetical protein Rv1670	11	50.4	47.4	1007.4	947.7	-59.74	-0.09	0.8462	1
Rv1671	-	PROBABLE MEMBRANE PROTEIN	16	23.9	20.2	573.4	485.1	-88.28	-0.24	0.7656	1
Rv1672c	-	PROBABLE CONSERVED INTEGRAL MEMBRANE TRANSPORT PROTEIN	21	28.8	31.6	1093.8	1199.2	105.41	0.13	0.7867	1
Rv1673c	-	hypothetical protein Rv1673c	15	11.8	27.6	331.7	773.7	441.99	1.22	0.0705	0.47799
Rv1674c	-	PROBABLE TRANSCRIPTIONAL REGULATORY PROTEIN	9	24	16.8	384.5	269.2	-115.37	-0.51	0.3884	0.92411
Rv1675c	-	PROBABLE TRANSCRIPTIONAL REGULATORY PROTEIN	11	14.6	16.2	262.3	291.6	29.24	0.15	0.8064	1
Rv1676	-	hypothetical protein Rv1676	10	12.6	12.6	202.1	202	-0.08	0	0.9992	1
Rv1677	dsbF	PROBABLE CONSERVED LIPOPROTEIN DSBF	12	5.4	11.8	96.9	212.6	115.68	1.13	0.2746	0.86398
Rv1678	-	PROBABLE INTEGRAL MEMBRANE PROTEIN	10	22.4	23.9	402.9	430	27.08	0.09	0.8937	1
Rv1679	fadE16	POSSIBLE ACYL-CoA DEHYDROGENASE FADE16	11	7.5	17.7	119.5	283.9	164.45	1.25	0.1281	0.65167
Rv1680	-	hypothetical protein Rv1680	15	15.2	9.8	334.5	215.8	-118.72	-0.63	0.3951	0.92896
Rv1681	moeX	POSSIBLE MOLYBDOPTERIN BIOSYNTHESIS PROTEIN MOEX	16	19.3	50.9	540.7	1425.1	884.32	1.4	0.0059	0.08623
Rv1682	-	Probable coiled-coil structural protein	16	38.9	22.5	1167.1	676.1	-490.96	-0.79	0.1938	0.77637
Rv1683	-	acyl-CoA synthetase	41	7.3	30.2	350.5	1451	1100.48	2.05	0	0
Rv1684	-	hypothetical protein Rv1684	4	0	0	0	0	0	0	1	1
Rv1685c	-	hypothetical protein Rv1685c	7	0.1	7.2	1	71.6	70.55	6.16	0.025	0.2463
Rv1686c	-	PROBABLE CONSERVED INTEGRAL MEMBRANE PROTEIN ABC TRANSPORTER	13	22.8	18	455.4	359.2	-96.14	-0.34	0.6928	1
Rv1687c	-	PROBABLE CONSERVED ATP-BINDING PROTEIN ABC TRANSPORTER	11	20.2	30.5	323.1	488.1	165.07	0.6	0.3496	0.8901
Rv1688	mpg	3-methyladenine DNA glycosylase	9	14.3	37.1	258.2	667.3	409.16	1.37	0.0234	0.23577
Rv1689	tyrS	tyrosyl-tRNA synthetase	20	0	0	0	0	0	0	1	1
Rv1690	lprJ	PROBABLE LIPOPROTEIN LPRJ	8	33.1	8.5	396.7	102.3	-294.47	-1.96	0.0597	0.4331
Rv1691	-	hypothetical protein Rv1691	11	8.7	19.2	156.8	344.9	188.09	1.14	0.2313	0.82842
Rv1692	-	PROBABLE PHOSPHATASE	12	27.6	26.4	607.6	580.6	-27	-0.07	0.9136	1
Rv1693	-	hypothetical protein Rv1693	1	10.9	56.7	21.8	113.3	91.49	2.38	0.333	0.88672
Rv1694	tlyA	CYTOTOXIN|HAEMOLYSIN HOMOLOGUE TLYA	11	16.5	32	296.3	576.8	280.48	0.96	0.1884	0.76982
Rv1695	ppnK	inorganic polyphosphate/ATP-NAD kinase	8	0	3.2	0	6.3	6.32	2.06	0.337	0.88672
Rv1696	recN	PROBABLE DNA REPAIR PROTEIN RECN (RECOMBINATION PROTEIN N)	22	7.6	23.8	272.9	857.4	584.49	1.65	0.0234	0.23577
Rv1697	-	hypothetical protein Rv1697	18	7.4	0	14.9	0	-14.87	-3.08	1	1
Rv1698	-	hypothetical protein Rv1698	14	6.6	7.9	105.8	126	20.15	0.25	0.8091	1
Rv1699	pyrG	CTP synthetase	37	35.2	46.2	70.4	92.5	22.11	0.39	1	1
Rv1700	-	hypothetical protein Rv1700	11	16.3	44.8	228.2	626.9	398.73	1.46	0.0197	0.20794
Rv1701	xerD	site-specific tyrosine recombinase XerD	15	12.3	31.2	344.4	874.1	529.74	1.34	0.0621	0.44645
Rv1702c	-	hypothetical protein Rv1702c	24	31.9	72.7	1084	2471.7	1387.65	1.19	0.052	0.40603
Rv1703c	-	Probable catechol-o-methyltransferase	14	93.7	78.2	2062	1720.1	-341.92	-0.26	0.6028	1
Rv1704c	cycA	PROBABLE D-SERINE/ALANINE/GLYCINE TRANSPORTER PROTEIN CYCA	22	39.3	52.6	1649.3	2210.4	561.09	0.42	0.33	0.88672
Rv1705c	PPE22	PPE FAMILY PROTEIN	26	39.8	60.5	1593.4	2418.4	824.99	0.6	0.207	0.79493
Rv1706A	-	hypothetical protein Rv1706A	2	40.4	3.6	161.5	14.6	-146.87	-3.47	0.2536	0.84496
Rv1706c	PPE23	PPE FAMILY PROTEIN	20	45.6	104	1731.7	3953.1	2221.4	1.19	0.0305	0.28433
Rv1707	-	PROBABLE CONSERVED TRANSMEMBRANE PROTEIN	22	51.7	130.4	2172.3	5476.2	3303.88	1.33	0.0008	0.01588
Rv1708	-	PUTATIVE INITIATION INHIBITOR PROTEIN	19	0.4	12	9	240.6	231.59	4.74	0.0001	0.00253
Rv1709	-	hypothetical protein Rv1709	11	2.4	42.1	51.8	926	874.26	4.16	0	0
Rv1710	-	hypothetical protein Rv1710	15	12.1	44.5	217.4	800.3	582.85	1.88	0.0221	0.22844
Rv1711	-	hypothetical protein Rv1711	10	0.3	12.9	2	77.4	75.45	5.29	0.0632	0.45182
Rv1712	cmk	cytidylate kinase	13	9.5	13.6	133	191	57.94	0.52	0.564	0.99091
Rv1713	engA	GTP-binding protein EngA	12	0	0	0	0	0	0	1	1
Rv1714	-	Probable oxidoreductase	8	7.4	31.9	88.5	383	294.49	2.11	0.0475	0.38365
Rv1715	fadB3	PROBABLE 3-HYDROXYBUTYRYL-CoA DEHYDROGENASE FADB3 (BETA-HYDROXYBUTYRYL-CoA DEHYDROGENASE) (BHBD)	10	6.7	5.8	93.5	81.4	-12.1	-0.2	0.8375	1
Rv1716	-	hypothetical protein Rv1716	12	30.9	42.1	555.9	758.2	202.33	0.45	0.4673	0.95715
Rv1717	-	hypothetical protein Rv1717	4	35.8	40.3	286.2	322.6	36.44	0.17	0.833	1
Rv1718	-	hypothetical protein Rv1718	7	53.6	25	750.5	349.7	-400.8	-1.1	0.1441	0.68434
Rv1719	-	PROBABLE TRANSCRIPTIONAL REGULATORY PROTEIN	7	5.5	26	76.7	364.2	287.5	2.25	0.0685	0.47274
Rv1720c	-	hypothetical protein Rv1720c	9	25.3	45.7	455.6	821.8	366.19	0.85	0.2386	0.83139
Rv1721c	-	hypothetical protein Rv1721c	2	39.4	34.4	157.7	137.4	-20.29	-0.2	0.8561	1
Rv1722	-	biotin carboxylase-like protein	23	57.6	83.3	2421.1	3498.8	1077.63	0.53	0.1784	0.75007
Rv1723	-	PROBABLE HYDROLASE	18	33.9	47.9	1085.6	1531.6	446.02	0.5	0.2423	0.8359
Rv1724c	-	hypothetical protein Rv1724c	13	78.5	84	2039.7	2182.9	143.17	0.1	0.8212	1
Rv1725c	-	hypothetical protein Rv1725c	13	31.4	38.5	628.9	769.5	140.65	0.29	0.586	1
Rv1726	-	PROBABLE OXIDOREDUCTASE	16	30.9	54	740.5	1295.6	555.07	0.81	0.1723	0.74082
Rv1727	-	hypothetical protein Rv1727	6	11.9	20.4	143.1	244.8	101.76	0.78	0.459	0.95234
Rv1728c	-	hypothetical protein Rv1728c	20	33	23	1055.3	737.4	-317.84	-0.52	0.2796	0.86728
Rv1729c	-	hypothetical protein Rv1729c	22	18.3	15.4	695.9	585.9	-110.04	-0.25	0.6185	1
Rv1730c	-	POSSIBLE PENICILLIN-BINDING PROTEIN	30	15.2	10.2	639.8	427	-212.8	-0.58	0.6122	1
Rv1731	gabD2	succinic semialdehyde dehydrogenase	25	16.8	18.7	739.3	822.1	82.79	0.15	0.7228	1
Rv1732c	-	hypothetical protein Rv1732c	8	26.1	19.1	417.9	306.3	-111.58	-0.45	0.5394	0.97961
Rv1733c	-	PROBABLE CONSERVED TRANSMEMBRANE PROTEIN	5	17.7	13.6	176.7	136.4	-40.33	-0.37	0.6497	1
Rv1734c	-	hypothetical protein Rv1734c	3	16.9	23.5	101.6	141.1	39.52	0.47	0.6233	1
Rv1735c	-	HYPOTHETICAL MEMBRANE PROTEIN	7	16.6	9.8	166.2	97.9	-68.33	-0.76	0.3995	0.9324
Rv1736c	narX	PROBABLE NITRATE REDUCTASE NARX	42	25.2	28.3	1761.9	1979.8	217.87	0.17	0.6158	1
Rv1737c	narK2	POSSIBLE NITRATE/NITRITE TRANSPORTER NARK2	15	22.8	27.2	639.4	762.6	123.19	0.25	0.6146	1
Rv1738	-	hypothetical protein Rv1738	3	53.9	55.2	323.4	331.2	7.73	0.03	0.9763	1
Rv1739c	-	PROBABLE SULPHATE-TRANSPORT TRANSMEMBRANE PROTEIN ABC TRANSPORTER	41	27	28.2	2001.5	2087.4	85.87	0.06	0.8405	1
Rv1740	-	hypothetical protein Rv1740	4	30.2	31.1	181.3	186.3	5.04	0.04	0.9288	1
Rv1741	-	hypothetical protein Rv1741	7	56.4	45	789.6	629.7	-159.96	-0.33	0.4929	0.96353
Rv1742	-	hypothetical protein Rv1742	14	22.7	51.2	636.2	1433.3	797.14	1.17	0.0354	0.31318
Rv1743	pknE	PROBABLE TRANSMEMBRANE SERINE/THREONINE-PROTEIN KINASE E PKNE (PROTEIN KINASE E) (STPK E)	34	52.5	59.1	3047	3428.4	381.45	0.17	0.6433	1
Rv1744c	-	PROBABLE MEMBRANE PROTEIN	7	89	74.1	890.2	741	-149.18	-0.26	0.6015	1
Rv1745c	idi	isopentenyl-diphosphate delta-isomerase	14	26.8	35.5	428.9	567.5	138.59	0.4	0.5957	1
Rv1746	pknF	ANCHORED-MEMBRANE SERINE/THREONINE-PROTEIN KINASE PKNF (PROTEIN KINASE F) (STPK F)	13	26	52.1	573.1	1147.3	574.19	1	0.0847	0.53013
Rv1747	-	PROBABLE CONSERVED TRANSMEMBRANE ATP-BINDING PROTEIN ABC TRANSPORTER	34	22.4	62.7	1297.7	3637.9	2340.22	1.49	0.0003	0.00676
Rv1748	-	hypothetical protein Rv1748	13	36.7	99.7	806.9	2192.9	1386.02	1.44	0.0641	0.45671
Rv1749c	-	POSSIBLE INTEGRAL MEMBRANE PROTEIN	17	34.2	48.1	1095.6	1538.7	443.11	0.49	0.3467	0.88923
Rv1750c	fadD1	acyl-CoA synthetase	39	44.3	38.8	3187.4	2793.1	-394.37	-0.19	0.5591	0.98718
Rv1751	-	hypothetical protein Rv1751	19	26.7	46	960.5	1657.1	696.54	0.79	0.1133	0.61438
Rv1752	-	hypothetical protein Rv1752	5	26.1	20.4	260.9	204.5	-56.42	-0.35	0.8217	1
Rv1753c	PPE24	PPE FAMILY PROTEIN	66	27.7	16.4	2380.5	1412.1	-968.41	-0.75	0.0284	0.27044
Rv1754c	-	hypothetical protein Rv1754c	40	81	63.9	5996.9	4727.7	-1269.14	-0.34	0.3122	0.88672
Rv1755c	plcD	PROBABLE PHOSPHOLIPASE C 4 (FRAGMENT) PLCD	19	44.3	42.9	1683.5	1628.4	-55.1	-0.05	0.8977	1
Rv1756c	-	PUTATIVE TRANSPOSASE	23	54.6	59.5	2513.2	2735.6	222.37	0.12	0.7317	1
Rv1757c	-	PUTATIVE TRANSPOSASE	4	54	60.2	432.1	481.5	49.48	0.16	0.8473	1
Rv1758	cut1	PROBABLE CUTINASE CUT1	12	41.7	47.4	1000.7	1136.8	136.08	0.18	0.748	1
Rv1759c	wag22	PE-PGRS FAMILY PROTEIN	26	25.9	38.4	932.1	1382.3	450.16	0.57	0.3975	0.93186
Rv1760	-	hypothetical protein Rv1760	28	82.7	67.3	4466.8	3633.7	-833.13	-0.3	0.4767	0.95784
Rv1761c	-	hypothetical protein Rv1761c	6	51.5	30.9	515.2	309.4	-205.78	-0.74	0.4604	0.95313
Rv1762c	-	hypothetical protein Rv1762c	10	37.2	63.2	669.7	1138	468.29	0.76	0.1888	0.76991
Rv1763	-	PUTATIVE TRANSPOSASE	5	30.9	35.9	308.5	358.9	50.41	0.22	0.751	1
Rv1764	-	PUTATIVE TRANSPOSASE	23	31.7	40.8	1394.8	1794.3	399.53	0.36	0.3196	0.88672
Rv1765A	-	PUTATIVE TRANSPOSASE (FRAGMENT)	3	26.8	22.9	161	137.2	-23.73	-0.23	0.8607	1
Rv1765c	-	hypothetical protein Rv1765c	7	46.4	41.5	649.4	581.7	-67.72	-0.16	0.7179	1
Rv1766	-	hypothetical protein Rv1766	3	18.8	43.6	113.1	261.6	148.51	1.21	0.4074	0.93482
Rv1767	-	hypothetical protein Rv1767	8	21.8	38.2	348.5	611.4	262.98	0.81	0.4152	0.93482
Rv1768	PE_PGRS31	PE-PGRS FAMILY PROTEIN	21	22.9	53.2	778.4	1809.9	1031.51	1.22	0.0276	0.26536
Rv1769	-	hypothetical protein Rv1769	23	23.4	42.2	1031.4	1858.8	827.38	0.85	0.09	0.54327
Rv1770	-	hypothetical protein Rv1770	17	63	114.9	1639.2	2988.1	1348.93	0.87	0.0298	0.28176
Rv1771	-	PROBABLE OXIDOREDUCTASE	26	34.5	35.8	1658	1719.4	61.42	0.05	0.88	1
Rv1772	-	hypothetical protein Rv1772	5	7.1	27.9	42.9	167.2	124.27	1.96	0.3616	0.89893
Rv1773c	-	PROBABLE TRANSCRIPTIONAL REGULATORY PROTEIN	11	8.8	16.8	157.6	303.3	145.68	0.94	0.1727	0.74174
Rv1774	-	PROBABLE OXIDOREDUCTASE	30	26.1	28.5	1408.7	1538.6	129.9	0.13	0.7468	1
Rv1775	-	hypothetical protein Rv1775	14	20.8	28.6	498	686.2	188.21	0.46	0.3577	0.89537
Rv1776c	-	POSSIBLE TRANSCRIPTIONAL REGULATORY PROTEIN	12	16.6	43.9	298.8	790.4	491.67	1.4	0.1736	0.74241
Rv1777	cyp144	Probable cytochrome p450 144 CYP144	28	47	46.6	1974.4	1955.9	-18.51	-0.01	0.978	1
Rv1778c	-	hypothetical protein Rv1778c	5	15.6	19.5	156.4	195.1	38.67	0.32	0.8655	1
Rv1779c	-	HYPOTHETICAL INTEGRAL MEMBRANE PROTEIN	14	57	57.6	1025.2	1036.8	11.66	0.02	0.9719	1
Rv1780	-	hypothetical protein Rv1780	14	38.8	58.5	931	1404.3	473.32	0.59	0.2141	0.80552
Rv1781c	malQ	PROBABLE 4-ALPHA-GLUCANOTRANSFERASE MALQ (Amylomaltase) (Disproportionating enzyme) (D-enzyme)	27	40.1	63	2084.2	3278.3	1194.09	0.65	0.3125	0.88672
Rv1782	-	PROBABLE CONSERVED MEMBRANE PROTEIN	20	0	0	0	0	0	0	1	1
Rv1783	-	PROBABLE CONSERVED MEMBRANE PROTEIN	18	0.5	0	1	0	-1	-0.58	1	1
Rv1784	-	hypothetical protein Rv1784	42	5.9	4.5	70.6	54.2	-16.34	-0.38	0.8393	1
Rv1785c	cyp143	PROBABLE CYTOCHROME P450 143 CYP143	22	31.4	25	1318.9	1051.7	-267.21	-0.33	0.438	0.93935
Rv1786	-	PROBABLE FERREDOXIN	1	142	213	284	426	142	0.58	0.6525	1
Rv1787	PPE25	PPE FAMILY PROTEIN	20	96.4	105	3661.8	3990.9	329.09	0.12	0.8186	1
Rv1788	PE18	PE FAMILY PROTEIN	6	97	68.6	1164.1	823.7	-340.39	-0.5	0.4486	0.94403
Rv1789	PPE26	PPE FAMILY PROTEIN	21	62.1	99.8	2485	3993.4	1508.49	0.68	0.1412	0.68434
Rv1790	PPE27	PPE FAMILY PROTEIN	21	320.8	129.5	13471.5	5438.4	-8033.14	-1.31	0.0111	0.14462
Rv1791	PE19	PE FAMILY PROTEIN	6	2952.6	31.9	35430.8	383.4	-35047.4	-6.53	0	0
Rv1793	esxN	PUTATIVE ESAT-6 LIKE PROTEIN ESXN (ESAT-6 LIKE PROTEIN 5)	6	82.2	61.8	986.7	741.8	-244.95	-0.41	0.4953	0.96496
Rv1794	-	hypothetical protein Rv1794	22	16.7	0	67	0	-66.98	-4.15	0.1528	0.69757
Rv1795	-	hypothetical protein Rv1795	23	39.1	3.8	156.4	15.4	-141.01	-3.35	0.3437	0.88923
Rv1796	mycP5	PROBABLE PROLINE RICH MEMBRANE-ANCHORED MYCOSIN MYCP5 (SERINE PROTEASE) (SUBTILISIN-LIKE PROTEASE) (SUBTILASE-LIKE) (MYCOSIN-5)	36	24.2	1.9	193.4	15.4	-178.01	-3.65	0.0741	0.49031
Rv1797	-	hypothetical protein Rv1797	15	7	0	14	0	-14	-3	1	1
Rv1798	-	hypothetical protein Rv1798	31	39.6	60.9	2295.6	3533.7	1238.08	0.62	0.0706	0.47799
Rv1799	lppT	PROBABLE LIPOPROTEIN LPPT	2	33.2	7.4	132.9	29.4	-103.52	-2.18	0.538	0.97897
Rv1800	PPE28	PPE FAMILY PROTEIN	40	85.4	88.4	6322.6	6545	222.4	0.05	0.8812	1
Rv1801	PPE29	PPE FAMILY PROTEIN	26	48.2	53.8	2216.8	2474.7	257.89	0.16	0.7222	1
Rv1802	PPE30	PPE FAMILY PROTEIN	22	78.9	87.7	3154.6	3506.6	351.93	0.15	0.5775	1
Rv1803c	PE_PGRS32	PE-PGRS FAMILY PROTEIN	34	38	52.5	2130.7	2937.7	806.97	0.46	0.1395	0.68211
Rv1804c	-	hypothetical protein Rv1804c	10	63.7	67.9	1274	1357.3	83.31	0.09	0.8719	1
Rv1805c	-	hypothetical protein Rv1805c	6	4.2	19.3	33.8	154.3	120.56	2.19	0.1422	0.68434
Rv1806	PE20	PE FAMILY PROTEIN	6	19.6	10.4	196.1	103.7	-92.44	-0.92	0.3604	0.89731
Rv1807	PPE31	PPE FAMILY PROTEIN	21	26.2	21.2	995.2	805.1	-190.03	-0.31	0.5672	0.99426
Rv1808	PPE32	PPE FAMILY PROTEIN	29	85.7	72.5	4801.7	4060.7	-740.96	-0.24	0.5971	1
Rv1809	PPE33	PPE FAMILY PROTEIN	24	67.2	66.6	2955.3	2930.5	-24.78	-0.01	0.9792	1
Rv1810	-	hypothetical protein Rv1810	13	65.4	57.7	1700.6	1500.4	-200.16	-0.18	0.6308	1
Rv1811	mgtC	POSSIBLE Mg2+ TRANSPORT P-TYPE ATPASE C MGTC	16	94	117.9	3009.6	3773	763.45	0.33	0.4457	0.94142
Rv1812c	-	PROBABLE DEHYDROGENASE	23	72.3	79.4	3037.7	3333.4	295.7	0.13	0.8093	1
Rv1813c	-	hypothetical protein Rv1813c	9	29.8	33.5	536.5	603.4	66.9	0.17	0.8726	1
Rv1814	erg3	MEMBRANE-BOUND C-5 STEROL DESATURASE ERG3 (STEROL-C5-DESATURASE)	25	110.3	112.2	5513.3	5611.7	98.43	0.03	0.9384	1
Rv1815	-	hypothetical protein Rv1815	9	34.9	46.8	628.9	842.5	213.6	0.42	0.4936	0.96353
Rv1816	-	POSSIBLE TRANSCRIPTIONAL REGULATORY PROTEIN	15	39.9	32.1	1197.4	963.3	-234.12	-0.31	0.6312	1
Rv1817	-	hypothetical protein Rv1817	30	61.1	52.3	3543.7	3031.9	-511.87	-0.23	0.5859	1
Rv1818c	PE_PGRS33	PE-PGRS FAMILY PROTEIN	16	24.3	38.6	728.1	1158.1	430.04	0.67	0.2458	0.84343
Rv1819c	-	PROBABLE DRUGS-TRANSPORT TRANSMEMBRANE ATP-BINDING PROTEIN ABC TRANSPORTER	33	82.9	85.7	5469.5	5654.8	185.33	0.05	0.8723	1
Rv1820	ilvG	hypothetical protein Rv1820	20	43	68.7	1633.3	2611	977.78	0.68	0.1071	0.59434
Rv1821	secA2	preprotein translocase subunit SecA	39	25.7	7.6	1645.9	489.5	-1156.39	-1.75	0.0003	0.00676
Rv1822	pgsA2	PROBABLE CDP-DIACYLGLYCEROL--GLYCEROL-3-PHOSPHATE 3-PHOSPHATIDYLTRANSFERASE PGSA2 (PGP SYNTHASE) (PHOSPHATIDYLGLYCEROPHOSPHATE SYNTHASE) (3-PHOSPHATIDYL-1'-GLYCEROL-3'PHOSPHATE SYNTHASE)	17	19.9	61.1	79.6	244.3	164.68	1.62	0.4546	0.94768
Rv1823	-	hypothetical protein Rv1823	16	52.5	54.2	1574.3	1625.9	51.67	0.05	0.9304	1
Rv1824	-	hypothetical protein Rv1824	5	60.6	97.8	606.2	978.4	372.2	0.69	0.3557	0.89417
Rv1825	-	hypothetical protein Rv1825	10	66.8	139.3	1335.5	2786	1450.44	1.06	0.0592	0.43104
Rv1826	gcvH	glycine cleavage system protein H	9	51.5	1.5	823.6	24	-799.55	-5.1	0.0001	0.00253
Rv1827	cfp17	CONSERVED HYPOTHETICAL PROTEIN CFP17	8	0	0	0	0	0	0	1	1
Rv1828	-	hypothetical protein Rv1828	14	0	11.4	0	181.8	181.75	3.63	0	0
Rv1829	-	hypothetical protein Rv1829	10	68.5	34.9	1233.8	627.5	-606.24	-0.98	0.0349	0.31222
Rv1830	-	hypothetical protein Rv1830	12	13	35	52	140.1	88.07	1.43	0.5382	0.97897
Rv1831	-	hypothetical protein Rv1831	5	136.6	71.9	1365.6	719.5	-646.1	-0.92	0.2201	0.81617
Rv1832	gcvB	glycine dehydrogenase	58	102.8	0.5	11313.4	52.7	-11260.7	-7.75	0	0
Rv1833c	-	haloalkane dehalogenase	15	48	30.5	1343.2	855.1	-488.1	-0.65	0.2191	0.81544
Rv1834	-	Probable hydrolase	13	41.8	31.6	920.2	695.9	-224.31	-0.4	0.5478	0.98146
Rv1835c	-	hypothetical protein Rv1835c	41	78.5	77.8	5966	5915.3	-50.67	-0.01	0.9622	1
Rv1836c	-	hypothetical protein Rv1836c	43	12.7	67.5	912.1	4857.1	3945.04	2.41	0	0
Rv1837c	glcB	malate synthase G	26	2.2	10.5	60.7	294.2	233.52	2.28	0.0166	0.18924
Rv1838c	-	hypothetical protein Rv1838c	10	88.1	158.6	1762.9	3172.8	1409.89	0.85	0.082	0.51851
Rv1839c	-	hypothetical protein Rv1839c	3	54.5	22.7	326.7	136.5	-190.26	-1.26	0.284	0.86963
Rv1840c	PE_PGRS34	PE-PGRS FAMILY PROTEIN	16	19.8	27.5	356.9	494.1	137.28	0.47	0.5275	0.97758
Rv1841c	-	hypothetical protein Rv1841c	13	33.1	47.5	729	1045.8	316.8	0.52	0.4024	0.93316
Rv1842c	-	hypothetical protein Rv1842c	16	30.4	64.3	790.4	1671.4	881.01	1.08	0.0316	0.29052
Rv1843c	guaB1	inositol-5-monophosphate dehydrogenase	23	80.5	107.6	3219.6	4304.8	1085.25	0.42	0.2239	0.82119
Rv1844c	gnd1	6-phosphogluconate dehydrogenase	17	65.8	90.1	2238.5	3063.6	825.14	0.45	0.1816	0.75561
Rv1845c	-	hypothetical protein Rv1845c	14	12.3	142.4	294.4	3416.7	3122.24	3.54	0	0
Rv1846c	-	POSSIBLE TRANSCRIPTIONAL REGULATORY PROTEIN	3	12.5	24	74.8	143.9	69.14	0.94	0.3365	0.88672
Rv1847	-	hypothetical protein Rv1847	6	93.5	115.4	1121.6	1385.2	263.57	0.3	0.6631	1
Rv1848	ureA	urease subunit gamma	2	13.2	32.3	52.9	129	76.09	1.29	0.2035	0.79141
Rv1849	ureB	urease subunit beta	6	16.8	5.7	167.7	56.6	-111.12	-1.57	0.1732	0.74229
Rv1850	ureC	urease subunit alpha	19	24.1	34.1	818.1	1159.1	341.03	0.5	0.4225	0.93482
Rv1851	ureF	Urease accessory protein uref	2	22.7	18.1	90.6	72.5	-18.13	-0.32	0.8551	1
Rv1852	ureG	Urease accessory protein ureG	6	28.4	38.4	284	384.5	100.51	0.44	0.645	1
Rv1853	ureD	Probable urease accessory protein ureD	7	18.7	29.1	223.8	349.4	125.6	0.64	0.5916	1
Rv1854c	ndh	PROBABLE NADH DEHYDROGENASE NDH	19	155.8	15.8	5918.7	601.2	-5317.49	-3.3	0	0
Rv1855c	-	POSSIBLE OXIDOREDUCTASE	14	61.4	84	1595.4	2183.3	587.88	0.45	0.2315	0.82842
Rv1856c	-	short chain dehydrogenase	5	66.3	127.1	663.4	1270.9	607.44	0.94	0.2263	0.82119
Rv1857	modA	PROBABLE MOLYBDATE-BINDING LIPOPROTEIN MODA	6	58.3	73.1	700	876.8	176.82	0.32	0.6318	1
Rv1858	modB	PROBABLE MOLBDENUM-TRANSPORT INTEGRAL MEMBRANE PROTEIN ABC TRANSPORTER MODB	23	35.7	49.6	1571.6	2184.2	612.57	0.47	0.3346	0.88672
Rv1859	modC	PROBABLE MOLYBDENUM-TRANSPORT ATP-BINDING PROTEIN ABC TRANSPORTER MODC	16	40.9	27.2	1309.8	869.6	-440.11	-0.59	0.2194	0.81544
Rv1860	apa	ALANINE AND PROLINE RICH SECRETED PROTEIN APA (FIBRONECTIN ATTACHMENT PROTEIN) (Immunogenic protein MPT32) (Antigen MPT-32) (45-kDa glycoprotein) (45/47 kDa antigen)	16	118.5	57.6	3082.2	1498	-1584.19	-1.04	0.1477	0.68552
Rv1861	-	PROBABLE CONSERVED TRANSMEMBRANE PROTEIN	8	84.1	71	1176.8	994.7	-182.09	-0.24	0.7367	1
Rv1862	adhA	Probable alcohol dehydrogenase adhA	15	56	74.5	1456.9	1936.2	479.31	0.41	0.3507	0.8901
Rv1863c	-	PROBABLE CONSERVED INTEGRAL MEMBRANE PROTEIN	10	102.6	73.1	1642	1168.8	-473.2	-0.49	0.511	0.96706
Rv1864c	-	hypothetical protein Rv1864c	10	44.7	38.8	894.8	775.4	-119.42	-0.21	0.6411	1
Rv1865c	-	short chain dehydrogenase	13	34.2	56.6	821.5	1359.2	537.7	0.73	0.1086	0.5985
Rv1866	-	hypothetical protein Rv1866	35	21.6	28	1207.7	1569.1	361.4	0.38	0.3777	0.9139
Rv1867	-	acetyl-CoA acetyltransferase	21	29.3	28.9	1113.7	1099.9	-13.76	-0.02	0.9747	1
Rv1868	-	hypothetical protein Rv1868	33	28.9	38	1678.7	2204.6	525.84	0.39	0.3278	0.88672
Rv1869c	-	Probable reductase	26	56	47.9	2686.3	2299.7	-386.65	-0.22	0.536	0.97897
Rv1870c	-	hypothetical protein Rv1870c	12	55.2	49.9	1323.8	1198.6	-125.16	-0.14	0.7713	1
Rv1871c	-	hypothetical protein Rv1871c	9	105.8	52.2	1904.9	940.4	-964.51	-1.02	0.0694	0.47578
Rv1872c	lldD2	POSSIBLE L-LACTATE DEHYDROGENASE (CYTOCHROME) LLDD2	14	108.2	78.4	3029.3	2196.1	-833.22	-0.46	0.5339	0.97897
Rv1873	-	hypothetical protein Rv1873	11	80	111.9	1760.5	2461.2	700.64	0.48	0.3598	0.89731
Rv1874	-	hypothetical protein Rv1874	12	48.4	65.3	1160.5	1567.1	406.66	0.43	0.3251	0.88672
Rv1875	-	hypothetical protein Rv1875	5	55.1	85.5	551.3	855.5	304.17	0.63	0.3398	0.88672
Rv1876	bfrA	PROBABLE BACTERIOFERRITIN BFRA	10	147.7	117.9	2953.3	2358.1	-595.22	-0.32	0.5718	0.99576
Rv1877	-	PROBABLE CONSERVED INTEGRAL MEMBRANE PROTEIN	34	63.7	76.9	3948.9	4765	816.02	0.27	0.2636	0.84888
Rv1878	glnA3	PROBABLE GLUTAMINE SYNTHETASE GLNA3 (GLUTAMINE SYNTHASE) (GS-I)	28	27.4	38.5	1424.2	2001.8	577.56	0.49	0.3033	0.88672
Rv1879	-	hypothetical protein Rv1879	20	38.3	42	1454.1	1596.4	142.23	0.13	0.7347	1
Rv1880c	cyp140	Probable cytochrome p450 140 CYP140	16	58.2	61.8	1513.1	1606.1	93.06	0.09	0.8567	1
Rv1881c	lppE	POSSIBLE CONSERVED LIPOPROTEIN LPPE	8	118.5	89.3	1659.2	1250.7	-408.48	-0.41	0.5756	0.99854
Rv1882c	-	short chain dehydrogenase	15	86.4	100.1	2592.3	3004.4	412.09	0.21	0.683	1
Rv1883c	-	hypothetical protein Rv1883c	7	79.8	78.3	1116.9	1096	-20.95	-0.03	0.967	1
Rv1884c	rpfC	PROBABLE RESUSCITATION-PROMOTING FACTOR RPFC	6	67.1	89.9	670.7	899.3	228.55	0.42	0.6466	1
Rv1885c	-	chorismate mutase	14	71.6	55.5	2005.1	1553.1	-452.06	-0.37	0.5561	0.98651
Rv1886c	fbpB	SECRETED ANTIGEN 85-B FBPB (85B) (ANTIGEN 85 COMPLEX B) (MYCOLYL TRANSFERASE 85B) (FIBRONECTIN-BINDING PROTEIN B) (EXTRACELLULAR ALPHA-ANTIGEN)	25	84.3	48.7	4044.5	2335.4	-1709.11	-0.79	0.0152	0.17785
Rv1887	-	hypothetical protein Rv1887	26	53.7	49.8	2363.2	2191.4	-171.76	-0.11	0.8154	1
Rv1888A	-	hypothetical protein Rv1888A	0	0	0	0	0	0	0	1	1
Rv1888c	-	POSSIBLE TRANSMEMBRANE PROTEIN	18	85.6	76.1	2910.7	2586.1	-324.6	-0.17	0.6958	1
Rv1889c	-	hypothetical protein Rv1889c	4	24.4	25.6	146.5	153.8	7.26	0.07	0.9564	1
Rv1890c	-	hypothetical protein Rv1890c	8	55.9	35.9	782.2	503.1	-279.14	-0.64	0.444	0.94142
Rv1891	-	hypothetical protein Rv1891	9	44.8	23.1	807.3	415.3	-391.99	-0.96	0.2234	0.82119
Rv1892	-	PROBABLE MEMBRANE PROTEIN	8	66.2	81.8	1059.5	1308.4	248.92	0.3	0.6578	1
Rv1893	-	hypothetical protein Rv1893	1	9.4	0.6	18.8	1.1	-17.7	-4.06	1	1
Rv1894c	-	hypothetical protein Rv1894c	14	70	107.8	1820.2	2801.7	981.48	0.62	0.3506	0.8901
Rv1895	-	POSSIBLE DEHYDROGENASE	19	30.7	38.8	922.5	1162.8	240.29	0.33	0.4447	0.94142
Rv1896c	-	hypothetical protein Rv1896c	24	37.4	42.1	1644.3	1854.3	209.93	0.17	0.6852	1
Rv1897c	-	D-tyrosyl-tRNA deacylase	5	45.9	37.1	367	296.9	-70.01	-0.31	0.6404	1
Rv1898	-	hypothetical protein Rv1898	4	58.5	31.1	468	248.6	-219.43	-0.91	0.2003	0.78705
Rv1899c	lppD	POSSIBLE LIPOPROTEIN LPPD	14	41.7	34.7	1168.5	972.5	-196.01	-0.26	0.5614	0.98896
Rv1900c	lipJ	PROBABLE LIGNIN PEROXIDASE LIPJ	24	22.7	30.9	1045.3	1423.5	378.15	0.45	0.3728	0.9081
Rv1901	cinA	competence damage-inducible protein A	19	32.5	41	1106.4	1392.9	286.49	0.33	0.4909	0.96353
Rv1902c	nanT	PROBABLE SIALIC ACID-TRANSPORT INTEGRAL MEMBRANE PROTEIN NANT	33	50	46.4	3197.9	2970.3	-227.59	-0.11	0.8227	1
Rv1903	-	PROBABLE CONSERVED MEMBRANE PROTEIN	6	66.6	82.2	799.7	986.4	186.63	0.3	0.6049	1
Rv1904	-	hypothetical protein Rv1904	10	51.8	63.9	1035.3	1277.9	242.65	0.3	0.6789	1
Rv1905c	aao	PROBABLE D-AMINO ACID OXIDASE AAO	18	55.3	75.8	1879.7	2577.2	697.54	0.46	0.2155	0.80774
Rv1906c	-	hypothetical protein Rv1906c	9	36.5	44.5	584.8	712.3	127.46	0.28	0.6121	1
Rv1907c	-	hypothetical protein Rv1907c	10	29.9	42.7	538.7	768.5	229.82	0.51	0.4063	0.93482
Rv1908c	katG	CATALASE-PEROXIDASE-PEROXYNITRITASE T KATG	39	21.2	2.7	1270.1	160.2	-1109.97	-2.99	0	0
Rv1909c	furA	FERRIC UPTAKE REGULATION PROTEIN FURA (FUR)	13	75.1	52.3	1803.5	1254.9	-548.59	-0.52	0.4377	0.93935
Rv1910c	-	PROBABLE EXPORTED PROTEIN	13	56.9	69.6	1480	1808.8	328.76	0.29	0.5797	1
Rv1911c	lppC	PROBABLE LIPOPROTEIN LPPC	9	33.9	28	542.3	447.4	-94.9	-0.28	0.6764	1
Rv1912c	fadB5	POSSIBLE OXIDOREDUCTASE FADB5	15	30.4	34.4	730.6	826.6	96.05	0.18	0.7519	1
Rv1913	-	hypothetical protein Rv1913	11	41.7	37.2	833	744.1	-88.97	-0.16	0.7533	1
Rv1914c	-	hypothetical protein Rv1914c	7	31.9	59.7	383	716.2	333.24	0.9	0.1631	0.72147
Rv1915	aceAa	PROBABLE ISOCITRATE LYASE aceAa	21	37.6	52.1	1427	1979	552.03	0.47	0.2337	0.83139
Rv1916	aceAb	isocitrate lyase	18	51.4	38.5	1748.2	1308.9	-439.3	-0.42	0.2872	0.87209
Rv1917c	PPE34	PPE FAMILY PROTEIN	121	45.4	35.4	9800.1	7635.8	-2164.28	-0.36	0.1041	0.58916
Rv1918c	PPE35	PPE FAMILY PROTEIN	75	48	37.3	5573.2	4321.1	-1252.07	-0.37	0.1645	0.72445
Rv1919c	-	hypothetical protein Rv1919c	7	73.4	46.4	1027.5	649.2	-378.39	-0.66	0.2625	0.84767
Rv1920	-	PROBABLE MEMBRANE PROTEIN	13	39.9	59.8	957.8	1434.8	476.98	0.58	0.2528	0.84496
Rv1921c	lppF	PROBABLE CONSERVED LIPOPROTEIN LPPF	22	55.4	57.3	2327.4	2405.6	78.2	0.05	0.9007	1
Rv1922	-	PROBABLE CONSERVED LIPOPROTEIN	21	60.8	50.6	2190	1820.9	-369.07	-0.27	0.9126	1
Rv1923	lipD	PROBABLE LIPASE LIPD	35	46	67.3	2853.5	4171.6	1318.13	0.55	0.0503	0.39979
Rv1924c	-	hypothetical protein Rv1924c	11	15.5	19.3	341.6	425.2	83.66	0.32	0.5719	0.99576
Rv1925	fadD31	acyl-CoA synthetase	39	86.9	91.1	6429.9	6739.4	309.52	0.07	0.7818	1
Rv1926c	mpt63	IMMUNOGENIC PROTEIN MPT63 (ANTIGEN MPT63/MPB63) (16 kDa IMMUNOPROTECTIVE EXTRACELLULAR PROTEIN)	8	27.9	27	390.4	377.3	-13.1	-0.05	0.9567	1
Rv1927	-	hypothetical protein Rv1927	17	60.1	70.7	1922.4	2262.2	339.82	0.23	0.645	1
Rv1928c	-	short chain dehydrogenase	18	59.5	90.1	2023.5	3062.7	1039.12	0.6	0.1341	0.67134
Rv1929c	-	hypothetical protein Rv1929c	9	46	38.2	643.4	535.4	-107.96	-0.27	0.6249	1
Rv1930c	-	hypothetical protein Rv1930c	5	17.3	4.3	138.6	34	-104.6	-2.03	0.1255	0.64895
Rv1931c	-	PROBABLE TRANSCRIPTIONAL REGULATORY PROTEIN	5	4	16.2	15.9	65	49.03	2.03	0.1461	0.68552
Rv1932	tpx	thiol peroxidase	9	30.4	26.7	486.5	427.7	-58.84	-0.19	0.7597	1
Rv1933c	fadE18	PROBABLE ACYL-CoA DEHYDROGENASE FADE18	10	23.6	50.9	377.4	814.5	437.14	1.11	0.074	0.49031
Rv1934c	fadE17	PROBABLE ACYL-CoA DEHYDROGENASE FADE17	12	21.1	49.9	464.5	1097	632.42	1.24	0.0389	0.33307
Rv1935c	echA13	enoyl-CoA hydratase	10	30.9	32.1	555.8	577.5	21.72	0.06	0.9291	1
Rv1936	-	POSSIBLE MONOOXYGENASE	18	35	67.5	1189.2	2296	1106.79	0.95	0.023	0.23351
Rv1937	-	POSSIBLE OXYGENASE	49	20.7	28.7	1695.2	2352.3	657.11	0.47	0.1492	0.68868
Rv1938	ephB	PROBABLE EPOXIDE HYDROLASE EPHB (EPOXIDE HYDRATASE)	17	20.9	38.6	459.7	849.4	389.72	0.89	0.3132	0.88672
Rv1939	-	PROBABLE OXIDOREDUCTASE	5	13.7	9	137	90	-47.05	-0.61	0.593	1
Rv1940	ribA1	Probable Riboflavin biosynthesis protein ribA1 (GTP cyclohydrolase II)	9	34.1	65.4	614	1177.2	563.29	0.94	0.1552	0.70529
Rv1941	-	PROBABLE SHORT-CHAIN TYPE DEHYDROGENASE/REDUCTASE	4	28.8	22.7	173	136.4	-36.66	-0.34	0.8841	1
Rv1942c	-	hypothetical protein Rv1942c	2	0	0	0	0	0	0	1	1
Rv1943c	-	hypothetical protein Rv1943c	10	14.1	26.4	198	370.2	172.22	0.9	0.4344	0.93538
Rv1944c	-	hypothetical protein Rv1944c	8	25	30.2	400.7	483.2	82.48	0.27	0.6643	1
Rv1945	-	hypothetical protein Rv1945	21	36.7	44.3	1394	1684.4	290.39	0.27	0.5541	0.98435
Rv1946c	lppG	POSSIBLE LIPOPROTEIN	7	28.1	46.6	337	559.2	222.19	0.73	0.3243	0.88672
Rv1947	-	hypothetical protein Rv1947	6	67	55.4	804.6	665.1	-139.51	-0.27	0.7057	1
Rv1948c	-	hypothetical protein Rv1948c	17	24.8	35.7	693.7	999.2	305.43	0.53	0.6255	1
Rv1949c	-	hypothetical protein Rv1949c	21	72.1	62.9	2308	2013	-295	-0.2	0.675	1
Rv1950c	-	hypothetical protein Rv1950c	6	76.5	78.4	918	940.7	22.71	0.04	0.9464	1
Rv1951c	-	hypothetical protein Rv1951c	5	22.5	25.4	224.7	253.7	29.02	0.18	0.9153	1
Rv1952	-	hypothetical protein Rv1952	2	63.2	13.9	253	55.6	-197.37	-2.19	0.1411	0.68434
Rv1953	-	hypothetical protein Rv1953	13	57	53.2	1140	1064	-76.01	-0.1	0.868	1
Rv1954c	-	hypothetical protein Rv1954c	10	116.4	106.7	2095.1	1920.5	-174.61	-0.13	0.7631	1
Rv1955	-	hypothetical protein Rv1955	9	93.5	80.4	1495.2	1286.2	-209.04	-0.22	0.7025	1
Rv1956	-	POSSIBLE TRANSCRIPTIONAL REGULATORY PROTEIN	8	186	75.8	2232.4	909.8	-1322.55	-1.29	0.013	0.1596
Rv1957	-	hypothetical protein Rv1957	13	371.7	70.2	8920.1	1685.7	-7234.38	-2.4	0	0
Rv1958c	-	hypothetical protein Rv1958c	11	96.3	74.8	2118.3	1645.8	-472.45	-0.36	0.6294	1
Rv1959c	-	hypothetical protein Rv1959c	7	70.4	47.8	985	669.6	-315.45	-0.56	0.5163	0.96962
Rv1960c	-	hypothetical protein Rv1960c	4	60.5	83.6	362.8	501.8	138.97	0.47	0.5512	0.98314
Rv1961	-	hypothetical protein Rv1961	10	55.5	60.7	1109.6	1214.3	104.71	0.13	0.77	1
Rv1962c	-	hypothetical protein Rv1962c	14	47.8	35.7	1338.5	999.6	-338.84	-0.42	0.3702	0.90564
Rv1963c	mce3R	PROBABLE TRANSCRIPTIONAL REPRESSOR (PROBABLY TETR-FAMILY) MCE3R	18	18.1	14.6	577.8	468.3	-109.49	-0.3	0.6368	1
Rv1964	yrbE3A	CONSERVED HYPOTHETICAL INTEGRAL MEMBRANE PROTEIN YRBE3A	7	62.1	115.9	869.8	1623	753.14	0.9	0.0646	0.45924
Rv1965	yrbE3B	CONSERVED HYPOTHETICAL INTEGRAL MEMBRANE PROTEIN YRBE3B	16	56	64.8	1454.9	1685.2	230.3	0.21	0.5971	1
Rv1966	mce3A	MCE-FAMILY PROTEIN MCE3A	15	37.4	57.4	1121.7	1722.9	601.23	0.62	0.1848	0.76293
Rv1967	mce3B	MCE-FAMILY PROTEIN MCE3B	13	55.5	47.2	1443	1226.8	-216.18	-0.23	0.6428	1
[truncated: 1,992 more rows]
