# Supplementary material for: Genomewide Assessment of Mycobacterium tuberculosis Conditionally Essential Metabolic Pathways
Source: mSystems. 2019 Jun 25;4(4):e00070-19. doi: 10.1128/mSystems.00070-19 (PMC6593218; doi:10.1128/mSystems.00070-19)
Supplement: TEXT S1 [file mSystems.00070-19-s0001.txt]

from Bio import SeqIO
import os

ref_genome_bowtie_index = "AL12345" #Bowtie index name
ref_genome_fasta = "mt_AL123456.fasta" #Reference genome FASTA file
folder_name = "~/SAMfiles" #Folder containing SAM files 

TA_sites = []
filename = ref_genome_fasta
count = 0
for record in SeqIO.parse(filename, "fasta"):
	for i in record.seq:
	    if i == "T":
	        T_found = True
	        T_pos = count
	    elif i == "A":
	        if T_found == True:
	            TA_sites.append(T_pos)
	            T_found = False        
	    else:
	        T_found = False
	    count += 1

#Make dictionary of possible TA sites in reference
TA_dict = dict.fromkeys(TA_sites,0)

#Make list of SAM files
data_file_names = os.listdir(folder_name)

files = []
for i in data_file_names:
    if i[-3:] == "sam":
        files.append((folder_name + "/" + i))
        
for i in files:
    #Make dictionary of possible TA sites in reference
    TA_dict = dict.fromkeys(TA_sites,0)
    fname = i
    save_name = (fname[:-3] + "wig")
    save_file = open(save_name, "w")
    header = ("#",'\n',"variableStep chrom=" + ref_genome_bowtie_index,'\n')
    save_file.write(''.join(map(str, header)))
    newtab = '\t'
    newline = '\n'
    with open(fname) as input:
        next(input)
        next(input)
        next(input)
        for line in input:
            xx = line.split('\t')
            #xx[0] - read name
            #xx[1] - orientation
            #xx[2] - ref genome
            #xx[3] - map position
            #xx[9] - sequence
            #xx[10] - q-score
            seq_len = len(xx[9])
            if xx[1] == "16":
                ins_pos_temp = int(xx[3]) + seq_len - 3
            elif xx[1] == "0":
                ins_pos_temp = int(xx[3]) -1
            else:
                continue
            try:
                TA_dict[ins_pos_temp] += 1
            except KeyError:
                pass
    ordered_keys = sorted(TA_dict)
    ordered_values = []
    for j in ordered_keys:
        save_file.write(str(j))
        save_file.write(newtab)
        ordered_values.append(TA_dict[j])
        save_file.write(str(TA_dict[j]))
        save_file.write(newline)
    print "done with " + fname 
    save_file.close()	
