# Supplementary material for: Genomewide Assessment of Mycobacterium tuberculosis Conditionally Essential Metabolic Pathways
Source: mSystems. 2019 Jun 25;4(4):e00070-19. doi: 10.1128/mSystems.00070-19 (PMC6593218; doi:10.1128/mSystems.00070-19)
Supplement: DATA SET S2 [file mSystems.00070-19-sd002.xlsx]

## Sheet: DataS2_revised
Dataset S2. Presence or absence of genes within complete genomes of the Mycobacterium tuberculosis complex analyzed by Roary.
Gene	Non-unique Gene name	Annotation	No. isolates	No. sequences	Avg sequences per isolate	Genome Fragment	Order within Fragment	Accessory Fragment	Accessory Order with Fragment	QC	Min group size nuc	Max group size nuc	Avg group size nuc	1.01083e+06	1.01084e+06	1.01084e+06	1.0915e+06	1.0915e+06	1.13888e+06	115863	1.20567e+06	1.20568e+06	1.20568e+06	1.20568e+06	1.24962e+06	1.26253e+06	1.26253e+06	1.26253e+06	1.26645e+06	1.29577e+06	1.30428e+06	1.3064e+06	1.30641e+06	1.31011e+06	1.31012e+06	1.34171e+06	1.34404e+06	1.34404e+06	1.34405e+06	1.34405e+06	1.34405e+06	1.34405e+06	1.34677e+06	1.34677e+06	1.34677e+06	1.34677e+06	1.34677e+06	1.34677e+06	1.34677e+06
group_10001		Rv0941c_Rv0941c	199	199	1	1	9133				443	806	762	MTBC_00998	MTBC_00994___994	MTBC_00999___5110	MTBC_01147___9385	MTBC_01163___14149	MTBC_01000___18837	MTBC_01023___22980	MTBC_01026___27011	MTBC_00982___31129	MTBC_00976___35228	MTBC_01026___39382	MTBC_00993___43508	MTBC_01011___47627	MTBC_01007___51774	MTBC_01002___55913	MTBC_00997___60038	MTBC_00912___64069	MTBC_01294___68576	MTBC_01023___73653	MTBC_01000___77847	MTBC_01275___82221	MTBC_01017___87256	MTBC_01004___91439	MTBC_01008___95555	MTBC_01009___99702	MTBC_01002___103854	MTBC_01006___108004	MTBC_01002___112146	MTBC_01002___116268	MTBC_01012___120407	MTBC_01001___124546	MTBC_01001___128684	MTBC_01005___132817	MTBC_01027___136984	MTBC_01007___141216	MTBC_01005___145361
group_10008		Rv1689_tyrS	199	199	1	1	15778				482	1274	1263	MTBC_01776	MTBC_01775___1775	MTBC_01780___5891	MTBC_02044___10282	MTBC_02081___15067	MTBC_01774___19611	MTBC_01786___23743	MTBC_01825___27810	MTBC_01765___31913	MTBC_01753___36005	MTBC_01801___40157	MTBC_01760___44275	MTBC_01790___48406	MTBC_01779___52546	MTBC_01775___56686	MTBC_01778___60819	MTBC_01679___64837	MTBC_02327___69609	MTBC_01819___74449	MTBC_01783___78630	MTBC_02271___83217	MTBC_01820___88059	MTBC_01778___92213	MTBC_01786___96333	MTBC_01783___100476	MTBC_01795___104647	MTBC_01772___108770	MTBC_01780___112924	MTBC_01773___117039	MTBC_01787___121182	MTBC_01772___125317	MTBC_01769___129452	MTBC_01788___133600	MTBC_01819___137776	MTBC_01793___142002	MTBC_01784___146140
group_10013		Rv3064c_Rv3064c	199	199	1	1	11950				362	482	424	MTBC_03207	MTBC_03192___3193	MTBC_03209___7321	MTBC_03690___11931	MTBC_03744___16733	MTBC_03194___21032	MTBC_03174___25133	MTBC_03257___29244	MTBC_03208___33357	MTBC_03202___37455	MTBC_03238___41596	MTBC_03193___45709	MTBC_03218___49836	MTBC_03219___53988	MTBC_03210___58123	MTBC_03203___62248	MTBC_03133___66294	MTBC_04156___71441	MTBC_03283___75915	MTBC_03200___80049	MTBC_04126___85074	MTBC_03275___89516	MTBC_03196___93634	MTBC_03219___97768	MTBC_03235___101930	MTBC_03216___106069	MTBC_03215___110215	MTBC_03210___114356	MTBC_03211___118479	MTBC_03236___122633	MTBC_03211___126758	MTBC_03204___130889	MTBC_03206___135020	MTBC_03314___139273	MTBC_03218___143429	MTBC_03216___147574
group_10038		Rv0679c_Rv0679c	199	199	1	1	9857				263	506	495	MTBC_00717	MTBC_00716___716	MTBC_00719___4830	MTBC_00828___9066	MTBC_00833___13819	MTBC_00726___18563	MTBC_00745___22702	MTBC_00728___26713	MTBC_00706___30853	MTBC_00708___34960	MTBC_00736___39092	MTBC_00718___43233	MTBC_00729___47345	MTBC_00727___51494	MTBC_00725___55636	MTBC_00719___59760	MTBC_03354___66515	MTBC_00946___68228	MTBC_00734___73364	MTBC_00721___77568	MTBC_00942___81888	MTBC_00733___86972	MTBC_00722___91157	MTBC_00725___95272	MTBC_00726___99419	MTBC_00723___103575	MTBC_00723___107721	MTBC_00725___111869	MTBC_00723___115989	MTBC_00731___120126	MTBC_00719___124264	MTBC_00721___128404	MTBC_00724___132536	MTBC_00745___136702	MTBC_00726___140935	MTBC_00726___145082
group_10040		Rv2968c_Rv2968c	199	199	1	1	1839				206	683	585	MTBC_03100	MTBC_03089___3090	MTBC_03105___7217	MTBC_03574___11815	MTBC_03626___16615	MTBC_03095___20933	MTBC_03073___25032	MTBC_03159___29146	MTBC_03112___33261	MTBC_03084___37337	MTBC_03129___41487	MTBC_03089___45605	MTBC_03114___49732	MTBC_03111___53880	MTBC_03102___58015	MTBC_03099___62144	MTBC_03028___66189	MTBC_04030___71315	MTBC_03178___75810	MTBC_03095___79944	MTBC_03995___84943	MTBC_03168___89409	MTBC_03096___93534	MTBC_03115___97664	MTBC_03127___101822	MTBC_03116___105969	MTBC_03107___110107	MTBC_03110___114256	MTBC_03103___118371	MTBC_03130___122527	MTBC_03103___126650	MTBC_03096___130781	MTBC_03102___134916	MTBC_03205___139164	MTBC_03110___143321	MTBC_03112___147470
group_10041		Rv3437_Rv3437	199	199	1	1	7152				401	554	476	MTBC_03623	MTBC_03611___3612	MTBC_03626___7738	MTBC_04156___12397	MTBC_04251___17240	MTBC_03604___21442	MTBC_03573___25532	MTBC_03671___29658	MTBC_03611___33760	MTBC_03605___37858	MTBC_03649___42007	MTBC_03600___46116	MTBC_03639___50257	MTBC_03631___54400	MTBC_03620___58533	MTBC_03613___62658	MTBC_00455___63612	MTBC_04679___71964	MTBC_03703___76335	MTBC_03597___80446	MTBC_04648___85596	MTBC_03681___89923	MTBC_03601___94039	MTBC_03631___98180	MTBC_03650___102345	MTBC_03630___106483	MTBC_03634___110634	MTBC_03615___114762	MTBC_03619___118887	MTBC_03639___123036	MTBC_03624___127171	MTBC_03617___131303	MTBC_03628___135442	MTBC_03731___139690	MTBC_03635___143847	MTBC_03637___147995
group_10080		Rv0138_Rv0138	199	199	1	1	13050				284	503	499	MTBC_00152	MTBC_00151___151	MTBC_00153___4264	MTBC_00176___8414	MTBC_00181___13167	MTBC_00152___17989	MTBC_00173___22130	MTBC_00165___26150	MTBC_00149___30296	MTBC_00155___34407	MTBC_00147___38503	MTBC_00152___42667	MTBC_00152___46768	MTBC_00154___50921	MTBC_00152___55063	MTBC_00149___59190	MTBC_03922___67083	MTBC_00207___67489	MTBC_00154___72784	MTBC_00153___77000	MTBC_00189___81135	MTBC_00154___86393	MTBC_00150___90585	MTBC_00151___94698	MTBC_00155___98848	MTBC_00151___103003	MTBC_00153___107151	MTBC_00152___111296	MTBC_00152___115418	MTBC_00154___119549	MTBC_00152___123697	MTBC_00152___127835	MTBC_00150___131962	MTBC_00156___136113	MTBC_00154___140363	MTBC_00151___144507
group_10081		Rv0140_Rv0140	199	199	1	1	13044				365	380	378	MTBC_00154	MTBC_00153___153	MTBC_00155___4266	MTBC_00178___8416	MTBC_00183___13169	MTBC_00154___17991	MTBC_00175___22132	MTBC_00167___26152	MTBC_00151___30298	MTBC_00157___34409	MTBC_00149___38505	MTBC_00154___42669	MTBC_00154___46770	MTBC_00156___50923	MTBC_00154___55065	MTBC_00151___59192	MTBC_03920___67081	MTBC_00210___67492	MTBC_00156___72786	MTBC_00155___77002	MTBC_00192___81138	MTBC_00156___86395	MTBC_00152___90587	MTBC_00153___94700	MTBC_00157___98850	MTBC_00153___103005	MTBC_00155___107153	MTBC_00154___111298	MTBC_00154___115420	MTBC_00156___119551	MTBC_00154___123699	MTBC_00154___127837	MTBC_00152___131964	MTBC_00158___136115	MTBC_00156___140365	MTBC_00153___144509
group_10082		Rv0141c_Rv0141c	199	199	1	1	17347				272	410	409	MTBC_00155	MTBC_00154___154	MTBC_00156___4267	MTBC_00179___8417	MTBC_00184___13170	MTBC_00155___17992	MTBC_00176___22133	MTBC_00168___26153	MTBC_00152___30299	MTBC_00158___34410	MTBC_00150___38506	MTBC_00155___42670	MTBC_00155___46771	MTBC_00157___50924	MTBC_00155___55066	MTBC_00152___59193	MTBC_03919___67080	MTBC_00211___67493	MTBC_00157___72787	MTBC_00156___77003	MTBC_00193___81139	MTBC_00157___86396	MTBC_00153___90588	MTBC_00154___94701	MTBC_00158___98851	MTBC_00154___103006	MTBC_00156___107154	MTBC_00155___111299	MTBC_00155___115421	MTBC_00157___119552	MTBC_00155___123700	MTBC_00155___127838	MTBC_00153___131965	MTBC_00159___136116	MTBC_00157___140366	MTBC_00154___144510
group_10083		Rv0148_Rv0148	199	199	1	1	17369				200	860	853	MTBC_00162	MTBC_00161___161	MTBC_00163___4274	MTBC_00188___8426	MTBC_00191___13177	MTBC_00162___17999	MTBC_00183___22140	MTBC_00175___26160	MTBC_00159___30306	MTBC_00165___34417	MTBC_00157___38513	MTBC_00162___42677	MTBC_00162___46778	MTBC_00164___50931	MTBC_00162___55073	MTBC_00159___59200	MTBC_03911___67072	MTBC_00219___67501	MTBC_00164___72794	MTBC_00164___77011	MTBC_00203___81149	MTBC_00165___86404	MTBC_00160___90595	MTBC_00161___94708	MTBC_00165___98858	MTBC_00161___103013	MTBC_00163___107161	MTBC_00162___111306	MTBC_00163___115429	MTBC_00165___119560	MTBC_00162___123707	MTBC_00162___127845	MTBC_00160___131972	MTBC_00166___136123	MTBC_00164___140373	MTBC_00161___144517
group_10084		Rv0164_TB18.5	199	199	1	1	3776				389	554	440	MTBC_00180	MTBC_00179___179	MTBC_00181___4292	MTBC_00207___8445	MTBC_00211___13197	MTBC_00180___18017	MTBC_00201___22158	MTBC_00192___26177	MTBC_00176___30323	MTBC_00182___34434	MTBC_00174___38530	MTBC_00181___42696	MTBC_00181___46797	MTBC_00181___50948	MTBC_00180___55091	MTBC_00177___59218	MTBC_03893___67054	MTBC_00240___67522	MTBC_00183___72813	MTBC_00182___77029	MTBC_00227___81173	MTBC_00183___86422	MTBC_00178___90613	MTBC_00179___94726	MTBC_00182___98875	MTBC_00179___103031	MTBC_00180___107178	MTBC_00180___111324	MTBC_00181___115447	MTBC_00182___119577	MTBC_00179___123724	MTBC_00179___127862	MTBC_00179___131991	MTBC_00183___136140	MTBC_00183___140392	MTBC_00180___144536
group_10087		Rv0214_fadD4	199	199	1	1	13959				311	1688	1509	MTBC_00233	MTBC_00232___232	MTBC_00234___4345	MTBC_00269___8507	MTBC_00270___13256	MTBC_00233___18070	MTBC_00254___22211	MTBC_00244___26229	MTBC_00228___30375	MTBC_00234___34486	MTBC_00226___38582	MTBC_00233___42748	MTBC_00234___46850	MTBC_00234___51001	MTBC_00233___55144	MTBC_00230___59271	MTBC_03840___67001	MTBC_00305___67587	MTBC_00236___72866	MTBC_00235___77082	MTBC_00297___81243	MTBC_00238___86477	MTBC_00232___90667	MTBC_00232___94779	MTBC_00235___98928	MTBC_00232___103084	MTBC_00233___107231	MTBC_00234___111378	MTBC_00234___115500	MTBC_00235___119630	MTBC_00232___123777	MTBC_00232___127915	MTBC_00232___132044	MTBC_00240___136197	MTBC_00236___140445	MTBC_00233___144589
group_10089		Rv0236A_Rv0236A	199	199	1	1	13877				140	539	174	MTBC_00257	MTBC_00256___256	MTBC_00258___4369	MTBC_00300___8538	MTBC_00303___13289	MTBC_00257___18094	MTBC_00277___22234	MTBC_00268___26253	MTBC_00254___30401	MTBC_00258___34510	MTBC_00250___38606	MTBC_00257___42772	MTBC_00258___46874	MTBC_00258___51025	MTBC_00257___55168	MTBC_00254___59295	MTBC_03816___66977	MTBC_00342___67624	MTBC_00260___72890	MTBC_00260___77107	MTBC_00324___81270	MTBC_00263___86502	MTBC_00256___90691	MTBC_00256___94803	MTBC_00259___98952	MTBC_00256___103108	MTBC_00257___107255	MTBC_00258___111402	MTBC_00258___115524	MTBC_00259___119654	MTBC_00256___123801	MTBC_00256___127939	MTBC_00256___132068	MTBC_00268___136225	MTBC_00260___140469	MTBC_00257___144613
group_10097		Rv0289_espG3	199	199	1	1	3174				527	941	885	MTBC_00310	MTBC_00309___309	MTBC_00312___4423	MTBC_00361___8599	MTBC_00368___13354	MTBC_00311___18148	MTBC_00331___22288	MTBC_00325___26310	MTBC_00310___30457	MTBC_00315___34567	MTBC_00305___38661	MTBC_00309___42824	MTBC_00314___46930	MTBC_00314___51081	MTBC_00313___55224	MTBC_00309___59350	MTBC_03762___66923	MTBC_00410___67692	MTBC_00319___72949	MTBC_00314___77161	MTBC_00408___81354	MTBC_00321___86560	MTBC_00311___90746	MTBC_00313___94860	MTBC_00316___99009	MTBC_00310___103162	MTBC_00311___107309	MTBC_00316___111460	MTBC_00315___115581	MTBC_00318___119713	MTBC_00311___123856	MTBC_00313___127996	MTBC_00314___132126	MTBC_00325___136282	MTBC_00316___140525	MTBC_00314___144670
group_10099		Rv0295c_Rv0295c	199	199	1	1	3189				167	803	797	MTBC_00316	MTBC_00315___315	MTBC_00318___4429	MTBC_00369___8607	MTBC_00375___13361	MTBC_00317___18154	MTBC_00337___22294	MTBC_00331___26316	MTBC_00316___30463	MTBC_00321___34573	MTBC_00311___38667	MTBC_00315___42830	MTBC_00320___46936	MTBC_00320___51087	MTBC_00319___55230	MTBC_00315___59356	MTBC_03756___66917	MTBC_00417___67699	MTBC_00325___72955	MTBC_00320___77167	MTBC_00419___81365	MTBC_00327___86566	MTBC_00317___90752	MTBC_00319___94866	MTBC_00322___99015	MTBC_00316___103168	MTBC_00317___107315	MTBC_00322___111466	MTBC_00321___115587	MTBC_00324___119719	MTBC_00317___123862	MTBC_00319___128002	MTBC_00320___132132	MTBC_00331___136288	MTBC_00322___140531	MTBC_00320___144676
group_10111		Rv0362_mgtE	199	199	1	1	2770				1304	1382	1381	MTBC_00383	MTBC_00381___381	MTBC_00385___4496	MTBC_00447___8685	MTBC_00451___13437	MTBC_00385___18222	MTBC_00404___22361	MTBC_00397___26382	MTBC_00375___30522	MTBC_00381___34633	MTBC_00382___38738	MTBC_00382___42897	MTBC_00388___47004	MTBC_00389___51156	MTBC_00388___55299	MTBC_00382___59423	MTBC_03688___66849	MTBC_00516___67798	MTBC_00394___73024	MTBC_00385___77232	MTBC_00507___81453	MTBC_00392___86631	MTBC_00386___90821	MTBC_00387___94934	MTBC_00390___99083	MTBC_00384___103236	MTBC_00386___107384	MTBC_00389___111533	MTBC_00389___115655	MTBC_00392___119787	MTBC_00385___123930	MTBC_00387___128070	MTBC_00387___132199	MTBC_00402___136359	MTBC_00390___140599	MTBC_00388___144744
group_10114		Rv0456c_echA2	199	199	1	1	3894				212	914	908	MTBC_00478	MTBC_00476___476	MTBC_00480___4591	MTBC_00562___8800	MTBC_00567___13553	MTBC_00483___18320	MTBC_00502___22459	MTBC_00485___26470	MTBC_00468___30615	MTBC_00474___34726	MTBC_00476___38832	MTBC_00477___42992	MTBC_00483___47099	MTBC_00481___51248	MTBC_00483___55394	MTBC_00477___59518	MTBC_03596___66757	MTBC_00655___67937	MTBC_00490___73120	MTBC_00481___77328	MTBC_00638___81584	MTBC_00491___86730	MTBC_00481___90916	MTBC_00479___95026	MTBC_00482___99175	MTBC_00481___103333	MTBC_00479___107477	MTBC_00484___111628	MTBC_00481___115747	MTBC_00484___119879	MTBC_00477___124022	MTBC_00479___128162	MTBC_00482___132294	MTBC_00495___136452	MTBC_00484___140693	MTBC_00483___144839
group_10127		Rv0637_hadC	199	199	1	1	7320				257	500	498	MTBC_00673	MTBC_00672___672	MTBC_00675___4786	MTBC_00778___9016	MTBC_00781___13767	MTBC_00682___18519	MTBC_00700___22657	MTBC_00681___26666	MTBC_00661___30808	MTBC_00664___34916	MTBC_00691___39047	MTBC_00673___43188	MTBC_00684___47300	MTBC_00682___51449	MTBC_00680___55591	MTBC_00675___59716	MTBC_03399___66560	MTBC_00894___68176	MTBC_00689___73319	MTBC_00677___77524	MTBC_00889___81835	MTBC_00689___86928	MTBC_00678___91113	MTBC_00680___95227	MTBC_00681___99374	MTBC_00679___103531	MTBC_00678___107676	MTBC_00681___111825	MTBC_00678___115944	MTBC_00686___120081	MTBC_00674___124219	MTBC_00676___128359	MTBC_00679___132491	MTBC_00698___136655	MTBC_00681___140890	MTBC_00681___145037
group_10128		Rv0638_secE1	199	199	1	1	7318				242	485	482	MTBC_00675	MTBC_00674___674	MTBC_00677___4788	MTBC_00780___9018	MTBC_00783___13769	MTBC_00684___18521	MTBC_00702___22659	MTBC_00683___26668	MTBC_00663___30810	MTBC_00666___34918	MTBC_00693___39049	MTBC_00675___43190	MTBC_00686___47302	MTBC_00684___51451	MTBC_00682___55593	MTBC_00677___59718	MTBC_03397___66558	MTBC_00896___68178	MTBC_00691___73321	MTBC_00679___77526	MTBC_00891___81837	MTBC_00691___86930	MTBC_00680___91115	MTBC_00682___95229	MTBC_00683___99376	MTBC_00681___103533	MTBC_00680___107678	MTBC_00683___111827	MTBC_00680___115946	MTBC_00688___120083	MTBC_00676___124221	MTBC_00678___128361	MTBC_00681___132493	MTBC_00700___136657	MTBC_00683___140892	MTBC_00683___145039
group_10132		Rv0692_Rv0692	199	199	1	1	9880				233	329	328	MTBC_00731	MTBC_00730___730	MTBC_00733___4844	MTBC_00845___9083	MTBC_00849___13835	MTBC_00740___18577	MTBC_00759___22716	MTBC_00742___26727	MTBC_00720___30867	MTBC_00722___34974	MTBC_00750___39106	MTBC_00732___43247	MTBC_00743___47359	MTBC_00741___51508	MTBC_00739___55650	MTBC_00733___59774	MTBC_03340___66501	MTBC_00964___68246	MTBC_00748___73378	MTBC_00735___77582	MTBC_00957___81903	MTBC_00747___86986	MTBC_00736___91171	MTBC_00739___95286	MTBC_00740___99433	MTBC_00737___103589	MTBC_00737___107735	MTBC_00739___111883	MTBC_00737___116003	MTBC_00745___120140	MTBC_00733___124278	MTBC_00735___128418	MTBC_00738___132550	MTBC_00759___136716	MTBC_00740___140949	MTBC_00740___145096
group_10133		Rv0709_rpmC	199	199	1	1	9902				224	233	232	MTBC_00748	MTBC_00746___746	MTBC_00749___4860	MTBC_00862___9100	MTBC_00867___13853	MTBC_00756___18593	MTBC_00776___22733	MTBC_00760___26745	MTBC_00739___30886	MTBC_00743___34995	MTBC_00769___39125	MTBC_00748___43263	MTBC_00759___47375	MTBC_00757___51524	MTBC_00755___55666	MTBC_00749___59790	MTBC_03324___66485	MTBC_00981___68263	MTBC_00764___73394	MTBC_00752___77599	MTBC_00978___81924	MTBC_00764___87003	MTBC_00752___91187	MTBC_00755___95302	MTBC_00756___99449	MTBC_00753___103605	MTBC_00753___107751	MTBC_00755___111899	MTBC_00753___116019	MTBC_00761___120156	MTBC_00749___124294	MTBC_00751___128434	MTBC_00754___132566	MTBC_00776___136733	MTBC_00756___140965	MTBC_00756___145112
group_10134		Rv0712_Rv0712	199	199	1	1	9907				380	899	892	MTBC_00751	MTBC_00749___749	MTBC_00752___4863	MTBC_00865___9103	MTBC_00872___13858	MTBC_00759___18596	MTBC_00779___22736	MTBC_00763___26748	MTBC_00742___30889	MTBC_00746___34998	MTBC_00772___39128	MTBC_00751___43266	MTBC_00762___47378	MTBC_00760___51527	MTBC_00758___55669	MTBC_00752___59793	MTBC_03321___66482	MTBC_00984___68266	MTBC_00767___73397	MTBC_00755___77602	MTBC_00981___81927	MTBC_00767___87006	MTBC_00755___91190	MTBC_00758___95305	MTBC_00759___99452	MTBC_00756___103608	MTBC_00756___107754	MTBC_00758___111902	MTBC_00756___116022	MTBC_00764___120159	MTBC_00752___124297	MTBC_00754___128437	MTBC_00757___132569	MTBC_00779___136736	MTBC_00759___140968	MTBC_00759___145115
group_10137		Rv0725c_Rv0725c	199	199	1	1	9931				674	914	903	MTBC_00765	MTBC_00762___762	MTBC_00765___4876	MTBC_00878___9116	MTBC_00888___13874	MTBC_00772___18609	MTBC_00792___22749	MTBC_00776___26761	MTBC_00755___30902	MTBC_00759___35011	MTBC_00785___39141	MTBC_00765___43280	MTBC_00775___47391	MTBC_00773___51540	MTBC_00771___55682	MTBC_00765___59806	MTBC_03308___66469	MTBC_01002___68284	MTBC_00780___73410	MTBC_00768___77615	MTBC_00995___81941	MTBC_00780___87019	MTBC_00768___91203	MTBC_00771___95318	MTBC_00772___99465	MTBC_00769___103621	MTBC_00769___107767	MTBC_00771___111915	MTBC_00769___116035	MTBC_00777___120172	MTBC_00765___124310	MTBC_00767___128450	MTBC_00770___132582	MTBC_00792___136749	MTBC_00772___140981	MTBC_00772___145128
group_10138		Rv0735_sigL	199	199	1	1	9953				491	533	532	MTBC_00775	MTBC_00772___772	MTBC_00775___4886	MTBC_00889___9127	MTBC_00899___13885	MTBC_00782___18619	MTBC_00802___22759	MTBC_00786___26771	MTBC_00765___30912	MTBC_00769___35021	MTBC_00795___39151	MTBC_00775___43290	MTBC_00785___47401	MTBC_00783___51550	MTBC_00781___55692	MTBC_00775___59816	MTBC_03298___66459	MTBC_01019___68301	MTBC_00790___73420	MTBC_00778___77625	MTBC_01006___81952	MTBC_00790___87029	MTBC_00778___91213	MTBC_00781___95328	MTBC_00782___99475	MTBC_00779___103631	MTBC_00779___107777	MTBC_00781___111925	MTBC_00779___116045	MTBC_00787___120182	MTBC_00775___124320	MTBC_00777___128460	MTBC_00780___132592	MTBC_00802___136759	MTBC_00782___140991	MTBC_00782___145138
group_10140		Rv0757_phoP	199	199	1	1	10001				251	743	719	MTBC_00800	MTBC_00797___797	MTBC_00801___4912	MTBC_00919___9157	MTBC_00931___13917	MTBC_00807___18644	MTBC_00827___22784	MTBC_00807___26792	MTBC_00778___30925	MTBC_00782___35034	MTBC_00826___39182	MTBC_00800___43315	MTBC_00812___47428	MTBC_00809___51576	MTBC_00807___55718	MTBC_00801___59842	MTBC_03273___66434	MTBC_01049___68331	MTBC_00818___73448	MTBC_00803___77650	MTBC_01037___81983	MTBC_00816___87055	MTBC_00806___91241	MTBC_00807___95354	MTBC_00808___99501	MTBC_00807___103659	MTBC_00805___107803	MTBC_00806___111950	MTBC_00806___116072	MTBC_00814___120209	MTBC_00803___124348	MTBC_00803___128486	MTBC_00806___132618	MTBC_00825___136782	MTBC_00808___141017	MTBC_00807___145163
group_10141		Rv0762c_Rv0762c	199	199	1	1	10013				545	755	546	MTBC_00805	MTBC_00802___802	MTBC_00806___4917	MTBC_00924___9162	MTBC_00938___13924	MTBC_00812___18649	MTBC_00832___22789	MTBC_00812___26797	MTBC_00783___30930	MTBC_00787___35039	MTBC_00831___39187	MTBC_00805___43320	MTBC_00817___47433	MTBC_00814___51581	MTBC_00812___55723	MTBC_00806___59847	MTBC_03268___66429	MTBC_01055___68337	MTBC_00823___73453	MTBC_00808___77655	MTBC_01043___81989	MTBC_00821___87060	MTBC_00811___91246	MTBC_00812___95359	MTBC_00813___99506	MTBC_00812___103664	MTBC_00810___107808	MTBC_00811___111955	MTBC_00811___116077	MTBC_00819___120214	MTBC_00808___124353	MTBC_00808___128491	MTBC_00811___132623	MTBC_00830___136787	MTBC_00813___141022	MTBC_00812___145168
group_10143		Rv0771_Rv0771	199	199	1	1	10038				278	431	429	MTBC_00814	MTBC_00812___812	MTBC_00815___4926	MTBC_00934___9172	MTBC_00946___13932	MTBC_00821___18658	MTBC_00841___22798	MTBC_00821___26806	MTBC_00793___30940	MTBC_00797___35049	MTBC_00841___39197	MTBC_00814___43329	MTBC_00827___47443	MTBC_00824___51591	MTBC_00822___55733	MTBC_00815___59856	MTBC_03258___66419	MTBC_01065___68347	MTBC_00832___73462	MTBC_00817___77664	MTBC_01054___82000	MTBC_00830___87069	MTBC_00821___91256	MTBC_00822___95369	MTBC_00823___99516	MTBC_00821___103673	MTBC_00820___107818	MTBC_00820___111964	MTBC_00821___116087	MTBC_00829___120224	MTBC_00818___124363	MTBC_00818___128501	MTBC_00821___132633	MTBC_00841___136798	MTBC_00823___141032	MTBC_00822___145178
group_10145		Rv0816c_thiX	199	199	1	1	10123				365	422	421	MTBC_00863	MTBC_00860___860	MTBC_00864___4975	MTBC_00990___9228	MTBC_01005___13991	MTBC_00866___18703	MTBC_00888___22845	MTBC_00866___26851	MTBC_00843___30990	MTBC_00842___35094	MTBC_00883___39239	MTBC_00859___43374	MTBC_00874___47490	MTBC_00873___51640	MTBC_00872___55783	MTBC_00861___59902	MTBC_03212___66373	MTBC_01122___68404	MTBC_00881___73511	MTBC_00862___77709	MTBC_01109___82055	MTBC_00875___87114	MTBC_00869___91304	MTBC_00869___95416	MTBC_00873___99566	MTBC_00867___103719	MTBC_00868___107866	MTBC_00868___112012	MTBC_00868___116134	MTBC_00878___120273	MTBC_00867___124412	MTBC_00867___128550	MTBC_00868___132680	MTBC_00891___136848	MTBC_00872___141081	MTBC_00869___145225
group_10156		Rv0882_Rv0882	199	199	1	1	9324				197	284	283	MTBC_00932	MTBC_00929___929	MTBC_00933___5044	MTBC_01075___9313	MTBC_01087___14073	MTBC_00935___18772	MTBC_00957___22914	MTBC_00946___26931	MTBC_00914___31061	MTBC_00910___35162	MTBC_00963___39319	MTBC_00928___43443	MTBC_00946___47562	MTBC_00942___51709	MTBC_00937___55848	MTBC_00932___59973	MTBC_00847___64004	MTBC_01205___68487	MTBC_00955___73585	MTBC_00933___77780	MTBC_01192___82138	MTBC_00947___87186	MTBC_00939___91374	MTBC_00943___95490	MTBC_00944___99637	MTBC_00937___103789	MTBC_00941___107939	MTBC_00937___112081	MTBC_00937___116203	MTBC_00947___120342	MTBC_00936___124481	MTBC_00936___128619	MTBC_00940___132752	MTBC_00959___136916	MTBC_00942___141151	MTBC_00940___145296
group_10157		Rv0887c_Rv0887c	199	199	1	1	9312				290	458	456	MTBC_00937	MTBC_00934___934	MTBC_00938___5049	MTBC_01080___9318	MTBC_01093___14079	MTBC_00940___18777	MTBC_00962___22919	MTBC_00951___26936	MTBC_00919___31066	MTBC_00915___35167	MTBC_00968___39324	MTBC_00933___43448	MTBC_00951___47567	MTBC_00947___51714	MTBC_00942___55853	MTBC_00937___59978	MTBC_00852___64009	MTBC_01213___68495	MTBC_00961___73591	MTBC_00938___77785	MTBC_01201___82147	MTBC_00952___87191	MTBC_00944___91379	MTBC_00948___95495	MTBC_00949___99642	MTBC_00942___103794	MTBC_00946___107944	MTBC_00942___112086	MTBC_00942___116208	MTBC_00952___120347	MTBC_00941___124486	MTBC_00941___128624	MTBC_00945___132757	MTBC_00964___136921	MTBC_00947___141156	MTBC_00945___145301
group_10159		Rv0898c_Rv0898c	199	199	1	1	9276				209	263	262	MTBC_00951	MTBC_00947___947	MTBC_00952___5063	MTBC_01094___9332	MTBC_01107___14093	MTBC_00953___18790	MTBC_00975___22932	MTBC_00963___26948	MTBC_00931___31078	MTBC_00927___35179	MTBC_00980___39336	MTBC_00946___43461	MTBC_00964___47580	MTBC_00960___51727	MTBC_00955___55866	MTBC_00950___59991	MTBC_00865___64022	MTBC_01231___68513	MTBC_00976___73606	MTBC_00952___77799	MTBC_01216___82162	MTBC_00966___87205	MTBC_00957___91392	MTBC_00961___95508	MTBC_00962___99655	MTBC_00955___103807	MTBC_00959___107957	MTBC_00955___112099	MTBC_00955___116221	MTBC_00965___120360	MTBC_00954___124499	MTBC_00954___128637	MTBC_00958___132770	MTBC_00978___136935	MTBC_00960___141169	MTBC_00958___145314
group_10164		Rv0991c_Rv0991c	199	199	1	1	849				332	362	332	MTBC_01047	MTBC_01046___1046	MTBC_01049___5160	MTBC_01212___9450	MTBC_01218___14204	MTBC_01053___18890	MTBC_01073___23030	MTBC_01080___27065	MTBC_01035___31182	MTBC_01033___35285	MTBC_01080___39436	MTBC_01040___43555	MTBC_01062___47678	MTBC_01056___51823	MTBC_01051___55962	MTBC_01047___60088	MTBC_00961___64118	MTBC_01365___68647	MTBC_01074___73704	MTBC_01048___77895	MTBC_01343___82289	MTBC_01069___87308	MTBC_01053___91488	MTBC_01058___95605	MTBC_01059___99752	MTBC_01055___103907	MTBC_01055___108053	MTBC_01054___112198	MTBC_01053___116319	MTBC_01062___120457	MTBC_01052___124597	MTBC_01051___128734	MTBC_01056___132868	MTBC_01083___137040	MTBC_01056___141265	MTBC_01059___145415
group_10165		Rv1010_ksgA	199	199	1	1	885				416	953	942	MTBC_01068	MTBC_01067___1067	MTBC_01070___5181	MTBC_01235___9473	MTBC_01239___14225	MTBC_01074___18911	MTBC_01094___23051	MTBC_01100___27085	MTBC_01056___31203	MTBC_01054___35306	MTBC_01103___39459	MTBC_01061___43576	MTBC_01083___47699	MTBC_01077___51844	MTBC_01072___55983	MTBC_01068___60109	MTBC_00982___64139	MTBC_01395___68677	MTBC_01095___73725	MTBC_01069___77916	MTBC_01370___82316	MTBC_01090___87329	MTBC_01074___91509	MTBC_01079___95626	MTBC_01080___99773	MTBC_01076___103928	MTBC_01076___108074	MTBC_01075___112219	MTBC_01074___116340	MTBC_01083___120478	MTBC_01073___124618	MTBC_01072___128755	MTBC_01077___132889	MTBC_01103___137060	MTBC_01077___141286	MTBC_01080___145436
group_10166		Rv1016c_lpqT	199	199	1	1	890				398	728	650	MTBC_01073	MTBC_01072___1072	MTBC_01075___5186	MTBC_01240___9478	MTBC_01244___14230	MTBC_01079___18916	MTBC_01099___23056	MTBC_01105___27090	MTBC_01061___31208	MTBC_01059___35311	MTBC_01108___39464	MTBC_01066___43581	MTBC_01088___47704	MTBC_01082___51849	MTBC_01077___55988	MTBC_01073___60114	MTBC_00987___64144	MTBC_01400___68682	MTBC_01100___73730	MTBC_01074___77921	MTBC_01376___82322	MTBC_01095___87334	MTBC_01079___91514	MTBC_01084___95631	MTBC_01085___99778	MTBC_01081___103933	MTBC_01081___108079	MTBC_01080___112224	MTBC_01079___116345	MTBC_01088___120483	MTBC_01078___124623	MTBC_01077___128760	MTBC_01082___132894	MTBC_01108___137065	MTBC_01082___141291	MTBC_01085___145441
group_10172		Rv1169c_lipX	199	199	1	1	14819				212	563	302	MTBC_01249	MTBC_01244___1244	MTBC_01248___5359	MTBC_01437___9675	MTBC_01436___14422	MTBC_01248___19085	MTBC_01264___23221	MTBC_01282___27267	MTBC_01237___31384	MTBC_01218___35470	MTBC_01271___39627	MTBC_01235___43750	MTBC_01259___47875	MTBC_01252___52019	MTBC_01246___56157	MTBC_01247___60288	MTBC_01156___64313	MTBC_01611___68893	MTBC_01271___73901	MTBC_01242___78089	MTBC_01586___82532	MTBC_01267___87506	MTBC_01251___91686	MTBC_01256___95803	MTBC_01257___99950	MTBC_01255___104107	MTBC_01252___108250	MTBC_01249___112393	MTBC_01252___116518	MTBC_01262___120657	MTBC_01252___124797	MTBC_01248___128931	MTBC_01256___133068	MTBC_01281___137238	MTBC_01253___141462	MTBC_01257___145613
group_10173		Rv1171_Rv1171	199	199	1	1	14821				362	497	410	MTBC_01252	MTBC_01247___1247	MTBC_01251___5362	MTBC_01440___9678	MTBC_01439___14425	MTBC_01251___19088	MTBC_01267___23224	MTBC_01285___27270	MTBC_01240___31387	MTBC_01221___35473	MTBC_01274___39630	MTBC_01238___43753	MTBC_01262___47878	MTBC_01255___52022	MTBC_01249___56160	MTBC_01250___60291	MTBC_01159___64316	MTBC_01614___68896	MTBC_01274___73904	MTBC_01245___78092	MTBC_01589___82535	MTBC_01270___87509	MTBC_01254___91689	MTBC_01259___95806	MTBC_01260___99953	MTBC_01258___104110	MTBC_01255___108253	MTBC_01252___112396	MTBC_01255___116521	MTBC_01265___120660	MTBC_01255___124800	MTBC_01251___128934	MTBC_01259___133071	MTBC_01284___137241	MTBC_01256___141465	MTBC_01260___145616
group_10174		Rv1205_Rv1205	199	199	1	1	599				431	638	562	MTBC_01285	MTBC_01280___1280	MTBC_01284___5395	MTBC_01477___9715	MTBC_01481___14467	MTBC_01284___19121	MTBC_01301___23258	MTBC_01316___27301	MTBC_01272___31419	MTBC_01253___35505	MTBC_01305___39661	MTBC_01271___43786	MTBC_01295___47911	MTBC_01288___52055	MTBC_01282___56193	MTBC_01283___60324	MTBC_01192___64349	MTBC_01661___68943	MTBC_01307___73937	MTBC_01278___78125	MTBC_01632___82578	MTBC_01303___87542	MTBC_01287___91722	MTBC_01292___95839	MTBC_01293___99986	MTBC_01291___104143	MTBC_01288___108286	MTBC_01285___112429	MTBC_01288___116554	MTBC_01298___120693	MTBC_01288___124833	MTBC_01284___128967	MTBC_01292___133104	MTBC_01318___137275	MTBC_01289___141498	MTBC_01293___145649
group_10176		Rv1233c_Rv1233c	199	199	1	1	543				296	596	302	MTBC_01314	MTBC_01309___1309	MTBC_01312___5423	MTBC_01508___9746	MTBC_01515___14501	MTBC_01313___19150	MTBC_01330___23287	MTBC_01350___27335	MTBC_01301___31448	MTBC_01283___35535	MTBC_01333___39689	MTBC_01300___43815	MTBC_01324___47940	MTBC_01317___52084	MTBC_01311___56222	MTBC_01312___60353	MTBC_01221___64378	MTBC_01701___68983	MTBC_01335___73965	MTBC_01307___78154	MTBC_01668___82614	MTBC_01333___87572	MTBC_01316___91751	MTBC_01321___95868	MTBC_01322___100015	MTBC_01320___104172	MTBC_01317___108315	MTBC_01314___112458	MTBC_01317___116583	MTBC_01327___120722	MTBC_01317___124862	MTBC_01313___128996	MTBC_01321___133133	MTBC_01348___137305	MTBC_01318___141527	MTBC_01322___145678
group_10179		Rv1237_sugB	199	199	1	1	535				704	872	837	MTBC_01318	MTBC_01313___1313	MTBC_01316___5427	MTBC_01512___9750	MTBC_01519___14505	MTBC_01317___19154	MTBC_01334___23291	MTBC_01354___27339	MTBC_01305___31452	MTBC_01287___35539	MTBC_01337___39693	MTBC_01304___43819	MTBC_01328___47944	MTBC_01321___52088	MTBC_01315___56226	MTBC_01316___60357	MTBC_01225___64382	MTBC_01706___68988	MTBC_01339___73969	MTBC_01311___78158	MTBC_01672___82618	MTBC_01337___87576	MTBC_01320___91755	MTBC_01325___95872	MTBC_01326___100019	MTBC_01324___104176	MTBC_01321___108319	MTBC_01318___112462	MTBC_01321___116587	MTBC_01331___120726	MTBC_01321___124866	MTBC_01317___129000	MTBC_01325___133137	MTBC_01352___137309	MTBC_01322___141531	MTBC_01326___145682
group_10182		Rv1331_Rv1331	199	199	1	1	5280				239	305	304	MTBC_01419	MTBC_01415___1415	MTBC_01418___5529	MTBC_01628___9866	MTBC_01644___14630	MTBC_01418___19255	MTBC_01435___23392	MTBC_01471___27456	MTBC_01408___31555	MTBC_01390___35642	MTBC_01439___39795	MTBC_01405___43920	MTBC_01428___48044	MTBC_01415___52182	MTBC_01415___56326	MTBC_01419___60460	MTBC_01324___64481	MTBC_01834___69116	MTBC_01446___74076	MTBC_01412___78259	MTBC_01795___82741	MTBC_01438___87677	MTBC_01421___91856	MTBC_01425___95972	MTBC_01421___100114	MTBC_01425___104277	MTBC_01415___108413	MTBC_01419___112563	MTBC_01417___116683	MTBC_01426___120821	MTBC_01415___124960	MTBC_01411___129094	MTBC_01425___133237	MTBC_01447___137404	MTBC_01423___141632	MTBC_01426___145782
group_10183		Rv1332_Rv1332	199	199	1	1	5274				263	590	587	MTBC_01420	MTBC_01416___1416	MTBC_01419___5530	MTBC_01629___9867	MTBC_01645___14631	MTBC_01419___19256	MTBC_01436___23393	MTBC_01472___27457	MTBC_01409___31556	MTBC_01391___35643	MTBC_01440___39796	MTBC_01406___43921	MTBC_01429___48045	MTBC_01416___52183	MTBC_01416___56327	MTBC_01420___60461	MTBC_01325___64482	MTBC_01835___69117	MTBC_01447___74077	MTBC_01413___78260	MTBC_01796___82742	MTBC_01439___87678	MTBC_01422___91857	MTBC_01426___95973	MTBC_01422___100115	MTBC_01426___104278	MTBC_01416___108414	MTBC_01420___112564	MTBC_01418___116684	MTBC_01427___120822	MTBC_01416___124961	MTBC_01412___129095	MTBC_01426___133238	MTBC_01448___137405	MTBC_01424___141633	MTBC_01427___145783
group_10185		Rv1340_rphA	199	199	1	1	5261				242	779	772	MTBC_01428	MTBC_01424___1424	MTBC_01427___5538	MTBC_01638___9876	MTBC_01655___14641	MTBC_01427___19264	MTBC_01441___23398	MTBC_01480___27465	MTBC_01417___31564	MTBC_01399___35651	MTBC_01448___39804	MTBC_01414___43929	MTBC_01437___48053	MTBC_01424___52191	MTBC_01424___56335	MTBC_01428___60469	MTBC_01333___64490	MTBC_01843___69125	MTBC_01455___74085	MTBC_01421___78268	MTBC_01805___82751	MTBC_01447___87686	MTBC_01431___91866	MTBC_01434___95981	MTBC_01430___100123	MTBC_01434___104286	MTBC_01424___108422	MTBC_01429___112573	MTBC_01426___116692	MTBC_01435___120830	MTBC_01424___124969	MTBC_01420___129103	MTBC_01434___133246	MTBC_01456___137413	MTBC_01432___141641	MTBC_01435___145791
group_10187		Rv1350_fabG2	199	199	1	1	1532				251	743	735	MTBC_01439	MTBC_01435___1435	MTBC_01438___5549	MTBC_01651___9889	MTBC_01668___14654	MTBC_01438___19275	MTBC_01452___23409	MTBC_01491___27476	MTBC_01428___31575	MTBC_01410___35662	MTBC_01459___39815	MTBC_01425___43940	MTBC_01448___48064	MTBC_01435___52202	MTBC_01435___56346	MTBC_01439___60480	MTBC_01344___64501	MTBC_01857___69139	MTBC_01467___74097	MTBC_01432___78279	MTBC_01823___82769	MTBC_01458___87697	MTBC_01442___91877	MTBC_01445___95992	MTBC_01441___100134	MTBC_01445___104297	MTBC_01435___108433	MTBC_01440___112584	MTBC_01437___116703	MTBC_01446___120841	MTBC_01435___124980	MTBC_01431___129114	MTBC_01445___133257	MTBC_01467___137424	MTBC_01443___141652	MTBC_01446___145802
group_10192		Rv1388_mihF	199	199	1	1	12272				317	665	323	MTBC_01479	MTBC_01476___1476	MTBC_01478___5589	MTBC_01698___9936	MTBC_01715___14701	MTBC_01476___19313	MTBC_01491___23448	MTBC_01529___27514	MTBC_01467___31614	MTBC_01448___35700	MTBC_01499___39855	MTBC_01463___43978	MTBC_01490___48106	MTBC_01474___52241	MTBC_01474___56385	MTBC_01478___60519	MTBC_01383___64540	MTBC_01909___69191	MTBC_01506___74136	MTBC_01470___78317	MTBC_01871___82817	MTBC_01496___87735	MTBC_01480___91915	MTBC_01483___96030	MTBC_01480___100173	MTBC_01480___104332	MTBC_01474___108472	MTBC_01478___112622	MTBC_01476___116742	MTBC_01485___120880	MTBC_01474___125019	MTBC_01470___129153	MTBC_01487___133299	MTBC_01509___137466	MTBC_01482___141691	MTBC_01488___145844
group_10193		Rv1390_rpoZ	199	199	1	1	12274				332	449	352	MTBC_01481	MTBC_01478___1478	MTBC_01480___5591	MTBC_01700___9938	MTBC_01717___14703	MTBC_01478___19315	MTBC_01493___23450	MTBC_01531___27516	MTBC_01469___31616	MTBC_01450___35702	MTBC_01501___39857	MTBC_01465___43980	MTBC_01492___48108	MTBC_01476___52243	MTBC_01476___56387	MTBC_01480___60521	MTBC_01385___64542	MTBC_01911___69193	MTBC_01508___74138	MTBC_01472___78319	MTBC_01873___82819	MTBC_01498___87737	MTBC_01482___91917	MTBC_01485___96032	MTBC_01482___100175	MTBC_01482___104334	MTBC_01476___108474	MTBC_01480___112624	MTBC_01478___116744	MTBC_01487___120882	MTBC_01476___125021	MTBC_01472___129155	MTBC_01489___133301	MTBC_01511___137468	MTBC_01484___141693	MTBC_01490___145846
group_10196		Rv1433_Rv1433	199	199	1	1	12390				224	869	811	MTBC_01524	MTBC_01521___1521	MTBC_01523___5634	MTBC_01750___9988	MTBC_01771___14757	MTBC_01522___19359	MTBC_01536___23493	MTBC_01572___27557	MTBC_01511___31658	MTBC_01493___35745	MTBC_01543___39899	MTBC_01508___44023	MTBC_01536___48152	MTBC_01520___52287	MTBC_01520___56431	MTBC_01523___60564	MTBC_01429___64586	MTBC_01972___69254	MTBC_01551___74181	MTBC_01515___78362	MTBC_01937___82883	MTBC_01542___87781	MTBC_01525___91960	MTBC_01529___96076	MTBC_01526___100219	MTBC_01526___104378	MTBC_01520___108518	MTBC_01524___112668	MTBC_01522___116788	MTBC_01532___120927	MTBC_01519___125064	MTBC_01515___129198	MTBC_01533___133345	MTBC_01555___137512	MTBC_01527___141736	MTBC_01533___145889
group_10197		Rv1436_gap	199	199	1	1	12396				785	1019	1016	MTBC_01526	MTBC_01523___1523	MTBC_01525___5636	MTBC_01753___9991	MTBC_01773___14759	MTBC_01524___19361	MTBC_01539___23496	MTBC_01574___27559	MTBC_01514___31661	MTBC_01495___35747	MTBC_01546___39902	MTBC_01510___44025	MTBC_01539___48155	MTBC_01523___52290	MTBC_01523___56434	MTBC_01525___60566	MTBC_01431___64588	MTBC_01974___69256	MTBC_01553___74183	MTBC_01517___78364	MTBC_01940___82886	MTBC_01545___87784	MTBC_01528___91963	MTBC_01534___96081	MTBC_01529___100222	MTBC_01529___104381	MTBC_01523___108521	MTBC_01527___112671	MTBC_01524___116790	MTBC_01534___120929	MTBC_01522___125067	MTBC_01518___129201	MTBC_01536___133348	MTBC_01558___137515	MTBC_01529___141738	MTBC_01536___145892
group_10202		Rv1495_mazF4	199	199	1	1	15569				212	317	316	MTBC_01592	MTBC_01590___1590	MTBC_01596___5707	MTBC_01831___10069	MTBC_01849___14835	MTBC_01589___19426	MTBC_01602___23559	MTBC_01641___27626	MTBC_01579___31727	MTBC_01561___35813	MTBC_01612___39968	MTBC_01575___44090	MTBC_01606___48222	MTBC_01592___52359	MTBC_01589___56500	MTBC_01593___60634	MTBC_01495___64653	MTBC_02055___69337	MTBC_01618___74248	MTBC_01582___78429	MTBC_02025___82971	MTBC_01616___87855	MTBC_01594___92029	MTBC_01602___96149	MTBC_01597___100290	MTBC_01595___104447	MTBC_01588___108586	MTBC_01593___112737	MTBC_01590___116856	MTBC_01604___120999	MTBC_01588___125133	MTBC_01585___129268	MTBC_01604___133416	MTBC_01621___137578	MTBC_01594___141803	MTBC_01600___145956
group_10206		Rv1539_lspA	199	199	1	1	10308				506	608	574	MTBC_01638	MTBC_01636___1636	MTBC_01642___5753	MTBC_01885___10123	MTBC_01905___14891	MTBC_01635___19472	MTBC_01649___23606	MTBC_01687___27672	MTBC_01628___31776	MTBC_01608___35860	MTBC_01661___40017	MTBC_01622___44137	MTBC_01652___48268	MTBC_01641___52408	MTBC_01638___56549	MTBC_01639___60680	MTBC_01541___64699	MTBC_02111___69393	MTBC_01665___74295	MTBC_01629___78476	MTBC_02089___83035	MTBC_01663___87902	MTBC_01640___92075	MTBC_01648___96195	MTBC_01643___100336	MTBC_01641___104493	MTBC_01634___108632	MTBC_01639___112783	MTBC_01636___116902	MTBC_01650___121045	MTBC_01634___125179	MTBC_01631___129314	MTBC_01650___133462	MTBC_01672___137629	MTBC_01640___141849	MTBC_01646___146002
group_10210		Rv1603_hisA	199	199	1	1	11398				278	734	731	MTBC_01688	MTBC_01686___1686	MTBC_01692___5803	MTBC_01941___10179	MTBC_01973___14959	MTBC_01684___19521	MTBC_01696___23653	MTBC_01739___27724	MTBC_01679___31827	MTBC_01664___35916	MTBC_01714___40070	MTBC_01672___44187	MTBC_01702___48318	MTBC_01691___52458	MTBC_01687___56598	MTBC_01689___60730	MTBC_01590___64748	MTBC_02196___69478	MTBC_01730___74360	MTBC_01692___78539	MTBC_02160___83106	MTBC_01728___87967	MTBC_01690___92125	MTBC_01698___96245	MTBC_01693___100386	MTBC_01704___104556	MTBC_01684___108682	MTBC_01689___112833	MTBC_01685___116951	MTBC_01699___121094	MTBC_01684___125229	MTBC_01681___129364	MTBC_01700___133512	MTBC_01726___137683	MTBC_01705___141914	MTBC_01696___146052
group_10211		Rv1608c_bcpB	199	199	1	1	11404				374	554	468	MTBC_01693	MTBC_01691___1691	MTBC_01697___5808	MTBC_01945___10183	MTBC_01978___14964	MTBC_01689___19526	MTBC_01701___23658	MTBC_01744___27729	MTBC_01684___31832	MTBC_01669___35921	MTBC_01719___40075	MTBC_01677___44192	MTBC_01707___48323	MTBC_01696___52463	MTBC_01692___56603	MTBC_01694___60735	MTBC_01595___64753	MTBC_02201___69483	MTBC_01735___74365	MTBC_01697___78544	MTBC_02166___83112	MTBC_01733___87972	MTBC_01695___92130	MTBC_01703___96250	MTBC_01698___100391	MTBC_01709___104561	MTBC_01689___108687	MTBC_01694___112838	MTBC_01690___116956	MTBC_01704___121099	MTBC_01689___125234	MTBC_01686___129369	MTBC_01705___133517	MTBC_01731___137688	MTBC_01710___141919	MTBC_01701___146057
group_10215		Rv1648_Rv1648	199	199	1	1	11524				569	977	805	MTBC_01736	MTBC_01734___1734	MTBC_01740___5851	MTBC_01991___10229	MTBC_02031___15017	MTBC_01732___19569	MTBC_01744___23701	MTBC_01786___27771	MTBC_01726___31874	MTBC_01712___35964	MTBC_01762___40118	MTBC_01720___44235	MTBC_01750___48366	MTBC_01739___52506	MTBC_01735___56646	MTBC_01738___60779	MTBC_01639___64797	MTBC_02262___69544	MTBC_01779___74409	MTBC_01741___78588	MTBC_02217___83163	MTBC_01777___88016	MTBC_01738___92173	MTBC_01746___96293	MTBC_01741___100434	MTBC_01753___104605	MTBC_01732___108730	MTBC_01737___112881	MTBC_01733___116999	MTBC_01747___121142	MTBC_01732___125277	MTBC_01729___129412	MTBC_01748___133560	MTBC_01775___137732	MTBC_01753___141962	MTBC_01744___146100
group_10216		Rv1671_Rv1671	199	199	1	1	15814				440	452	440	MTBC_01757	MTBC_01756___1756	MTBC_01761___5872	MTBC_02024___10262	MTBC_02059___15045	MTBC_01755___19592	MTBC_01767___23724	MTBC_01806___27791	MTBC_01746___31894	MTBC_01734___35986	MTBC_01782___40138	MTBC_01741___44256	MTBC_01771___48387	MTBC_01760___52527	MTBC_01756___56667	MTBC_01759___60800	MTBC_01660___64818	MTBC_02306___69588	MTBC_01800___74430	MTBC_01764___78611	MTBC_02250___83196	MTBC_01801___88040	MTBC_01759___92194	MTBC_01767___96314	MTBC_01764___100457	MTBC_01776___104628	MTBC_01753___108751	MTBC_01761___112905	MTBC_01754___117020	MTBC_01768___121163	MTBC_01753___125298	MTBC_01750___129433	MTBC_01769___133581	MTBC_01800___137757	MTBC_01774___141983	MTBC_01765___146121
group_10218		Rv1676_Rv1676	199	199	1	1	15797				374	608	545	MTBC_01763	MTBC_01762___1762	MTBC_01767___5878	MTBC_02029___10267	MTBC_02065___15051	MTBC_01761___19598	MTBC_01773___23730	MTBC_01812___27797	MTBC_01752___31900	MTBC_01740___35992	MTBC_01788___40144	MTBC_01747___44262	MTBC_01777___48393	MTBC_01766___52533	MTBC_01762___56673	MTBC_01765___60806	MTBC_01666___64824	MTBC_02312___69594	MTBC_01806___74436	MTBC_01770___78617	MTBC_02258___83204	MTBC_01807___88046	MTBC_01765___92200	MTBC_01773___96320	MTBC_01770___100463	MTBC_01782___104634	MTBC_01759___108757	MTBC_01767___112911	MTBC_01760___117026	MTBC_01774___121169	MTBC_01759___125304	MTBC_01756___129439	MTBC_01775___133587	MTBC_01806___137763	MTBC_01780___141989	MTBC_01771___146127
group_10219		Rv1687c_Rv1687c	199	199	1	1	15782				491	767	765	MTBC_01774	MTBC_01773___1773	MTBC_01778___5889	MTBC_02042___10280	MTBC_02079___15065	MTBC_01772___19609	MTBC_01784___23741	MTBC_01823___27808	MTBC_01763___31911	MTBC_01751___36003	MTBC_01799___40155	MTBC_01758___44273	MTBC_01788___48404	MTBC_01777___52544	MTBC_01773___56684	MTBC_01776___60817	MTBC_01677___64835	MTBC_02325___69607	MTBC_01817___74447	MTBC_01781___78628	MTBC_02269___83215	MTBC_01818___88057	MTBC_01776___92211	MTBC_01784___96331	MTBC_01781___100474	MTBC_01793___104645	MTBC_01770___108768	MTBC_01778___112922	MTBC_01771___117037	MTBC_01785___121180	MTBC_01770___125315	MTBC_01767___129450	MTBC_01786___133598	MTBC_01817___137774	MTBC_01791___142000	MTBC_01782___146138
group_10222		Rv1748_Rv1748	199	199	1	1	15967				527	725	670	MTBC_01844	MTBC_01843___1843	MTBC_01848___5959	MTBC_02114___10352	MTBC_02157___15143	MTBC_01841___19678	MTBC_01855___23812	MTBC_01892___27877	MTBC_01829___31977	MTBC_01824___36076	MTBC_01873___40229	MTBC_01827___44342	MTBC_01857___48473	MTBC_01850___52617	MTBC_01846___56757	MTBC_01845___60886	MTBC_01746___64904	MTBC_02409___69691	MTBC_01886___74516	MTBC_01850___78697	MTBC_02352___83298	MTBC_01888___88127	MTBC_01845___92280	MTBC_01855___96402	MTBC_01852___100545	MTBC_01865___104717	MTBC_01841___108839	MTBC_01847___112991	MTBC_01842___117108	MTBC_01856___121251	MTBC_01841___125386	MTBC_01838___129521	MTBC_01855___133667	MTBC_01892___137849	MTBC_01862___142071	MTBC_01851___146207
group_10227		Rv1825_Rv1825	199	199	1	1	15239				677	878	875	MTBC_01912	MTBC_01910___1910	MTBC_01916___6027	MTBC_02202___10440	MTBC_02244___15230	MTBC_01921___19758	MTBC_01936___23893	MTBC_01972___27957	MTBC_01903___32051	MTBC_01904___36156	MTBC_01949___40305	MTBC_01895___44410	MTBC_01925___48541	MTBC_01926___52693	MTBC_01921___56832	MTBC_01925___60966	MTBC_01826___64984	MTBC_02511___69793	MTBC_01964___74594	MTBC_01922___78769	MTBC_02448___83394	MTBC_01962___88201	MTBC_01914___92349	MTBC_01923___96470	MTBC_01928___100621	MTBC_01945___104797	MTBC_01917___108915	MTBC_01914___113058	MTBC_01917___117183	MTBC_01933___121328	MTBC_01917___125462	MTBC_01913___129596	MTBC_01923___133735	MTBC_01971___137928	MTBC_01937___142146	MTBC_01918___146274
group_10228		Rv1846c_blaI	199	199	1	1	15185				203	416	414	MTBC_01933	MTBC_01930___1930	MTBC_01937___6048	MTBC_02226___10464	MTBC_02269___15255	MTBC_01942___19779	MTBC_01958___23915	MTBC_01993___27978	MTBC_01925___32073	MTBC_01925___36177	MTBC_01969___40325	MTBC_01916___44431	MTBC_01946___48562	MTBC_01947___52714	MTBC_01942___56853	MTBC_01946___60987	MTBC_01847___65005	MTBC_02541___69823	MTBC_01985___74615	MTBC_01943___78790	MTBC_02476___83422	MTBC_01982___88221	MTBC_01935___92370	MTBC_01944___96491	MTBC_01949___100642	MTBC_01966___104818	MTBC_01938___108936	MTBC_01935___113079	MTBC_01938___117204	MTBC_01954___121349	MTBC_01938___125483	MTBC_01934___129617	MTBC_01944___133756	MTBC_01991___137948	MTBC_01957___142166	MTBC_01939___146295
group_10229		Rv1848_ureA	199	199	1	1	15182				191	302	301	MTBC_01935	MTBC_01932___1932	MTBC_01939___6050	MTBC_02228___10466	MTBC_02271___15257	MTBC_01944___19781	MTBC_01960___23917	MTBC_01995___27980	MTBC_01927___32075	MTBC_01927___36179	MTBC_01971___40327	MTBC_01918___44433	MTBC_01948___48564	MTBC_01949___52716	MTBC_01944___56855	MTBC_01948___60989	MTBC_01849___65007	MTBC_02543___69825	MTBC_01987___74617	MTBC_01945___78792	MTBC_02479___83425	MTBC_01984___88223	MTBC_01937___92372	MTBC_01946___96493	MTBC_01951___100644	MTBC_01968___104820	MTBC_01940___108938	MTBC_01937___113081	MTBC_01940___117206	MTBC_01956___121351	MTBC_01940___125485	MTBC_01936___129619	MTBC_01946___133758	MTBC_01993___137950	MTBC_01959___142168	MTBC_01941___146297
group_10230		Rv1873_Rv1873	199	199	1	1	15123				275	569	436	MTBC_01960	MTBC_01957___1957	MTBC_01964___6075	MTBC_02254___10492	MTBC_02299___15285	MTBC_01969___19806	MTBC_01985___23942	MTBC_02021___28006	MTBC_01952___32100	MTBC_01952___36204	MTBC_01996___40352	MTBC_01943___44458	MTBC_01973___48589	MTBC_01974___52741	MTBC_01969___56880	MTBC_01973___61014	MTBC_01874___65032	MTBC_02577___69859	MTBC_02012___74642	MTBC_01970___78817	MTBC_02513___83459	MTBC_02009___88248	MTBC_01962___92397	MTBC_01971___96518	MTBC_01976___100669	MTBC_01993___104845	MTBC_01965___108963	MTBC_01962___113106	MTBC_01965___117231	MTBC_01981___121376	MTBC_01965___125510	MTBC_01961___129644	MTBC_01971___133783	MTBC_02017___137974	MTBC_01984___142193	MTBC_01966___146322
group_10235		Rv1919c_Rv1919c	199	199	1	1	14724				380	464	462	MTBC_02012	MTBC_02001___2001	MTBC_02016___6127	MTBC_02312___10550	MTBC_02353___15339	MTBC_02018___19855	MTBC_02034___23991	MTBC_02086___28071	MTBC_02000___32148	MTBC_01998___36250	MTBC_02044___40400	MTBC_01995___44510	MTBC_02024___48640	MTBC_02025___52792	MTBC_02020___56931	MTBC_02025___61066	MTBC_01929___65087	MTBC_02642___69924	MTBC_02063___74693	MTBC_02019___78866	MTBC_02575___83521	MTBC_02062___88301	MTBC_02014___92449	MTBC_02022___96569	MTBC_02030___100723	MTBC_02043___104895	MTBC_02020___109018	MTBC_02013___113157	MTBC_02017___117283	MTBC_02032___121427	MTBC_02017___125562	MTBC_02013___129696	MTBC_02022___133834	MTBC_02070___138027	MTBC_02035___142244	MTBC_02017___146373
group_10236		Rv1932_tpx	199	199	1	1	16232				497	1193	504	MTBC_02025	MTBC_02014___2014	MTBC_02029___6140	MTBC_02329___10567	MTBC_02369___15355	MTBC_02032___19869	MTBC_02047___24004	MTBC_02099___28084	MTBC_02012___32160	MTBC_02011___36263	MTBC_02057___40413	MTBC_02008___44523	MTBC_02038___48654	MTBC_02039___52806	MTBC_02034___56945	MTBC_02039___61080	MTBC_01942___65100	MTBC_02658___69940	MTBC_02076___74706	MTBC_02032___78879	MTBC_02589___83535	MTBC_02075___88314	MTBC_02027___92462	MTBC_02036___96583	MTBC_02044___100737	MTBC_02056___104908	MTBC_02033___109031	MTBC_02027___113171	MTBC_02030___117296	MTBC_02046___121441	MTBC_02031___125576	MTBC_02027___129710	MTBC_02036___133848	MTBC_02084___138041	MTBC_02048___142257	MTBC_02031___146387
group_10237		Rv1935c_echA13	199	199	1	1	16239				440	956	952	MTBC_02028	MTBC_02017___2017	MTBC_02032___6143	MTBC_02332___10570	MTBC_02372___15358	MTBC_02035___19872	MTBC_02051___24008	MTBC_02102___28087	MTBC_02016___32164	MTBC_02014___36266	MTBC_02060___40416	MTBC_02011___44526	MTBC_02041___48657	MTBC_02042___52809	MTBC_02037___56948	MTBC_02042___61083	MTBC_01945___65103	MTBC_02661___69943	MTBC_02079___74709	MTBC_02035___78882	MTBC_02592___83538	MTBC_02078___88317	MTBC_02030___92465	MTBC_02039___96586	MTBC_02047___100740	MTBC_02059___104911	MTBC_02036___109034	MTBC_02030___113174	MTBC_02033___117299	MTBC_02049___121444	MTBC_02034___125579	MTBC_02030___129713	MTBC_02039___133851	MTBC_02087___138044	MTBC_02051___142260	MTBC_02034___146390
group_10254		Rv2054_Rv2054	199	199	1	1	10540				629	713	711	MTBC_02174	MTBC_02160___2160	MTBC_02177___6288	MTBC_02479___10717	MTBC_02524___15510	MTBC_02168___20005	MTBC_02170___24127	MTBC_02226___28211	MTBC_02162___32310	MTBC_02148___36400	MTBC_02186___40542	MTBC_02158___44673	MTBC_02171___48787	MTBC_02172___52939	MTBC_02163___57074	MTBC_02173___61214	MTBC_02079___65237	MTBC_02819___70101	MTBC_02214___74844	MTBC_02166___79013	MTBC_02748___83694	MTBC_02211___88450	MTBC_02160___92595	MTBC_02170___96717	MTBC_02177___100870	MTBC_02189___105041	MTBC_02168___109166	MTBC_02161___113305	MTBC_02168___117434	MTBC_02182___121577	MTBC_02164___125709	MTBC_02160___129843	MTBC_02169___133981	MTBC_02223___138180	MTBC_02181___142390	MTBC_02164___146520
group_10256		Rv2071c_cobM	199	199	1	1	13555				698	755	754	MTBC_02191	MTBC_02177___2177	MTBC_02194___6305	MTBC_02499___10737	MTBC_02544___15530	MTBC_02184___20021	MTBC_02185___24142	MTBC_02247___28232	MTBC_02183___32331	MTBC_02164___36416	MTBC_02209___40565	MTBC_02174___44689	MTBC_02189___48805	MTBC_02190___52957	MTBC_02181___57092	MTBC_02190___61231	MTBC_02096___65254	MTBC_02839___70121	MTBC_02231___74861	MTBC_02183___79030	MTBC_02772___83718	MTBC_02229___88468	MTBC_02178___92613	MTBC_02188___96735	MTBC_02195___100888	MTBC_02207___105059	MTBC_02186___109184	MTBC_02178___113322	MTBC_02185___117451	MTBC_02200___121595	MTBC_02182___125727	MTBC_02178___129861	MTBC_02186___133998	MTBC_02242___138199	MTBC_02198___142407	MTBC_02182___146538
group_10263		Rv2114_Rv2114	199	199	1	1	13782				407	662	638	MTBC_02235	MTBC_02221___2221	MTBC_02238___6349	MTBC_02545___10783	MTBC_02592___15578	MTBC_02227___20064	MTBC_02224___24181	MTBC_02289___28274	MTBC_02229___32377	MTBC_02218___36470	MTBC_02257___40613	MTBC_02216___44731	MTBC_02230___48846	MTBC_02232___52999	MTBC_02223___57134	MTBC_02232___61273	MTBC_02143___65301	MTBC_02887___70169	MTBC_02277___74907	MTBC_02224___79071	MTBC_02833___83779	MTBC_02274___88513	MTBC_02217___92652	MTBC_02230___96777	MTBC_02237___100930	MTBC_02248___105100	MTBC_02228___109226	MTBC_02219___113363	MTBC_02229___117495	MTBC_02243___121638	MTBC_02224___125769	MTBC_02220___129903	MTBC_02228___134040	MTBC_02289___138246	MTBC_02240___142449	MTBC_02223___146579
group_10271		Rv2176_pknL	199	199	1	1	5211				857	1199	1171	MTBC_02301	MTBC_02287___2287	MTBC_02303___6414	MTBC_02625___10863	MTBC_02667___15653	MTBC_02293___20130	MTBC_02287___24244	MTBC_02354___28339	MTBC_02294___32442	MTBC_02282___36534	MTBC_02322___40678	MTBC_02282___44797	MTBC_02296___48912	MTBC_02297___53064	MTBC_02286___57197	MTBC_02296___61337	MTBC_02209___65367	MTBC_02963___70245	MTBC_02348___74978	MTBC_02289___79136	MTBC_02924___83870	MTBC_02340___88579	MTBC_02284___92719	MTBC_02294___96841	MTBC_02303___100996	MTBC_02313___105165	MTBC_02295___109293	MTBC_02285___113429	MTBC_02293___117559	MTBC_02309___121704	MTBC_02288___125833	MTBC_02284___129967	MTBC_02294___134106	MTBC_02355___138312	MTBC_02304___142513	MTBC_02289___146645
group_10274		Rv2180c_Rv2180c	199	199	1	1	5202				797	938	918	MTBC_02306	MTBC_02292___2292	MTBC_02308___6419	MTBC_02629___10867	MTBC_02672___15658	MTBC_02297___20134	MTBC_02291___24248	MTBC_02357___28342	MTBC_02305___32453	MTBC_02286___36538	MTBC_02325___40681	MTBC_02286___44801	MTBC_02300___48916	MTBC_02301___53068	MTBC_02290___57201	MTBC_02300___61341	MTBC_02213___65371	MTBC_02969___70251	MTBC_02353___74983	MTBC_02293___79140	MTBC_02929___83875	MTBC_02344___88583	MTBC_02288___92723	MTBC_02298___96845	MTBC_02307___101000	MTBC_02317___105169	MTBC_02299___109297	MTBC_02289___113433	MTBC_02297___117563	MTBC_02313___121708	MTBC_02293___125838	MTBC_02288___129971	MTBC_02298___134110	MTBC_02359___138316	MTBC_02308___142517	MTBC_02293___146649
group_10280		Rv2256c_Rv2256c	199	199	1	1	5023				278	662	512	MTBC_02387	MTBC_02372___2372	MTBC_02388___6499	MTBC_02717___10955	MTBC_02764___15750	MTBC_02378___20215	MTBC_02370___24327	MTBC_02437___28422	MTBC_02384___32532	MTBC_02370___36622	MTBC_02404___40760	MTBC_02366___44881	MTBC_02381___48997	MTBC_02382___53149	MTBC_02371___57282	MTBC_02381___61422	MTBC_02294___65452	MTBC_03081___70363	MTBC_02434___75064	MTBC_02373___79220	MTBC_03037___83983	MTBC_02427___88666	MTBC_02369___92804	MTBC_02379___96926	MTBC_02388___101081	MTBC_02398___105250	MTBC_02380___109378	MTBC_02370___113514	MTBC_02378___117644	MTBC_02394___121789	MTBC_02374___125919	MTBC_02369___130052	MTBC_02379___134191	MTBC_02446___138403	MTBC_02388___142597	MTBC_02374___146730
group_10284		Rv2294_Rv2294	199	199	1	1	10800				320	1244	1173	MTBC_02418	MTBC_02403___2403	MTBC_02420___6531	MTBC_02757___10995	MTBC_02803___15789	MTBC_02407___20244	MTBC_02402___24359	MTBC_02468___28453	MTBC_02419___32567	MTBC_02405___36657	MTBC_02437___40793	MTBC_02397___44912	MTBC_02415___49031	MTBC_02416___53183	MTBC_02405___57316	MTBC_02413___61454	MTBC_02328___65486	MTBC_03126___70408	MTBC_02468___75098	MTBC_02404___79251	MTBC_03078___84024	MTBC_02460___88699	MTBC_02401___92836	MTBC_02413___96960	MTBC_02422___101115	MTBC_02425___105277	MTBC_02412___109410	MTBC_02402___113546	MTBC_02412___117678	MTBC_02428___121823	MTBC_02408___125953	MTBC_02403___130086	MTBC_02413___134225	MTBC_02480___138437	MTBC_02422___142631	MTBC_02408___146764
group_10285		Rv2295_Rv2295	199	199	1	1	10799				461	788	638	MTBC_02419	MTBC_02404___2404	MTBC_02421___6532	MTBC_02758___10996	MTBC_02804___15790	MTBC_02408___20245	MTBC_02403___24360	MTBC_02469___28454	MTBC_02420___32568	MTBC_02406___36658	MTBC_02438___40794	MTBC_02398___44913	MTBC_02416___49032	MTBC_02417___53184	MTBC_02406___57317	MTBC_02414___61455	MTBC_02329___65487	MTBC_03127___70409	MTBC_02469___75099	MTBC_02405___79252	MTBC_03079___84025	MTBC_02461___88700	MTBC_02402___92837	MTBC_02414___96961	MTBC_02423___101116	MTBC_02426___105278	MTBC_02413___109411	MTBC_02403___113547	MTBC_02413___117679	MTBC_02429___121824	MTBC_02409___125954	MTBC_02404___130087	MTBC_02414___134226	MTBC_02481___138438	MTBC_02423___142632	MTBC_02409___146765
group_10293		Rv2361c_Rv2361c	199	199	1	1	6589				566	890	887	MTBC_02494	MTBC_02479___2479	MTBC_02495___6606	MTBC_02846___11084	MTBC_02891___15877	MTBC_02484___20321	MTBC_02469___24426	MTBC_02541___28526	MTBC_02495___32643	MTBC_02479___36731	MTBC_02526___40882	MTBC_02480___44995	MTBC_02492___49108	MTBC_02493___53260	MTBC_02482___57393	MTBC_02489___61530	MTBC_02408___65566	MTBC_03224___70506	MTBC_02548___75178	MTBC_02479___79326	MTBC_03170___84116	MTBC_02538___88777	MTBC_02475___92910	MTBC_02490___97037	MTBC_02499___101192	MTBC_02506___105358	MTBC_02488___109486	MTBC_02478___113622	MTBC_02487___117753	MTBC_02508___121903	MTBC_02484___126029	MTBC_02481___130164	MTBC_02489___134301	MTBC_02560___138517	MTBC_02496___142705	MTBC_02486___146842
group_10297		Rv2421c_nadD	199	199	1	1	17718				554	749	636	MTBC_02554	MTBC_02539___2539	MTBC_02556___6667	MTBC_02926___11164	MTBC_02972___15958	MTBC_02544___20381	MTBC_02531___24488	MTBC_02604___28589	MTBC_02559___32707	MTBC_02542___36794	MTBC_02586___40942	MTBC_02540___45055	MTBC_02555___49171	MTBC_02555___53322	MTBC_02543___57454	MTBC_02549___61590	MTBC_02468___65626	MTBC_03313___70595	MTBC_02608___75238	MTBC_02540___79387	MTBC_03257___84203	MTBC_02601___88840	MTBC_02536___92971	MTBC_02552___97099	MTBC_02561___101254	MTBC_02566___105418	MTBC_02549___109547	MTBC_02540___113684	MTBC_02548___117814	MTBC_02570___121965	MTBC_02544___126089	MTBC_02543___130226	MTBC_02549___134361	MTBC_02620___138577	MTBC_02557___142766	MTBC_02547___146903
group_10304		Rv2469c_Rv2469c	199	199	1	1	17259				500	668	665	MTBC_02605	MTBC_02590___2590	MTBC_02607___6718	MTBC_02984___11222	MTBC_03034___16020	MTBC_02594___20431	MTBC_02579___24536	MTBC_02654___28639	MTBC_02608___32756	MTBC_02596___36848	MTBC_02635___40991	MTBC_02590___45105	MTBC_02606___49222	MTBC_02605___53372	MTBC_02594___57505	MTBC_02599___61640	MTBC_02518___65676	MTBC_03374___70656	MTBC_02659___75289	MTBC_02590___79437	MTBC_03317___84263	MTBC_02651___88890	MTBC_02586___93021	MTBC_02603___97150	MTBC_02612___101305	MTBC_02616___105468	MTBC_02599___109597	MTBC_02591___113735	MTBC_02598___117864	MTBC_02620___122015	MTBC_02595___126140	MTBC_02593___130276	MTBC_02599___134411	MTBC_02671___138628	MTBC_02607___142816	MTBC_02598___146954
group_10309		Rv2496c_bkdB	199	199	1	1	17217				371	1052	1042	MTBC_02628	MTBC_02613___2613	MTBC_02631___6742	MTBC_03018___11256	MTBC_03074___16060	MTBC_02617___20454	MTBC_02604___24561	MTBC_02681___28666	MTBC_02632___32780	MTBC_02621___36873	MTBC_02658___41014	MTBC_02613___45128	MTBC_02635___49251	MTBC_02628___53395	MTBC_02617___57528	MTBC_02622___61663	MTBC_02542___65700	MTBC_03407___70689	MTBC_02686___75316	MTBC_02614___79461	MTBC_03358___84304	MTBC_02675___88914	MTBC_02613___93048	MTBC_02628___97175	MTBC_02640___101333	MTBC_02642___105494	MTBC_02622___109620	MTBC_02617___113761	MTBC_02622___117888	MTBC_02648___122043	MTBC_02619___126164	MTBC_02616___130299	MTBC_02622___134434	MTBC_02696___138653	MTBC_02630___142839	MTBC_02625___146981
group_10310		Rv2521_bcp	199	199	1	1	17152				449	473	472	MTBC_02656	MTBC_02641___2641	MTBC_02659___6770	MTBC_03051___11289	MTBC_03106___16092	MTBC_02645___20482	MTBC_02632___24589	MTBC_02707___28692	MTBC_02660___32808	MTBC_02649___36901	MTBC_02684___41040	MTBC_02641___45156	MTBC_02663___49279	MTBC_02656___53423	MTBC_02645___57556	MTBC_02650___61691	MTBC_02570___65728	MTBC_03444___70726	MTBC_02714___75344	MTBC_02642___79489	MTBC_03392___84338	MTBC_02705___88944	MTBC_02641___93076	MTBC_02656___97203	MTBC_02668___101361	MTBC_02670___105522	MTBC_02650___109648	MTBC_02645___113789	MTBC_02650___117916	MTBC_02676___122071	MTBC_02647___126192	MTBC_02644___130327	MTBC_02650___134462	MTBC_02724___138681	MTBC_02658___142867	MTBC_02653___147009
group_10313		Rv2534c_efp	199	199	1	1	6762				380	563	561	MTBC_02668	MTBC_02653___2653	MTBC_02671___6782	MTBC_03067___11305	MTBC_03126___16112	MTBC_02658___20495	MTBC_02645___24602	MTBC_02722___28707	MTBC_02674___32822	MTBC_02663___36915	MTBC_02696___41052	MTBC_02653___45168	MTBC_02677___49293	MTBC_02670___53437	MTBC_02659___57570	MTBC_02663___61704	MTBC_02583___65741	MTBC_03470___70752	MTBC_02728___75358	MTBC_02655___79502	MTBC_03421___84367	MTBC_02720___88959	MTBC_02655___93090	MTBC_02670___97217	MTBC_02682___101375	MTBC_02684___105536	MTBC_02664___109662	MTBC_02659___113803	MTBC_02664___117930	MTBC_02690___122085	MTBC_02661___126206	MTBC_02658___130341	MTBC_02664___134476	MTBC_02750___138707	MTBC_02671___142880	MTBC_02667___147023
group_10315		Rv2537c_aroD	199	199	1	1	6766				365	443	442	MTBC_02671	MTBC_02656___2656	MTBC_02674___6785	MTBC_03072___11310	MTBC_03129___16115	MTBC_02661___20498	MTBC_02648___24605	MTBC_02725___28710	MTBC_02677___32825	MTBC_02666___36918	MTBC_02699___41055	MTBC_02656___45171	MTBC_02680___49296	MTBC_02673___53440	MTBC_02662___57573	MTBC_02666___61707	MTBC_02586___65744	MTBC_03474___70756	MTBC_02731___75361	MTBC_02658___79505	MTBC_03426___84372	MTBC_02723___88962	MTBC_02658___93093	MTBC_02673___97220	MTBC_02685___101378	MTBC_02687___105539	MTBC_02667___109665	MTBC_02662___113806	MTBC_02667___117933	MTBC_02693___122088	MTBC_02664___126209	MTBC_02661___130344	MTBC_02667___134479	MTBC_02753___138710	MTBC_02674___142883	MTBC_02670___147026
group_10319		Rv2568c_Rv2568c	199	199	1	1	6876				662	1100	1022	MTBC_02702	MTBC_02687___2687	MTBC_02705___6816	MTBC_03109___11347	MTBC_03162___16148	MTBC_02692___20529	MTBC_02681___24638	MTBC_02765___28751	MTBC_02709___32857	MTBC_02696___36948	MTBC_02731___41087	MTBC_02687___45202	MTBC_02711___49327	MTBC_02705___53472	MTBC_02694___57605	MTBC_02698___61739	MTBC_02618___65776	MTBC_03509___70791	MTBC_02762___75392	MTBC_02690___79537	MTBC_03466___84412	MTBC_02756___88995	MTBC_02690___93125	MTBC_02705___97252	MTBC_02717___101410	MTBC_02719___105571	MTBC_02699___109697	MTBC_02695___113839	MTBC_02699___117965	MTBC_02725___122120	MTBC_02697___126242	MTBC_02694___130377	MTBC_02699___134511	MTBC_02786___138743	MTBC_02706___142915	MTBC_02701___147057
group_10321		Rv2581c_Rv2581c	199	199	1	1	6899				629	674	673	MTBC_02715	MTBC_02700___2700	MTBC_02718___6829	MTBC_03122___11360	MTBC_03176___16162	MTBC_02705___20542	MTBC_02694___24651	MTBC_02779___28765	MTBC_02723___32871	MTBC_02710___36962	MTBC_02745___41101	MTBC_02700___45215	MTBC_02724___49340	MTBC_02718___53485	MTBC_02707___57618	MTBC_02711___61752	MTBC_02631___65789	MTBC_03526___70808	MTBC_02775___75405	MTBC_02703___79550	MTBC_03484___84430	MTBC_02769___89008	MTBC_02703___93138	MTBC_02718___97265	MTBC_02730___101423	MTBC_02732___105584	MTBC_02712___109710	MTBC_02708___113852	MTBC_02712___117978	MTBC_02738___122133	MTBC_02710___126255	MTBC_02707___130390	MTBC_02712___134524	MTBC_02799___138756	MTBC_02719___142928	MTBC_02714___147070
group_10322		Rv2594c_ruvC	199	199	1	1	10989				560	926	576	MTBC_02728	MTBC_02713___2713	MTBC_02732___6843	MTBC_03139___11377	MTBC_03192___16178	MTBC_02718___20555	MTBC_02707___24664	MTBC_02793___28779	MTBC_02736___32884	MTBC_02723___36975	MTBC_02758___41114	MTBC_02713___45228	MTBC_02737___49353	MTBC_02731___53498	MTBC_02720___57631	MTBC_02724___61765	MTBC_02644___65802	MTBC_03545___70827	MTBC_02789___75419	MTBC_02716___79563	MTBC_03501___84447	MTBC_02782___89021	MTBC_02716___93151	MTBC_02731___97278	MTBC_02743___101436	MTBC_02745___105597	MTBC_02725___109723	MTBC_02721___113865	MTBC_02725___117991	MTBC_02751___122146	MTBC_02723___126268	MTBC_02720___130403	MTBC_02725___134537	MTBC_02815___138772	MTBC_02732___142941	MTBC_02727___147083
group_10328		Rv2633c_Rv2633c	199	199	1	1	11060				338	485	483	MTBC_02768	MTBC_02753___2753	MTBC_02772___6883	MTBC_03181___11419	MTBC_03237___16223	MTBC_02759___20596	MTBC_02747___24704	MTBC_02834___28820	MTBC_02778___32926	MTBC_02763___37015	MTBC_02798___41154	MTBC_02753___45268	MTBC_02777___49393	MTBC_02771___53538	MTBC_02760___57671	MTBC_02764___61805	MTBC_02684___65842	MTBC_03596___70878	MTBC_02830___75460	MTBC_02756___79603	MTBC_03550___84496	MTBC_02823___89062	MTBC_02756___93191	MTBC_02771___97318	MTBC_02784___101477	MTBC_02785___105637	MTBC_02765___109763	MTBC_02762___113906	MTBC_02765___118031	MTBC_02791___122186	MTBC_02763___126308	MTBC_02760___130443	MTBC_02765___134577	MTBC_02857___138814	MTBC_02772___142981	MTBC_02767___147123
group_10333		Rv2683_Rv2683	199	199	1	1	6128				395	497	496	MTBC_02819	MTBC_02804___2804	MTBC_02823___6934	MTBC_03235___11473	MTBC_03287___16273	MTBC_02810___20647	MTBC_02784___24741	MTBC_02871___28857	MTBC_02815___32963	MTBC_02797___37049	MTBC_02835___41191	MTBC_02804___45319	MTBC_02828___49444	MTBC_02822___53589	MTBC_02811___57722	MTBC_02815___61856	MTBC_02735___65893	MTBC_03655___70937	MTBC_02885___75515	MTBC_02807___79654	MTBC_03617___84563	MTBC_02874___89113	MTBC_02807___93242	MTBC_02823___97370	MTBC_02836___101529	MTBC_02836___105688	MTBC_02816___109814	MTBC_02813___113957	MTBC_02816___118082	MTBC_02842___122237	MTBC_02814___126359	MTBC_02811___130494	MTBC_02816___134628	MTBC_02910___138867	MTBC_02823___143032	MTBC_02818___147174
group_10334		Rv2697c_dut	199	199	1	1	6103				254	464	460	MTBC_02833	MTBC_02818___2818	MTBC_02837___6948	MTBC_03252___11490	MTBC_03304___16290	MTBC_02824___20661	MTBC_02798___24755	MTBC_02885___28871	MTBC_02829___32977	MTBC_02811___37063	MTBC_02849___41205	MTBC_02818___45333	MTBC_02842___49458	MTBC_02836___53603	MTBC_02825___57736	MTBC_02829___61870	MTBC_02749___65907	MTBC_03673___70955	MTBC_02899___75529	MTBC_02821___79668	MTBC_03633___84579	MTBC_02888___89127	MTBC_02821___93256	MTBC_02837___97384	MTBC_02850___101543	MTBC_02850___105702	MTBC_02830___109828	MTBC_02828___113972	MTBC_02830___118096	MTBC_02856___122251	MTBC_02829___126374	MTBC_02825___130508	MTBC_02830___134642	MTBC_02925___138882	MTBC_02837___143046	MTBC_02832___147188
group_10337		Rv2716_Rv2716	199	199	1	1	6069				452	686	684	MTBC_02852	MTBC_02837___2837	MTBC_02856___6967	MTBC_03272___11510	MTBC_03325___16311	MTBC_02843___20680	MTBC_02817___24774	MTBC_02904___28890	MTBC_02848___32996	MTBC_02830___37082	MTBC_02868___41224	MTBC_02837___45352	MTBC_02861___49477	MTBC_02855___53622	MTBC_02844___57755	MTBC_02848___61889	MTBC_02768___65926	MTBC_03696___70978	MTBC_02919___75549	MTBC_02840___79687	MTBC_03655___84601	MTBC_02907___89146	MTBC_02840___93275	MTBC_02856___97403	MTBC_02869___101562	MTBC_02869___105721	MTBC_02849___109847	MTBC_02847___113991	MTBC_02849___118115	MTBC_02875___122270	MTBC_02848___126393	MTBC_02844___130527	MTBC_02849___134661	MTBC_02944___138901	MTBC_02856___143065	MTBC_02851___147207
group_10339		Rv2751_Rv2751	199	199	1	1	14204				380	890	885	MTBC_02885	MTBC_02870___2870	MTBC_02889___7000	MTBC_03314___11552	MTBC_03360___16346	MTBC_02876___20713	MTBC_02850___24807	MTBC_02936___28922	MTBC_02883___33031	MTBC_02863___37115	MTBC_02900___41256	MTBC_02871___45386	MTBC_02895___49511	MTBC_02889___53656	MTBC_02876___57787	MTBC_02881___61922	MTBC_02801___65959	MTBC_03735___71017	MTBC_02953___75583	MTBC_02873___79720	MTBC_03697___84643	MTBC_02941___89180	MTBC_02873___93308	MTBC_02890___97437	MTBC_02903___101596	MTBC_02902___105754	MTBC_02883___109881	MTBC_02881___114025	MTBC_02882___118148	MTBC_02909___122304	MTBC_02882___126427	MTBC_02877___130560	MTBC_02883___134695	MTBC_02978___138935	MTBC_02890___143099	MTBC_02885___147241
group_10340		Rv2752c_Rv2752c	199	199	1	1	14205				1649	1700	1675	MTBC_02886	MTBC_02871___2871	MTBC_02890___7001	MTBC_03315___11553	MTBC_03361___16347	MTBC_02877___20714	MTBC_02851___24808	MTBC_02937___28923	MTBC_02884___33032	MTBC_02864___37116	MTBC_02901___41257	MTBC_02872___45387	MTBC_02896___49512	MTBC_02890___53657	MTBC_02877___57788	MTBC_02882___61923	MTBC_02802___65960	MTBC_03736___71018	MTBC_02954___75584	MTBC_02874___79721	MTBC_03698___84644	MTBC_02942___89181	MTBC_02874___93309	MTBC_02891___97438	MTBC_02904___101597	MTBC_02903___105755	MTBC_02884___109882	MTBC_02882___114026	MTBC_02883___118149	MTBC_02910___122305	MTBC_02883___126428	MTBC_02878___130561	MTBC_02884___134696	MTBC_02979___138936	MTBC_02891___143100	MTBC_02886___147242
group_10349		Rv2863_vapC23	199	199	1	1	14456				380	425	380	MTBC_02994	MTBC_02982___2983	MTBC_02998___7110	MTBC_03443___11684	MTBC_03493___16482	MTBC_02987___20825	MTBC_02967___24926	MTBC_03052___29039	MTBC_02996___33145	MTBC_02977___37230	MTBC_03020___41378	MTBC_02980___45496	MTBC_03006___49624	MTBC_03003___53772	MTBC_02993___57906	MTBC_02992___62037	MTBC_02917___66078	MTBC_03868___71153	MTBC_03069___75701	MTBC_02987___79836	MTBC_03841___84789	MTBC_03057___89298	MTBC_02984___93422	MTBC_03006___97555	MTBC_03018___101713	MTBC_03009___105862	MTBC_02997___109997	MTBC_02997___114143	MTBC_02995___118263	MTBC_03020___122417	MTBC_02995___126542	MTBC_02988___130673	MTBC_02994___134808	MTBC_03095___139054	MTBC_03003___143214	MTBC_03002___147360
group_10351		Rv2887_Rv2887	199	199	1	1	2038				185	419	417	MTBC_03018	MTBC_03006___3007	MTBC_03022___7134	MTBC_03468___11709	MTBC_03518___16507	MTBC_03012___20850	MTBC_02991___24950	MTBC_03075___29062	MTBC_03032___33181	MTBC_03001___37254	MTBC_03048___41406	MTBC_03004___45520	MTBC_03030___49648	MTBC_03027___53796	MTBC_03017___57930	MTBC_03016___62061	MTBC_02941___66102	MTBC_03899___71184	MTBC_03093___75725	MTBC_03011___79860	MTBC_03871___84819	MTBC_03081___89322	MTBC_03010___93448	MTBC_03030___97579	MTBC_03042___101737	MTBC_03033___105886	MTBC_03021___110021	MTBC_03023___114169	MTBC_03019___118287	MTBC_03044___122441	MTBC_03019___126566	MTBC_03012___130697	MTBC_03018___134832	MTBC_03119___139078	MTBC_03027___143238	MTBC_03026___147384
group_10354		Rv2945c_lppX	199	199	1	1	2286				581	743	700	MTBC_03078	MTBC_03067___3068	MTBC_03083___7195	MTBC_03547___11788	MTBC_03597___16586	MTBC_03072___20910	MTBC_03051___25010	MTBC_03135___29122	MTBC_03089___33238	MTBC_03058___37311	MTBC_03106___41464	MTBC_03066___45582	MTBC_03089___49707	MTBC_03086___53855	MTBC_03076___57989	MTBC_03075___62120	MTBC_03003___66164	MTBC_03994___71279	MTBC_03154___75786	MTBC_03071___79920	MTBC_03959___84907	MTBC_03145___89386	MTBC_03071___93509	MTBC_03090___97639	MTBC_03101___101796	MTBC_03092___105945	MTBC_03082___110082	MTBC_03084___114230	MTBC_03078___118346	MTBC_03104___122501	MTBC_03078___126625	MTBC_03071___130756	MTBC_03077___134891	MTBC_03179___139138	MTBC_03086___143297	MTBC_03087___147445
group_10355		Rv2969c_Rv2969c	199	199	1	1	1837				641	866	768	MTBC_03101	MTBC_03090___3091	MTBC_03106___7218	MTBC_03575___11816	MTBC_03627___16616	MTBC_03096___20934	MTBC_03074___25033	MTBC_03160___29147	MTBC_03113___33262	MTBC_03085___37338	MTBC_03130___41488	MTBC_03090___45606	MTBC_03115___49733	MTBC_03112___53881	MTBC_03103___58016	MTBC_03100___62145	MTBC_03029___66190	MTBC_04031___71316	MTBC_03179___75811	MTBC_03096___79945	MTBC_03996___84944	MTBC_03169___89410	MTBC_03097___93535	MTBC_03116___97665	MTBC_03128___101823	MTBC_03117___105970	MTBC_03108___110108	MTBC_03111___114257	MTBC_03104___118372	MTBC_03131___122528	MTBC_03104___126651	MTBC_03097___130782	MTBC_03103___134917	MTBC_03206___139165	MTBC_03111___143322	MTBC_03113___147471
group_10357		Rv3002c_ilvN	199	199	1	1	1744				197	512	504	MTBC_03138	MTBC_03127___3128	MTBC_03144___7256	MTBC_03615___11856	MTBC_03669___16658	MTBC_03134___20972	MTBC_03111___25070	MTBC_03197___29184	MTBC_03148___33297	MTBC_03122___37375	MTBC_03167___41525	MTBC_03126___45642	MTBC_03153___49771	MTBC_03150___53919	MTBC_03141___58054	MTBC_03138___62183	MTBC_03067___66228	MTBC_04076___71361	MTBC_03217___75849	MTBC_03135___79984	MTBC_04042___84990	MTBC_03208___89449	MTBC_03135___93573	MTBC_03154___97703	MTBC_03166___101861	MTBC_03155___106008	MTBC_03146___110146	MTBC_03149___114295	MTBC_03142___118410	MTBC_03169___122566	MTBC_03142___126689	MTBC_03135___130820	MTBC_03141___134955	MTBC_03245___139204	MTBC_03149___143360	MTBC_03151___147509
group_10358		Rv3008_Rv3008	199	199	1	1	1734				245	623	589	MTBC_03144	MTBC_03133___3134	MTBC_03150___7262	MTBC_03621___11862	MTBC_03676___16665	MTBC_03140___20978	MTBC_03117___25076	MTBC_03203___29190	MTBC_03154___33303	MTBC_03128___37381	MTBC_03174___41532	MTBC_03132___45648	MTBC_03159___49777	MTBC_03156___53925	MTBC_03147___58060	MTBC_03144___62189	MTBC_03073___66234	MTBC_04083___71368	MTBC_03223___75855	MTBC_03141___79990	MTBC_04051___84999	MTBC_03214___89455	MTBC_03141___93579	MTBC_03160___97709	MTBC_03172___101867	MTBC_03161___106014	MTBC_03152___110152	MTBC_03155___114301	MTBC_03148___118416	MTBC_03175___122572	MTBC_03148___126695	MTBC_03141___130826	MTBC_03147___134961	MTBC_03251___139210	MTBC_03155___143366	MTBC_03157___147515
group_10359		Rv3032A_Rv3032A	199	199	1	1	1426				188	389	387	MTBC_03175	MTBC_03160___3161	MTBC_03177___7289	MTBC_03651___11892	MTBC_03706___16695	MTBC_03162___21000	MTBC_03142___25101	MTBC_03223___29210	MTBC_03176___33325	MTBC_03156___37409	MTBC_03205___41563	MTBC_03161___45677	MTBC_03186___49804	MTBC_03186___53955	MTBC_03177___58090	MTBC_03171___62216	MTBC_03100___66261	MTBC_04116___71401	MTBC_03251___75883	MTBC_03168___80017	MTBC_04084___85032	MTBC_03241___89482	MTBC_03164___93602	MTBC_03187___97736	MTBC_03202___101897	MTBC_03184___106037	MTBC_03182___110182	MTBC_03178___114324	MTBC_03178___118446	MTBC_03203___122600	MTBC_03178___126725	MTBC_03171___130856	MTBC_03174___134988	MTBC_03281___139240	MTBC_03185___143396	MTBC_03184___147542
group_10360		Rv3036c_TB22.2	199	199	1	1	1421				560	683	681	MTBC_03179	MTBC_03164___3165	MTBC_03181___7293	MTBC_03655___11896	MTBC_03710___16699	MTBC_03166___21004	MTBC_03146___25105	MTBC_03227___29214	MTBC_03180___33329	MTBC_03160___37413	MTBC_03209___41567	MTBC_03165___45681	MTBC_03190___49808	MTBC_03190___53959	MTBC_03181___58094	MTBC_03175___62220	MTBC_03104___66265	MTBC_04121___71406	MTBC_03255___75887	MTBC_03172___80021	MTBC_04088___85036	MTBC_03245___89486	MTBC_03168___93606	MTBC_03191___97740	MTBC_03206___101901	MTBC_03188___106041	MTBC_03186___110186	MTBC_03182___114328	MTBC_03182___118450	MTBC_03207___122604	MTBC_03182___126729	MTBC_03175___130860	MTBC_03178___134992	MTBC_03285___139244	MTBC_03189___143400	MTBC_03188___147546
group_10368		Rv3076_Rv3076	199	199	1	1	11970				338	500	475	MTBC_03220	MTBC_03205___3206	MTBC_03222___7334	MTBC_03703___11944	MTBC_03759___16748	MTBC_03207___21045	MTBC_03187___25146	MTBC_03270___29257	MTBC_03221___33370	MTBC_03218___37471	MTBC_03250___41608	MTBC_03206___45722	MTBC_03231___49849	MTBC_03232___54001	MTBC_03223___58136	MTBC_03216___62261	MTBC_03146___66307	MTBC_04170___71455	MTBC_03296___75928	MTBC_03213___80062	MTBC_04141___85089	MTBC_03288___89529	MTBC_03209___93647	MTBC_03232___97781	MTBC_03248___101943	MTBC_03229___106082	MTBC_03228___110228	MTBC_03223___114369	MTBC_03224___118492	MTBC_03249___122646	MTBC_03224___126771	MTBC_03217___130902	MTBC_03219___135033	MTBC_03327___139286	MTBC_03231___143442	MTBC_03229___147587
group_10374		Rv3142c_Rv3142c	199	199	1	1	5895				251	557	428	MTBC_03293	MTBC_03278___3279	MTBC_03295___7407	MTBC_03785___12026	MTBC_03842___16831	MTBC_03279___21117	MTBC_03251___25210	MTBC_03357___29344	MTBC_03281___33430	MTBC_03274___37527	MTBC_03330___41688	MTBC_03276___45792	MTBC_03308___49926	MTBC_03305___54074	MTBC_03297___58210	MTBC_03289___62334	MTBC_00766___63923	MTBC_04264___71549	MTBC_03368___76000	MTBC_03284___80133	MTBC_04228___85176	MTBC_03360___89601	MTBC_03279___93717	MTBC_03306___97855	MTBC_03322___102017	MTBC_03299___106152	MTBC_03303___110303	MTBC_03295___114441	MTBC_03297___118565	MTBC_03322___122719	MTBC_03297___126844	MTBC_03291___130976	MTBC_03294___135108	MTBC_03402___139361	MTBC_03304___143515	MTBC_03306___147664
group_10375		Rv3145_nuoA	199	199	1	1	5900				386	491	490	MTBC_03296	MTBC_03281___3282	MTBC_03298___7410	MTBC_03788___12029	MTBC_03845___16834	MTBC_03282___21120	MTBC_03254___25213	MTBC_03360___29347	MTBC_03284___33433	MTBC_03277___37530	MTBC_03333___41691	MTBC_03279___45795	MTBC_03311___49929	MTBC_03308___54077	MTBC_03300___58213	MTBC_03292___62337	MTBC_00763___63920	MTBC_04267___71552	MTBC_03371___76003	MTBC_03287___80136	MTBC_04231___85179	MTBC_03363___89604	MTBC_03282___93720	MTBC_03309___97858	MTBC_03325___102020	MTBC_03302___106155	MTBC_03306___110306	MTBC_03298___114444	MTBC_03300___118568	MTBC_03325___122722	MTBC_03300___126847	MTBC_03294___130979	MTBC_03297___135111	MTBC_03405___139364	MTBC_03307___143518	MTBC_03309___147667
group_10376		Rv3147_nuoC	199	199	1	1	5903				455	710	706	MTBC_03298	MTBC_03283___3284	MTBC_03300___7412	MTBC_03790___12031	MTBC_03847___16836	MTBC_03284___21122	MTBC_03256___25215	MTBC_03362___29349	MTBC_03286___33435	MTBC_03279___37532	MTBC_03335___41693	MTBC_03281___45797	MTBC_03313___49931	MTBC_03310___54079	MTBC_03302___58215	MTBC_03294___62339	MTBC_00761___63918	MTBC_04269___71554	MTBC_03373___76005	MTBC_03289___80138	MTBC_04233___85181	MTBC_03365___89606	MTBC_03284___93722	MTBC_03311___97860	MTBC_03327___102022	MTBC_03304___106157	MTBC_03308___110308	MTBC_03300___114446	MTBC_03302___118570	MTBC_03327___122724	MTBC_03302___126849	MTBC_03296___130981	MTBC_03299___135113	MTBC_03407___139366	MTBC_03309___143520	MTBC_03311___147669
group_10377		Rv3152_nuoH	199	199	1	1	5922				986	1232	1230	MTBC_03303	MTBC_03288___3289	MTBC_03305___7417	MTBC_03796___12037	MTBC_03853___16842	MTBC_03289___21127	MTBC_03261___25220	MTBC_03367___29354	MTBC_03291___33440	MTBC_03284___37537	MTBC_03340___41698	MTBC_03286___45802	MTBC_03318___49936	MTBC_03315___54084	MTBC_03307___58220	MTBC_03299___62344	MTBC_00756___63913	MTBC_04278___71563	MTBC_03378___76010	MTBC_03294___80143	MTBC_04238___85186	MTBC_03370___89611	MTBC_03289___93727	MTBC_03316___97865	MTBC_03332___102027	MTBC_03309___106162	MTBC_03313___110313	MTBC_03305___114451	MTBC_03307___118575	MTBC_03332___122729	MTBC_03307___126854	MTBC_03301___130986	MTBC_03304___135118	MTBC_03412___139371	MTBC_03314___143525	MTBC_03316___147674
group_10383		Rv3220c_Rv3220c	199	199	1	1	5678				1358	1562	1503	MTBC_03381	MTBC_03369___3370	MTBC_03384___7496	MTBC_03883___12124	MTBC_03954___16943	MTBC_03366___21204	MTBC_03338___25297	MTBC_03437___29424	MTBC_03375___33524	MTBC_03361___37614	MTBC_03424___41782	MTBC_03363___45879	MTBC_03396___50014	MTBC_03395___54164	MTBC_03388___58301	MTBC_03376___62421	MTBC_00680___63837	MTBC_04365___71650	MTBC_03459___76091	MTBC_03370___80219	MTBC_04337___85285	MTBC_03447___89688	MTBC_03367___93805	MTBC_03393___97942	MTBC_03412___102107	MTBC_03387___106240	MTBC_03394___110394	MTBC_03384___114530	MTBC_03387___118655	MTBC_03412___122809	MTBC_03387___126934	MTBC_03381___131066	MTBC_03383___135197	MTBC_03493___139452	MTBC_03393___143604	MTBC_03396___147754
group_10395		Rv3334_Rv3334	199	199	1	1	7716				404	440	439	MTBC_03505	MTBC_03493___3494	MTBC_03508___7620	MTBC_04030___12271	MTBC_04099___17088	MTBC_03490___21328	MTBC_03459___25418	MTBC_03561___29548	MTBC_03500___33649	MTBC_03492___37745	MTBC_03547___41905	MTBC_03485___46001	MTBC_03515___50133	MTBC_03514___54283	MTBC_03506___58419	MTBC_03498___62543	MTBC_00560___63717	MTBC_04526___71811	MTBC_03583___76215	MTBC_03487___80336	MTBC_04493___85441	MTBC_03568___89809	MTBC_03486___93924	MTBC_03512___98061	MTBC_03531___102226	MTBC_03505___106358	MTBC_03514___110514	MTBC_03504___114650	MTBC_03512___118780	MTBC_03530___122927	MTBC_03506___127053	MTBC_03500___131185	MTBC_03502___135316	MTBC_03618___139577	MTBC_03512___143723	MTBC_03515___147873
group_10405		Rv3451_cut3	199	199	1	1	7122				665	800	787	MTBC_03638	MTBC_03625___3626	MTBC_03640___7752	MTBC_04172___12413	MTBC_04269___17258	MTBC_03618___21456	MTBC_03587___25546	MTBC_03686___29673	MTBC_03625___33774	MTBC_03619___37872	MTBC_03663___42021	MTBC_03614___46130	MTBC_03653___50271	MTBC_03645___54414	MTBC_03634___58547	MTBC_03627___62672	MTBC_00441___63598	MTBC_04699___71984	MTBC_03717___76349	MTBC_03611___80460	MTBC_04668___85616	MTBC_03695___89937	MTBC_03616___94054	MTBC_03645___98194	MTBC_03664___102359	MTBC_03644___106497	MTBC_03648___110648	MTBC_03630___114777	MTBC_03633___118901	MTBC_03653___123050	MTBC_03638___127185	MTBC_03631___131317	MTBC_03642___135456	MTBC_03745___139704	MTBC_03649___143861	MTBC_03651___148009
group_10409		Rv3472_Rv3472	199	199	1	1	8473				308	563	505	MTBC_03656	MTBC_03643___3644	MTBC_03658___7770	MTBC_04193___12434	MTBC_04289___17278	MTBC_03650___21488	MTBC_03605___25564	MTBC_03704___29691	MTBC_03643___33792	MTBC_03637___37890	MTBC_03684___42042	MTBC_03632___46148	MTBC_03672___50290	MTBC_03664___54433	MTBC_03653___58566	MTBC_03646___62691	MTBC_00422___63579	MTBC_04721___72006	MTBC_03735___76367	MTBC_03629___80478	MTBC_04687___85635	MTBC_03713___89955	MTBC_03635___94073	MTBC_03664___98213	MTBC_03683___102378	MTBC_03662___106515	MTBC_03667___110667	MTBC_03649___114796	MTBC_03652___118920	MTBC_03672___123069	MTBC_03657___127204	MTBC_03650___131336	MTBC_03661___135475	MTBC_03764___139723	MTBC_03668___143880	MTBC_03670___148028
group_10410		Rv3477_PE31	199	199	1	1	8481				158	296	293	MTBC_03659	MTBC_03646___3647	MTBC_03661___7773	MTBC_04199___12440	MTBC_04294___17283	MTBC_03653___21491	MTBC_03608___25567	MTBC_03707___29694	MTBC_03646___33795	MTBC_03640___37893	MTBC_03690___42048	MTBC_03635___46151	MTBC_03677___50295	MTBC_03669___54438	MTBC_03658___58571	MTBC_03649___62694	MTBC_00419___63576	MTBC_04726___72011	MTBC_03740___76372	MTBC_03632___80481	MTBC_04690___85638	MTBC_03716___89958	MTBC_03640___94078	MTBC_03669___98218	MTBC_03688___102383	MTBC_03667___106520	MTBC_03670___110670	MTBC_03654___114801	MTBC_03655___118923	MTBC_03675___123072	MTBC_03662___127209	MTBC_03655___131341	MTBC_03666___135480	MTBC_03769___139728	MTBC_03673___143885	MTBC_03675___148033
group_10413		Rv3557c_Rv3557c	199	199	1	1	8150				335	602	598	MTBC_03739	MTBC_03725___3727	MTBC_03744___7856	MTBC_04301___12542	MTBC_04400___17389	MTBC_03734___21573	MTBC_03689___25649	MTBC_03793___29780	MTBC_03726___33875	MTBC_03722___37976	MTBC_03771___42130	MTBC_03718___46235	MTBC_03763___50381	MTBC_03756___54525	MTBC_03742___58655	MTBC_03737___62782	MTBC_00337___63494	MTBC_04840___72125	MTBC_03828___76462	MTBC_03714___80564	MTBC_04798___85747	MTBC_03802___90045	MTBC_03724___94162	MTBC_03759___98308	MTBC_03767___102462	MTBC_03759___106613	MTBC_03759___110759	MTBC_03732___114879	MTBC_03743___119011	MTBC_03764___123161	MTBC_03750___127297	MTBC_03739___131425	MTBC_03753___135567	MTBC_03850___139809	MTBC_03760___143972	MTBC_03753___148111
group_10417		Rv3615c_espC	199	199	1	1	676				263	311	310	MTBC_03794	MTBC_03780___3782	MTBC_03799___7911	MTBC_04362___12603	MTBC_04465___17454	MTBC_03789___21628	MTBC_03745___25705	MTBC_03849___29836	MTBC_03780___33929	MTBC_03776___38030	MTBC_03840___42199	MTBC_03773___46290	MTBC_03818___50436	MTBC_03811___54580	MTBC_03797___58710	MTBC_03792___62837	MTBC_00282___63439	MTBC_04911___72196	MTBC_03883___76517	MTBC_03770___80620	MTBC_04869___85818	MTBC_03857___90100	MTBC_03779___94217	MTBC_03814___98363	MTBC_03823___102518	MTBC_03814___106668	MTBC_03814___110814	MTBC_03786___114933	MTBC_03798___119066	MTBC_03819___123216	MTBC_03805___127352	MTBC_03794___131480	MTBC_03808___135622	MTBC_03906___139865	MTBC_03815___144027	MTBC_03809___148167
group_10423		Rv3722c_Rv3722c	199	199	1	1	16685				665	1307	1303	MTBC_03904	MTBC_03892___3894	MTBC_03909___8021	MTBC_04492___12733	MTBC_04593___17582	MTBC_03899___21738	MTBC_03849___25809	MTBC_03959___29946	MTBC_03893___34042	MTBC_03885___38139	MTBC_03952___42311	MTBC_03883___46400	MTBC_03931___50549	MTBC_03924___54693	MTBC_03910___58823	MTBC_03903___62948	MTBC_00170___63327	MTBC_05057___72342	MTBC_03993___76627	MTBC_03880___80730	MTBC_05005___85954	MTBC_03969___90212	MTBC_03890___94328	MTBC_03926___98475	MTBC_03936___102631	MTBC_03926___106780	MTBC_03927___110927	MTBC_03898___115045	MTBC_03910___119178	MTBC_03930___123327	MTBC_03918___127465	MTBC_03907___131593	MTBC_03921___135735	MTBC_04021___139980	MTBC_03927___144139	MTBC_03922___148280
group_10431		Rv3780_Rv3780	199	199	1	1	13656				383	524	522	MTBC_03970	MTBC_03958___3960	MTBC_03975___8087	MTBC_04564___12805	MTBC_04665___17654	MTBC_03966___21805	MTBC_03911___25871	MTBC_04018___30005	MTBC_03956___34105	MTBC_03953___38207	MTBC_04012___42371	MTBC_03949___46466	MTBC_03997___50615	MTBC_03991___54760	MTBC_03977___58890	MTBC_03962___63007	MTBC_00103___63260	MTBC_05144___72429	MTBC_04062___76696	MTBC_03945___80795	MTBC_05090___86039	MTBC_04038___90281	MTBC_03958___94396	MTBC_03993___98542	MTBC_04003___102698	MTBC_03993___106847	MTBC_03994___110994	MTBC_03965___115112	MTBC_03977___119245	MTBC_03997___123394	MTBC_03985___127532	MTBC_03974___131660	MTBC_03988___135802	MTBC_04090___140049	MTBC_03994___144206	MTBC_03989___148347
group_10432		Rv3781_rfbE	199	199	1	1	17438				692	821	819	MTBC_03971	MTBC_03959___3961	MTBC_03976___8088	MTBC_04565___12806	MTBC_04666___17655	MTBC_03967___21806	MTBC_03912___25872	MTBC_04019___30006	MTBC_03957___34106	MTBC_03954___38208	MTBC_04013___42372	MTBC_03950___46467	MTBC_03998___50616	MTBC_03992___54761	MTBC_03978___58891	MTBC_03963___63008	MTBC_00102___63259	MTBC_05145___72430	MTBC_04063___76697	MTBC_03946___80796	MTBC_05091___86040	MTBC_04039___90282	MTBC_03959___94397	MTBC_03994___98543	MTBC_04004___102699	MTBC_03994___106848	MTBC_03995___110995	MTBC_03966___115113	MTBC_03978___119246	MTBC_03998___123395	MTBC_03986___127533	MTBC_03975___131661	MTBC_03989___135803	MTBC_04091___140050	MTBC_03995___144207	MTBC_03990___148348
group_10434		Rv3788_Rv3788	199	199	1	1	17454				323	485	483	MTBC_03979	MTBC_03967___3969	MTBC_03984___8096	MTBC_04572___12813	MTBC_04672___17661	MTBC_03974___21813	MTBC_03919___25879	MTBC_04026___30013	MTBC_03964___34113	MTBC_03961___38215	MTBC_04020___42379	MTBC_03958___46475	MTBC_04005___50623	MTBC_03999___54768	MTBC_03985___58898	MTBC_03970___63015	MTBC_00095___63252	MTBC_05151___72436	MTBC_04070___76704	MTBC_03953___80803	MTBC_05099___86048	MTBC_04046___90289	MTBC_03966___94404	MTBC_04001___98550	MTBC_04011___102706	MTBC_04001___106855	MTBC_04002___111002	MTBC_03973___115120	MTBC_03985___119253	MTBC_04005___123402	MTBC_03993___127540	MTBC_03982___131668	MTBC_03996___135810	MTBC_04098___140057	MTBC_04002___144214	MTBC_03997___148355
group_10441		Rv3082c_virS	199	199	1	1	11983				767	1091	1020	MTBC_03226	MTBC_03211___3212	MTBC_03228___7340	MTBC_03712___11953	MTBC_03768___16757	MTBC_03213___21051	MTBC_03193___25152	MTBC_03277___29264	MTBC_03227___33376	MTBC_03224___37477	MTBC_03256___41614	MTBC_03212___45728	MTBC_03237___49855	MTBC_03238___54007	MTBC_03229___58142	MTBC_03222___62267	MTBC_03152___66313	MTBC_04178___71463	MTBC_03303___75935	MTBC_03220___80069	MTBC_04149___85097	MTBC_03296___89537	MTBC_03215___93653	MTBC_03238___97787	MTBC_03254___101949	MTBC_03235___106088	MTBC_03234___110234	MTBC_03229___114375	MTBC_03230___118498	MTBC_03255___122652	MTBC_03230___126777	MTBC_03223___130908	MTBC_03225___135039	MTBC_03333___139292	MTBC_03237___143448	MTBC_03235___147593
group_10446		Rv1021_Rv1021	199	199	1	1	911				938	983	979	MTBC_01079	MTBC_01078___1078	MTBC_01081___5192	MTBC_01247___9485	MTBC_01252___14238	MTBC_01085___18922	MTBC_01105___23062	MTBC_01111___27096	MTBC_01067___31214	MTBC_01065___35317	MTBC_01114___39470	MTBC_01072___43587	MTBC_01094___47710	MTBC_01088___51855	MTBC_01083___55994	MTBC_01079___60120	MTBC_00993___64150	MTBC_01408___68690	MTBC_01106___73736	MTBC_01080___77927	MTBC_01386___82332	MTBC_01101___87340	MTBC_01085___91520	MTBC_01090___95637	MTBC_01091___99784	MTBC_01087___103939	MTBC_01087___108085	MTBC_01086___112230	MTBC_01085___116351	MTBC_01094___120489	MTBC_01084___124629	MTBC_01083___128766	MTBC_01088___132900	MTBC_01114___137071	MTBC_01088___141297	MTBC_01091___145447
group_10452		Rv2146c_Rv2146c	199	199	1	1	4727				185	386	287	MTBC_02273	MTBC_02259___2259	MTBC_02275___6386	MTBC_02589___10827	MTBC_02633___15619	MTBC_02264___20101	MTBC_02259___24216	MTBC_02326___28311	MTBC_02266___32414	MTBC_02254___36506	MTBC_02294___40650	MTBC_02254___44769	MTBC_02267___48883	MTBC_02268___53035	MTBC_02259___57170	MTBC_02268___61309	MTBC_02181___65339	MTBC_02928___70210	MTBC_02314___74944	MTBC_02261___79108	MTBC_02880___83826	MTBC_02312___88551	MTBC_02253___92688	MTBC_02266___96813	MTBC_02274___100967	MTBC_02285___105137	MTBC_02265___109263	MTBC_02256___113400	MTBC_02265___117531	MTBC_02281___121676	MTBC_02260___125805	MTBC_02256___129939	MTBC_02265___134077	MTBC_02325___138282	MTBC_02276___142485	MTBC_02260___146616
group_10467		Rv0881_Rv0881	199	199	1	1	9325				704	869	865	MTBC_00931	MTBC_00928___928	MTBC_00932___5043	MTBC_01074___9312	MTBC_01086___14072	MTBC_00934___18771	MTBC_00956___22913	MTBC_00945___26930	MTBC_00913___31060	MTBC_00909___35161	MTBC_00962___39318	MTBC_00927___43442	MTBC_00945___47561	MTBC_00941___51708	MTBC_00936___55847	MTBC_00931___59972	MTBC_00846___64003	MTBC_01204___68486	MTBC_00954___73584	MTBC_00932___77779	MTBC_01191___82137	MTBC_00946___87185	MTBC_00938___91373	MTBC_00942___95489	MTBC_00943___99636	MTBC_00936___103788	MTBC_00940___107938	MTBC_00936___112080	MTBC_00936___116202	MTBC_00946___120341	MTBC_00935___124480	MTBC_00935___128618	MTBC_00939___132751	MTBC_00958___136915	MTBC_00941___141150	MTBC_00939___145295
group_10491		Rv3608c_folP1	199	199	1	1	663				413	830	824	MTBC_03789	MTBC_03775___3777	MTBC_03794___7906	MTBC_04357___12598	MTBC_04460___17449	MTBC_03784___21623	MTBC_03741___25701	MTBC_03845___29832	MTBC_03776___33925	MTBC_03772___38026	MTBC_03836___42195	MTBC_03768___46285	MTBC_03813___50431	MTBC_03806___54575	MTBC_03792___58705	MTBC_03787___62832	MTBC_00287___63444	MTBC_04906___72191	MTBC_03878___76512	MTBC_03765___80615	MTBC_04863___85812	MTBC_03852___90095	MTBC_03774___94212	MTBC_03809___98358	MTBC_03818___102513	MTBC_03809___106663	MTBC_03809___110809	MTBC_03781___114928	MTBC_03793___119061	MTBC_03814___123211	MTBC_03800___127347	MTBC_03789___131475	MTBC_03803___135617	MTBC_03901___139860	MTBC_03811___144023	MTBC_03804___148162
group_10493		Rv0461_Rv0461	199	199	1	1	3377				536	587	568	MTBC_00483	MTBC_00481___481	MTBC_00485___4596	MTBC_00568___8806	MTBC_00575___13561	MTBC_00488___18325	MTBC_00507___22464	MTBC_00491___26476	MTBC_00473___30620	MTBC_00479___34731	MTBC_00481___38837	MTBC_00482___42997	MTBC_00488___47104	MTBC_00486___51253	MTBC_00488___55399	MTBC_00482___59523	MTBC_03591___66752	MTBC_00664___67946	MTBC_00495___73125	MTBC_00487___77334	MTBC_00643___81589	MTBC_00497___86736	MTBC_00486___90921	MTBC_00484___95031	MTBC_00487___99180	MTBC_00486___103338	MTBC_00484___107482	MTBC_00489___111633	MTBC_00486___115752	MTBC_00489___119884	MTBC_00482___124027	MTBC_00484___128167	MTBC_00487___132299	MTBC_00500___136457	MTBC_00489___140698	MTBC_00488___144844
group_10547		Rv1341_Rv1341	199	199	1	1	5259				374	614	603	MTBC_01429	MTBC_01425___1425	MTBC_01428___5539	MTBC_01639___9877	MTBC_01656___14642	MTBC_01428___19265	MTBC_01442___23399	MTBC_01481___27466	MTBC_01418___31565	MTBC_01400___35652	MTBC_01449___39805	MTBC_01415___43930	MTBC_01438___48054	MTBC_01425___52192	MTBC_01425___56336	MTBC_01429___60470	MTBC_01334___64491	MTBC_01844___69126	MTBC_01456___74086	MTBC_01422___78269	MTBC_01806___82752	MTBC_01448___87687	MTBC_01432___91867	MTBC_01435___95982	MTBC_01431___100124	MTBC_01435___104287	MTBC_01425___108423	MTBC_01430___112574	MTBC_01427___116693	MTBC_01436___120831	MTBC_01425___124970	MTBC_01421___129104	MTBC_01435___133247	MTBC_01457___137414	MTBC_01433___141642	MTBC_01436___145792
group_10628		Rv0019c_fhaB	199	199	1	1	13368				275	467	465	MTBC_00027	MTBC_00026___26	MTBC_00027___4138	MTBC_00025___8263	MTBC_00027___13013	MTBC_00025___17862	MTBC_00054___22011	MTBC_00038___26023	MTBC_00024___30171	MTBC_00026___34278	MTBC_00023___38379	MTBC_00027___42542	MTBC_00024___46640	MTBC_00026___50793	MTBC_00026___54937	MTBC_00024___59065	MTBC_04048___67209	MTBC_00027___67309	MTBC_00024___72654	MTBC_00024___76871	MTBC_00023___80969	MTBC_00025___86264	MTBC_00024___90459	MTBC_00024___94571	MTBC_00026___98719	MTBC_00023___102875	MTBC_00026___107024	MTBC_00024___111168	MTBC_00026___115292	MTBC_00026___119421	MTBC_00026___123571	MTBC_00026___127709	MTBC_00023___131835	MTBC_00027___135984	MTBC_00026___140235	MTBC_00024___144380
group_10633		Rv0065_vapC1	199	199	1	1	13244				401	437	401	MTBC_00077	MTBC_00076___76	MTBC_00078___4189	MTBC_00083___8321	MTBC_00085___13071	MTBC_00075___17912	MTBC_00097___22054	MTBC_00089___26074	MTBC_00074___30221	MTBC_00078___34330	MTBC_00073___38429	MTBC_00077___42592	MTBC_00073___46689	MTBC_00076___50843	MTBC_00076___54987	MTBC_00073___59114	MTBC_03999___67160	MTBC_00088___67370	MTBC_00074___72704	MTBC_00074___76921	MTBC_00085___81031	MTBC_00075___86314	MTBC_00073___90508	MTBC_00073___94620	MTBC_00079___98772	MTBC_00073___102925	MTBC_00076___107074	MTBC_00073___111217	MTBC_00076___115342	MTBC_00076___119471	MTBC_00076___123621	MTBC_00076___127759	MTBC_00072___131884	MTBC_00078___136035	MTBC_00077___140286	MTBC_00073___144429
group_10635		Rv0157A_Rv0157A	199	199	1	1	17384				125	125	125	MTBC_00173	MTBC_00172___172	MTBC_00174___4285	MTBC_00199___8437	MTBC_00203___13189	MTBC_00173___18010	MTBC_00194___22151	MTBC_00185___26170	MTBC_00169___30316	MTBC_00175___34427	MTBC_00167___38523	MTBC_00173___42688	MTBC_00173___46789	MTBC_00174___50941	MTBC_00173___55084	MTBC_00170___59211	MTBC_03900___67061	MTBC_00233___67515	MTBC_00175___72805	MTBC_00175___77022	MTBC_00219___81165	MTBC_00176___86415	MTBC_00171___90606	MTBC_00172___94719	MTBC_00175___98868	MTBC_00172___103024	MTBC_00173___107171	MTBC_00173___111317	MTBC_00174___115440	MTBC_00175___119570	MTBC_00172___123717	MTBC_00172___127855	MTBC_00171___131983	MTBC_00176___136133	MTBC_00176___140385	MTBC_00172___144528
group_10636		Rv0158_Rv0158	199	199	1	1	3761				644	698	644	MTBC_00174	MTBC_00173___173	MTBC_00175___4286	MTBC_00200___8438	MTBC_00204___13190	MTBC_00174___18011	MTBC_00195___22152	MTBC_00186___26171	MTBC_00170___30317	MTBC_00176___34428	MTBC_00168___38524	MTBC_00174___42689	MTBC_00174___46790	MTBC_00175___50942	MTBC_00174___55085	MTBC_00171___59212	MTBC_03899___67060	MTBC_00234___67516	MTBC_00176___72806	MTBC_00176___77023	MTBC_00220___81166	MTBC_00177___86416	MTBC_00172___90607	MTBC_00173___94720	MTBC_00176___98869	MTBC_00173___103025	MTBC_00174___107172	MTBC_00174___111318	MTBC_00175___115441	MTBC_00176___119571	MTBC_00173___123718	MTBC_00173___127856	MTBC_00172___131984	MTBC_00177___136134	MTBC_00177___140386	MTBC_00173___144529
group_10637		Rv0163_Rv0163	199	199	1	1	3775				368	455	453	MTBC_00179	MTBC_00178___178	MTBC_00180___4291	MTBC_00206___8444	MTBC_00210___13196	MTBC_00179___18016	MTBC_00200___22157	MTBC_00191___26176	MTBC_00175___30322	MTBC_00181___34433	MTBC_00173___38529	MTBC_00180___42695	MTBC_00180___46796	MTBC_00180___50947	MTBC_00179___55090	MTBC_00176___59217	MTBC_03894___67055	MTBC_00239___67521	MTBC_00182___72812	MTBC_00181___77028	MTBC_00226___81172	MTBC_00182___86421	MTBC_00177___90612	MTBC_00178___94725	MTBC_00181___98874	MTBC_00178___103030	MTBC_00179___107177	MTBC_00179___111323	MTBC_00180___115446	MTBC_00181___119576	MTBC_00178___123723	MTBC_00178___127861	MTBC_00178___131990	MTBC_00182___136139	MTBC_00182___140391	MTBC_00179___144535
group_10638		Rv0212c_nadR	199	199	1	1	13962				533	992	968	MTBC_00231	MTBC_00230___230	MTBC_00232___4343	MTBC_00266___8504	MTBC_00267___13253	MTBC_00231___18068	MTBC_00252___22209	MTBC_00242___26227	MTBC_00226___30373	MTBC_00232___34484	MTBC_00224___38580	MTBC_00231___42746	MTBC_00232___46848	MTBC_00232___50999	MTBC_00231___55142	MTBC_00228___59269	MTBC_03842___67003	MTBC_00303___67585	MTBC_00234___72864	MTBC_00233___77080	MTBC_00295___81241	MTBC_00236___86475	MTBC_00230___90665	MTBC_00230___94777	MTBC_00233___98926	MTBC_00230___103082	MTBC_00231___107229	MTBC_00232___111376	MTBC_00232___115498	MTBC_00233___119628	MTBC_00230___123775	MTBC_00230___127913	MTBC_00230___132042	MTBC_00238___136195	MTBC_00234___140443	MTBC_00231___144587
group_10641		Rv0251c_hsp	199	199	1	1	3021				317	479	477	MTBC_00272	MTBC_00271___271	MTBC_00273___4384	MTBC_00317___8555	MTBC_00318___13304	MTBC_00272___18109	MTBC_00292___22249	MTBC_00281___26266	MTBC_00269___30416	MTBC_00273___34525	MTBC_00264___38620	MTBC_00272___42787	MTBC_00273___46889	MTBC_00273___51040	MTBC_00272___55183	MTBC_00269___59310	MTBC_03801___66962	MTBC_00357___67639	MTBC_00275___72905	MTBC_00275___77122	MTBC_00342___81288	MTBC_00278___86517	MTBC_00271___90706	MTBC_00272___94819	MTBC_00274___98967	MTBC_00271___103123	MTBC_00272___107270	MTBC_00273___111417	MTBC_00273___115539	MTBC_00274___119669	MTBC_00271___123816	MTBC_00271___127954	MTBC_00271___132083	MTBC_00283___136240	MTBC_00275___140484	MTBC_00272___144628
group_10642		Rv0259c_Rv0259c	199	199	1	1	3045				305	743	740	MTBC_00279	MTBC_00278___278	MTBC_00281___4392	MTBC_00325___8563	MTBC_00326___13312	MTBC_00279___18116	MTBC_00299___22256	MTBC_00289___26274	MTBC_00276___30423	MTBC_00280___34532	MTBC_00272___38628	MTBC_00279___42794	MTBC_00280___46896	MTBC_00280___51047	MTBC_00279___55190	MTBC_00276___59317	MTBC_03794___66955	MTBC_00366___67648	MTBC_00282___72912	MTBC_00282___77129	MTBC_00351___81297	MTBC_00285___86524	MTBC_00278___90713	MTBC_00279___94826	MTBC_00281___98974	MTBC_00278___103130	MTBC_00279___107277	MTBC_00280___111424	MTBC_00280___115546	MTBC_00281___119676	MTBC_00278___123823	MTBC_00278___127961	MTBC_00278___132090	MTBC_00290___136247	MTBC_00282___140491	MTBC_00279___144635
group_10647		Rv0309_Rv0309	199	199	1	1	3241				413	656	650	MTBC_00329	MTBC_00328___328	MTBC_00331___4442	MTBC_00387___8625	MTBC_00392___13378	MTBC_00330___18167	MTBC_00351___22308	MTBC_00347___26332	MTBC_00323___30470	MTBC_00328___34580	MTBC_00322___38678	MTBC_00328___42843	MTBC_00333___46949	MTBC_00333___51100	MTBC_00332___55243	MTBC_00328___59369	MTBC_03743___66904	MTBC_00443___67725	MTBC_00339___72969	MTBC_00333___77180	MTBC_00438___81384	MTBC_00340___86579	MTBC_00330___90765	MTBC_00332___94879	MTBC_00334___99027	MTBC_00329___103181	MTBC_00330___107328	MTBC_00334___111478	MTBC_00334___115600	MTBC_00337___119732	MTBC_00330___123875	MTBC_00332___128015	MTBC_00333___132145	MTBC_00343___136300	MTBC_00335___140544	MTBC_00333___144689
group_10648		Rv0328_Rv0328	199	199	1	1	3287				602	707	602	MTBC_00348	MTBC_00347___347	MTBC_00350___4461	MTBC_00407___8645	MTBC_00410___13396	MTBC_00350___18187	MTBC_00370___22327	MTBC_00366___26351	MTBC_00343___30490	MTBC_00347___34599	MTBC_00342___38698	MTBC_00347___42862	MTBC_00354___46970	MTBC_00354___51121	MTBC_00353___55264	MTBC_00348___59389	MTBC_03723___66884	MTBC_00466___67748	MTBC_00358___72988	MTBC_00352___77199	MTBC_00461___81407	MTBC_00359___86598	MTBC_00351___90786	MTBC_00352___94899	MTBC_00355___99048	MTBC_00349___103201	MTBC_00351___107349	MTBC_00355___111499	MTBC_00354___115620	MTBC_00357___119752	MTBC_00350___123895	MTBC_00352___128035	MTBC_00353___132165	MTBC_00364___136321	MTBC_00355___140564	MTBC_00354___144710
group_10649		Rv0334_rmlA	199	199	1	1	3294				734	869	865	MTBC_00354	MTBC_00353___353	MTBC_00356___4467	MTBC_00413___8651	MTBC_00417___13403	MTBC_00356___18193	MTBC_00376___22333	MTBC_00372___26357	MTBC_00349___30496	MTBC_00353___34605	MTBC_00348___38704	MTBC_00353___42868	MTBC_00360___46976	MTBC_00360___51127	MTBC_00359___55270	MTBC_00354___59395	MTBC_03717___66878	MTBC_00472___67754	MTBC_00364___72994	MTBC_00358___77205	MTBC_00468___81414	MTBC_00365___86604	MTBC_00357___90792	MTBC_00358___94905	MTBC_00361___99054	MTBC_00355___103207	MTBC_00357___107355	MTBC_00361___111505	MTBC_00360___115626	MTBC_00363___119758	MTBC_00356___123901	MTBC_00358___128041	MTBC_00359___132171	MTBC_00370___136327	MTBC_00361___140570	MTBC_00360___144716
group_10650		Rv0337c_aspC	199	199	1	1	3301				521	1289	1284	MTBC_00357	MTBC_00356___356	MTBC_00359___4470	MTBC_00415___8653	MTBC_00420___13406	MTBC_00359___18196	MTBC_00379___22336	MTBC_00375___26360	MTBC_00352___30499	MTBC_00356___34608	MTBC_00352___38708	MTBC_00357___42872	MTBC_00363___46979	MTBC_00363___51130	MTBC_00362___55273	MTBC_00357___59398	MTBC_03714___66875	MTBC_00475___67757	MTBC_00367___72997	MTBC_00361___77208	MTBC_00471___81417	MTBC_00368___86607	MTBC_00360___90795	MTBC_00361___94908	MTBC_00364___99057	MTBC_00358___103210	MTBC_00360___107358	MTBC_00364___111508	MTBC_00363___115629	MTBC_00366___119761	MTBC_00359___123904	MTBC_00361___128044	MTBC_00362___132174	MTBC_00373___136330	MTBC_00364___140573	MTBC_00363___144719
group_10657		Rv0430_Rv0430	199	199	1	1	3963				155	398	307	MTBC_00451	MTBC_00449___449	MTBC_00453___4564	MTBC_00530___8768	MTBC_00533___13519	MTBC_00455___18292	MTBC_00475___22432	MTBC_00458___26443	MTBC_00441___30588	MTBC_00447___34699	MTBC_00446___38802	MTBC_00450___42965	MTBC_00456___47072	MTBC_00454___51221	MTBC_00456___55367	MTBC_00450___59491	MTBC_03623___66784	MTBC_00619___67901	MTBC_00463___73093	MTBC_00454___77301	MTBC_00604___81550	MTBC_00462___86701	MTBC_00454___90889	MTBC_00452___94999	MTBC_00455___99148	MTBC_00454___103306	MTBC_00452___107450	MTBC_00457___111601	MTBC_00454___115720	MTBC_00457___119852	MTBC_00450___123995	MTBC_00452___128135	MTBC_00455___132267	MTBC_00468___136425	MTBC_00457___140666	MTBC_00456___144812
group_10659		Rv0439c_Rv0439c	199	199	1	1	3946				740	935	934	MTBC_00460	MTBC_00458___458	MTBC_00462___4573	MTBC_00542___8780	MTBC_00544___13530	MTBC_00464___18301	MTBC_00484___22441	MTBC_00467___26452	MTBC_00450___30597	MTBC_00456___34708	MTBC_00457___38813	MTBC_00459___42974	MTBC_00465___47081	MTBC_00463___51230	MTBC_00465___55376	MTBC_00459___59500	MTBC_03614___66775	MTBC_00629___67911	MTBC_00472___73102	MTBC_00463___77310	MTBC_00618___81564	MTBC_00472___86711	MTBC_00463___90898	MTBC_00461___95008	MTBC_00464___99157	MTBC_00463___103315	MTBC_00461___107459	MTBC_00466___111610	MTBC_00463___115729	MTBC_00466___119861	MTBC_00459___124004	MTBC_00461___128144	MTBC_00464___132276	MTBC_00477___136434	MTBC_00466___140675	MTBC_00465___144821
group_10662		Rv0478_deoC	199	199	1	1	3408				314	680	672	MTBC_00501	MTBC_00499___499	MTBC_00502___4613	MTBC_00586___8824	MTBC_00593___13579	MTBC_00506___18343	MTBC_00525___22482	MTBC_00509___26494	MTBC_00491___30638	MTBC_00497___34749	MTBC_00498___38854	MTBC_00500___43015	MTBC_00506___47122	MTBC_00504___51271	MTBC_00506___55417	MTBC_00500___59541	MTBC_03573___66734	MTBC_00684___67966	MTBC_00513___73143	MTBC_00505___77352	MTBC_00661___81607	MTBC_00515___86754	MTBC_00504___90939	MTBC_00502___95049	MTBC_00505___99198	MTBC_00504___103356	MTBC_00502___107500	MTBC_00507___111651	MTBC_00504___115770	MTBC_00507___119902	MTBC_00500___124045	MTBC_00502___128185	MTBC_00505___132317	MTBC_00518___136475	MTBC_00507___140716	MTBC_00506___144862
group_10663		Rv0500A_Rv0500A	199	199	1	1	3459				236	269	236	MTBC_00525	MTBC_00523___523	MTBC_00526___4637	MTBC_00613___8851	MTBC_00618___13604	MTBC_00530___18367	MTBC_00549___22506	MTBC_00533___26518	MTBC_00515___30662	MTBC_00521___34773	MTBC_00522___38878	MTBC_00524___43039	MTBC_00530___47146	MTBC_00528___51295	MTBC_00530___55441	MTBC_00524___59565	MTBC_03549___66710	MTBC_00714___67996	MTBC_00538___73168	MTBC_00529___77376	MTBC_00694___81640	MTBC_00539___86778	MTBC_00528___90963	MTBC_00526___95073	MTBC_00529___99222	MTBC_00528___103380	MTBC_00526___107524	MTBC_00531___111675	MTBC_00528___115794	MTBC_00531___119926	MTBC_00524___124069	MTBC_00526___128209	MTBC_00529___132341	MTBC_00542___136499	MTBC_00531___140740	MTBC_00530___144886
group_10665		Rv0508_Rv0508	199	199	1	1	3482				278	293	278	MTBC_00534	MTBC_00532___532	MTBC_00535___4646	MTBC_00623___8861	MTBC_00627___13613	MTBC_00540___18377	MTBC_00558___22515	MTBC_00542___26527	MTBC_00524___30671	MTBC_00530___34782	MTBC_00531___38887	MTBC_00533___43048	MTBC_00539___47155	MTBC_00537___51304	MTBC_00539___55450	MTBC_00533___59574	MTBC_03540___66701	MTBC_00726___68008	MTBC_00547___73177	MTBC_00538___77385	MTBC_00704___81650	MTBC_00548___86787	MTBC_00537___90972	MTBC_00535___95082	MTBC_00538___99231	MTBC_00537___103389	MTBC_00535___107533	MTBC_00540___111684	MTBC_00537___115803	MTBC_00540___119935	MTBC_00533___124078	MTBC_00535___128218	MTBC_00538___132350	MTBC_00551___136508	MTBC_00540___140749	MTBC_00539___144895
group_10670		Rv0586_mce2R	199	199	1	1	3731				578	722	721	MTBC_00617	MTBC_00614___614	MTBC_00618___4729	MTBC_00717___8955	MTBC_00720___13706	MTBC_00624___18461	MTBC_00642___22599	MTBC_00634___26619	MTBC_00611___30758	MTBC_00614___34866	MTBC_00625___38981	MTBC_00616___43131	MTBC_00626___47242	MTBC_00624___51391	MTBC_00622___55533	MTBC_00616___59657	MTBC_03457___66618	MTBC_00828___68110	MTBC_00632___73262	MTBC_00621___77468	MTBC_00817___81763	MTBC_00632___86871	MTBC_00620___91055	MTBC_00622___95169	MTBC_00623___99316	MTBC_00621___103473	MTBC_00620___107618	MTBC_00623___111767	MTBC_00620___115886	MTBC_00628___120023	MTBC_00616___124161	MTBC_00618___128301	MTBC_00621___132433	MTBC_00636___136593	MTBC_00623___140832	MTBC_00623___144979
group_10671		Rv0596c_vapB4	199	199	1	1	3716				257	257	257	MTBC_00627	MTBC_00625___625	MTBC_00628___4739	MTBC_00728___8966	MTBC_00731___13717	MTBC_00635___18472	MTBC_00653___22610	MTBC_00644___26629	MTBC_00621___30768	MTBC_00624___34876	MTBC_00635___38991	MTBC_00626___43141	MTBC_00637___47253	MTBC_00635___51402	MTBC_00633___55544	MTBC_00627___59668	MTBC_03446___66607	MTBC_00841___68123	MTBC_00642___73272	MTBC_00631___77478	MTBC_00829___81775	MTBC_00642___86881	MTBC_00631___91066	MTBC_00633___95180	MTBC_00634___99327	MTBC_00632___103484	MTBC_00631___107629	MTBC_00634___111778	MTBC_00631___115897	MTBC_00639___120034	MTBC_00627___124172	MTBC_00629___128312	MTBC_00632___132444	MTBC_00647___136604	MTBC_00634___140843	MTBC_00634___144990
group_10672		Rv0598c_vapC27	199	199	1	1	3708				272	413	411	MTBC_00630	MTBC_00628___628	MTBC_00631___4742	MTBC_00731___8969	MTBC_00734___13720	MTBC_00638___18475	MTBC_00656___22613	MTBC_00647___26632	MTBC_00624___30771	MTBC_00627___34879	MTBC_00646___39002	MTBC_00629___43144	MTBC_00640___47256	MTBC_00638___51405	MTBC_00636___55547	MTBC_00630___59671	MTBC_03443___66604	MTBC_00844___68126	MTBC_00645___73275	MTBC_00634___77481	MTBC_00833___81779	MTBC_00645___86884	MTBC_00634___91069	MTBC_00636___95183	MTBC_00637___99330	MTBC_00635___103487	MTBC_00634___107632	MTBC_00637___111781	MTBC_00634___115900	MTBC_00642___120037	MTBC_00630___124175	MTBC_00632___128315	MTBC_00635___132447	MTBC_00650___136607	MTBC_00637___140846	MTBC_00637___144993
group_10673		Rv0599c_vapB27	199	199	1	1	7234				224	236	233	MTBC_00631	MTBC_00629___629	MTBC_00632___4743	MTBC_00732___8970	MTBC_00735___13721	MTBC_00639___18476	MTBC_00657___22614	MTBC_00648___26633	MTBC_00625___30772	MTBC_00628___34880	MTBC_00647___39003	MTBC_00630___43145	MTBC_00641___47257	MTBC_00639___51406	MTBC_00637___55548	MTBC_00631___59672	MTBC_03442___66603	MTBC_00845___68127	MTBC_00646___73276	MTBC_00635___77482	MTBC_00834___81780	MTBC_00646___86885	MTBC_00635___91070	MTBC_00637___95184	MTBC_00638___99331	MTBC_00636___103488	MTBC_00635___107633	MTBC_00638___111782	MTBC_00635___115901	MTBC_00643___120038	MTBC_00631___124176	MTBC_00633___128316	MTBC_00636___132448	MTBC_00651___136608	MTBC_00638___140847	MTBC_00638___144994
group_10679		Rv0634B_rpmG2	199	199	1	1	7323				167	206	167	MTBC_00670	MTBC_00669___669	MTBC_00672___4783	MTBC_00774___9012	MTBC_00778___13764	MTBC_00679___18516	MTBC_00697___22654	MTBC_00678___26663	MTBC_00658___30805	MTBC_00661___34913	MTBC_00688___39044	MTBC_00670___43185	MTBC_00681___47297	MTBC_00679___51446	MTBC_00677___55588	MTBC_00672___59713	MTBC_03402___66563	MTBC_00891___68173	MTBC_00686___73316	MTBC_00674___77521	MTBC_00886___81832	MTBC_00686___86925	MTBC_00675___91110	MTBC_00677___95224	MTBC_00678___99371	MTBC_00676___103528	MTBC_00675___107673	MTBC_00678___111822	MTBC_00675___115941	MTBC_00683___120078	MTBC_00671___124216	MTBC_00673___128356	MTBC_00676___132488	MTBC_00695___136652	MTBC_00678___140887	MTBC_00678___145034
group_10680		Rv0645c_mmaA1	199	199	1	1	9743				791	887	859	MTBC_00682	MTBC_00681___681	MTBC_00684___4795	MTBC_00787___9025	MTBC_00791___13777	MTBC_00691___18528	MTBC_00709___22666	MTBC_00690___26675	MTBC_00670___30817	MTBC_00673___34925	MTBC_00700___39056	MTBC_00682___43197	MTBC_00693___47309	MTBC_00691___51458	MTBC_00689___55600	MTBC_00684___59725	MTBC_03390___66551	MTBC_00904___68186	MTBC_00698___73328	MTBC_00686___77533	MTBC_00898___81844	MTBC_00698___86937	MTBC_00687___91122	MTBC_00689___95236	MTBC_00690___99383	MTBC_00688___103540	MTBC_00687___107685	MTBC_00690___111834	MTBC_00687___115953	MTBC_00695___120090	MTBC_00683___124228	MTBC_00685___128368	MTBC_00688___132500	MTBC_00707___136664	MTBC_00690___140899	MTBC_00690___145046
group_10682		Rv0657c_vapB6	199	199	1	1	9803				155	221	156	MTBC_00694	MTBC_00693___693	MTBC_00696___4807	MTBC_00800___9038	MTBC_00804___13790	MTBC_00703___18540	MTBC_00721___22678	MTBC_00702___26687	MTBC_00682___30829	MTBC_00685___34937	MTBC_00712___39068	MTBC_00694___43209	MTBC_00705___47321	MTBC_00703___51470	MTBC_00701___55612	MTBC_00696___59737	MTBC_03378___66539	MTBC_00919___68201	MTBC_00711___73341	MTBC_00698___77545	MTBC_00917___81863	MTBC_00710___86949	MTBC_00699___91134	MTBC_00701___95248	MTBC_00702___99395	MTBC_00700___103552	MTBC_00699___107697	MTBC_00702___111846	MTBC_00699___115965	MTBC_00707___120102	MTBC_00695___124240	MTBC_00697___128380	MTBC_00700___132512	MTBC_00721___136678	MTBC_00702___140911	MTBC_00702___145058
group_10683		Rv0683_rpsG	199	199	1	1	9863				296	470	468	MTBC_00721	MTBC_00720___720	MTBC_00723___4834	MTBC_00832___9070	MTBC_00837___13823	MTBC_00730___18567	MTBC_00749___22706	MTBC_00732___26717	MTBC_00710___30857	MTBC_00712___34964	MTBC_00740___39096	MTBC_00722___43237	MTBC_00733___47349	MTBC_00731___51498	MTBC_00729___55640	MTBC_00723___59764	MTBC_03350___66511	MTBC_00951___68233	MTBC_00738___73368	MTBC_00725___77572	MTBC_00946___81892	MTBC_00737___86976	MTBC_00726___91161	MTBC_00729___95276	MTBC_00730___99423	MTBC_00727___103579	MTBC_00727___107725	MTBC_00729___111873	MTBC_00727___115993	MTBC_00735___120130	MTBC_00723___124268	MTBC_00725___128408	MTBC_00728___132540	MTBC_00749___136706	MTBC_00730___140939	MTBC_00730___145086
group_10684		Rv0697_Rv0697	199	199	1	1	9887				1043	1358	1355	MTBC_00736	MTBC_00735___735	MTBC_00738___4849	MTBC_00851___9089	MTBC_00854___13840	MTBC_00745___18582	MTBC_00764___22721	MTBC_00747___26732	MTBC_00727___30874	MTBC_00729___34981	MTBC_00755___39111	MTBC_00737___43252	MTBC_00748___47364	MTBC_00746___51513	MTBC_00744___55655	MTBC_00738___59779	MTBC_03335___66496	MTBC_00970___68252	MTBC_00753___73383	MTBC_00740___77587	MTBC_00964___81910	MTBC_00752___86991	MTBC_00741___91176	MTBC_00744___95291	MTBC_00745___99438	MTBC_00742___103594	MTBC_00742___107740	MTBC_00744___111888	MTBC_00742___116008	MTBC_00750___120145	MTBC_00738___124283	MTBC_00740___128423	MTBC_00743___132555	MTBC_00764___136721	MTBC_00745___140954	MTBC_00745___145101
group_10687		Rv0710_rpsQ	199	199	1	1	9903				203	407	405	MTBC_00749	MTBC_00747___747	MTBC_00750___4861	MTBC_00863___9101	MTBC_00868___13854	MTBC_00757___18594	MTBC_00777___22734	MTBC_00761___26746	MTBC_00740___30887	MTBC_00744___34996	MTBC_00770___39126	MTBC_00749___43264	MTBC_00760___47376	MTBC_00758___51525	MTBC_00756___55667	MTBC_00750___59791	MTBC_03323___66484	MTBC_00982___68264	MTBC_00765___73395	MTBC_00753___77600	MTBC_00979___81925	MTBC_00765___87004	MTBC_00753___91188	MTBC_00756___95303	MTBC_00757___99450	MTBC_00754___103606	MTBC_00754___107752	MTBC_00756___111900	MTBC_00754___116020	MTBC_00762___120157	MTBC_00750___124295	MTBC_00752___128435	MTBC_00755___132567	MTBC_00777___136734	MTBC_00757___140966	MTBC_00757___145113
group_10688		Rv0714_rplN	199	199	1	1	9913				254	368	366	MTBC_00754	MTBC_00751___751	MTBC_00754___4865	MTBC_00867___9105	MTBC_00875___13861	MTBC_00761___18598	MTBC_00781___22738	MTBC_00765___26750	MTBC_00744___30891	MTBC_00748___35000	MTBC_00774___39130	MTBC_00754___43269	MTBC_00764___47380	MTBC_00762___51529	MTBC_00760___55671	MTBC_00754___59795	MTBC_03319___66480	MTBC_00987___68269	MTBC_00769___73399	MTBC_00757___77604	MTBC_00983___81929	MTBC_00769___87008	MTBC_00757___91192	MTBC_00760___95307	MTBC_00761___99454	MTBC_00758___103610	MTBC_00758___107756	MTBC_00760___111904	MTBC_00758___116024	MTBC_00766___120161	MTBC_00754___124299	MTBC_00756___128439	MTBC_00759___132571	MTBC_00781___136738	MTBC_00761___140970	MTBC_00761___145117
group_10695		Rv0760c_Rv0760c	199	199	1	1	10008				326	419	418	MTBC_00803	MTBC_00800___800	MTBC_00804___4915	MTBC_00922___9160	MTBC_00935___13921	MTBC_00810___18647	MTBC_00830___22787	MTBC_00810___26795	MTBC_00781___30928	MTBC_00785___35037	MTBC_00829___39185	MTBC_00803___43318	MTBC_00815___47431	MTBC_00812___51579	MTBC_00810___55721	MTBC_00804___59845	MTBC_03270___66431	MTBC_01052___68334	MTBC_00821___73451	MTBC_00806___77653	MTBC_01041___81987	MTBC_00819___87058	MTBC_00809___91244	MTBC_00810___95357	MTBC_00811___99504	MTBC_00810___103662	MTBC_00808___107806	MTBC_00809___111953	MTBC_00809___116075	MTBC_00817___120212	MTBC_00806___124351	MTBC_00806___128489	MTBC_00809___132621	MTBC_00828___136785	MTBC_00811___141020	MTBC_00810___145166
group_10696		Rv0780_purC	199	199	1	1	10053				842	914	892	MTBC_00823	MTBC_00821___821	MTBC_00824___4935	MTBC_00945___9183	MTBC_00957___13943	MTBC_00830___18667	MTBC_00850___22807	MTBC_00830___26815	MTBC_00802___30949	MTBC_00806___35058	MTBC_00850___39206	MTBC_00823___43338	MTBC_00836___47452	MTBC_00833___51600	MTBC_00831___55742	MTBC_00824___59865	MTBC_03249___66410	MTBC_01076___68358	MTBC_00841___73471	MTBC_00826___77673	MTBC_01065___82011	MTBC_00839___87078	MTBC_00830___91265	MTBC_00831___95378	MTBC_00832___99525	MTBC_00830___103682	MTBC_00829___107827	MTBC_00829___111973	MTBC_00830___116096	MTBC_00838___120233	MTBC_00827___124372	MTBC_00827___128510	MTBC_00830___132642	MTBC_00850___136807	MTBC_00832___141041	MTBC_00831___145187
group_10700		Rv0863_Rv0863	199	199	1	1	9372				233	437	236	MTBC_00913	MTBC_00910___910	MTBC_00914___5025	MTBC_01053___9291	MTBC_01063___14049	MTBC_00916___18753	MTBC_00938___22895	MTBC_00926___26911	MTBC_00893___31040	MTBC_00892___35144	MTBC_00946___39302	MTBC_00909___43424	MTBC_00927___47543	MTBC_00923___51690	MTBC_00918___55829	MTBC_00913___59954	MTBC_00828___63985	MTBC_01185___68467	MTBC_00935___73565	MTBC_00914___77761	MTBC_01170___82116	MTBC_00928___87167	MTBC_00920___91355	MTBC_00924___95471	MTBC_00925___99618	MTBC_00918___103770	MTBC_00921___107919	MTBC_00918___112062	MTBC_00918___116184	MTBC_00928___120323	MTBC_00917___124462	MTBC_00917___128600	MTBC_00921___132733	MTBC_00941___136898	MTBC_00923___141132	MTBC_00922___145278
group_10701		Rv0864_moaC2	199	199	1	1	9371				314	503	499	MTBC_00914	MTBC_00911___911	MTBC_00915___5026	MTBC_01054___9292	MTBC_01064___14050	MTBC_00917___18754	MTBC_00939___22896	MTBC_00927___26912	MTBC_00894___31041	MTBC_00893___35145	MTBC_00947___39303	MTBC_00910___43425	MTBC_00928___47544	MTBC_00924___51691	MTBC_00919___55830	MTBC_00914___59955	MTBC_00829___63986	MTBC_01186___68468	MTBC_00936___73566	MTBC_00915___77762	MTBC_01171___82117	MTBC_00929___87168	MTBC_00921___91356	MTBC_00925___95472	MTBC_00926___99619	MTBC_00919___103771	MTBC_00922___107920	MTBC_00919___112063	MTBC_00919___116185	MTBC_00929___120324	MTBC_00918___124463	MTBC_00918___128601	MTBC_00922___132734	MTBC_00942___136899	MTBC_00924___141133	MTBC_00923___145279
group_10702		Rv0880_Rv0880	199	199	1	1	9328				152	431	428	MTBC_00930	MTBC_00927___927	MTBC_00931___5042	MTBC_01073___9311	MTBC_01085___14071	MTBC_00933___18770	MTBC_00955___22912	MTBC_00944___26929	MTBC_00912___31059	MTBC_00908___35160	MTBC_00961___39317	MTBC_00926___43441	MTBC_00944___47560	MTBC_00940___51707	MTBC_00935___55846	MTBC_00930___59971	MTBC_00845___64002	MTBC_01203___68485	MTBC_00953___73583	MTBC_00931___77778	MTBC_01190___82136	MTBC_00945___87184	MTBC_00937___91372	MTBC_00941___95488	MTBC_00942___99635	MTBC_00935___103787	MTBC_00939___107937	MTBC_00935___112079	MTBC_00935___116201	MTBC_00945___120340	MTBC_00934___124479	MTBC_00934___128617	MTBC_00938___132750	MTBC_00957___136914	MTBC_00940___141149	MTBC_00938___145294
group_10707		Rv0967_csoR	199	199	1	1	9049				359	371	359	MTBC_01023	MTBC_01022___1022	MTBC_01023___5134	MTBC_01176___9414	MTBC_01192___14178	MTBC_01028___18865	MTBC_01048___23005	MTBC_01054___27039	MTBC_01010___31157	MTBC_01004___35256	MTBC_01055___39411	MTBC_01018___43533	MTBC_01036___47652	MTBC_01032___51799	MTBC_01027___55938	MTBC_01022___60063	MTBC_00937___64094	MTBC_01328___68610	MTBC_01050___73680	MTBC_01024___77871	MTBC_01307___82253	MTBC_01044___87283	MTBC_01029___91464	MTBC_01033___95580	MTBC_01034___99727	MTBC_01030___103882	MTBC_01031___108029	MTBC_01027___112171	MTBC_01027___116293	MTBC_01037___120432	MTBC_01026___124571	MTBC_01026___128709	MTBC_01030___132842	MTBC_01054___137011	MTBC_01032___141241	MTBC_01030___145386
group_10709		Rv0981_mprA	199	199	1	1	820				527	692	691	MTBC_01037	MTBC_01036___1036	MTBC_01039___5150	MTBC_01198___9436	MTBC_01209___14195	MTBC_01043___18880	MTBC_01063___23020	MTBC_01069___27054	MTBC_01025___31172	MTBC_01020___35272	MTBC_01070___39426	MTBC_01030___43545	MTBC_01052___47668	MTBC_01046___51813	MTBC_01041___55952	MTBC_01037___60078	MTBC_00951___64108	MTBC_01349___68631	MTBC_01064___73694	MTBC_01038___77885	MTBC_01333___82279	MTBC_01059___87298	MTBC_01043___91478	MTBC_01048___95595	MTBC_01049___99742	MTBC_01045___103897	MTBC_01045___108043	MTBC_01044___112188	MTBC_01043___116309	MTBC_01052___120447	MTBC_01042___124587	MTBC_01041___128724	MTBC_01046___132858	MTBC_01072___137029	MTBC_01046___141255	MTBC_01049___145405
group_10716		Rv1015c_rplY	199	199	1	1	889				548	770	647	MTBC_01072	MTBC_01071___1071	MTBC_01074___5185	MTBC_01239___9477	MTBC_01243___14229	MTBC_01078___18915	MTBC_01098___23055	MTBC_01104___27089	MTBC_01060___31207	MTBC_01058___35310	MTBC_01107___39463	MTBC_01065___43580	MTBC_01087___47703	MTBC_01081___51848	MTBC_01076___55987	MTBC_01072___60113	MTBC_00986___64143	MTBC_01399___68681	MTBC_01099___73729	MTBC_01073___77920	MTBC_01375___82321	MTBC_01094___87333	MTBC_01078___91513	MTBC_01083___95630	MTBC_01084___99777	MTBC_01080___103932	MTBC_01080___108078	MTBC_01079___112223	MTBC_01078___116344	MTBC_01087___120482	MTBC_01077___124622	MTBC_01076___128759	MTBC_01081___132893	MTBC_01107___137064	MTBC_01081___141290	MTBC_01084___145440
group_10721		Rv1081c_Rv1081c	199	199	1	1	1126				434	434	434	MTBC_01149	MTBC_01146___1146	MTBC_01150___5261	MTBC_01319___9557	MTBC_01330___14316	MTBC_01152___18989	MTBC_01173___23130	MTBC_01191___27176	MTBC_01147___31294	MTBC_01125___35377	MTBC_01175___39531	MTBC_01140___43655	MTBC_01163___47779	MTBC_01155___51922	MTBC_01151___56062	MTBC_01150___60191	MTBC_01061___64218	MTBC_01491___68773	MTBC_01175___73805	MTBC_01148___77995	MTBC_01462___82408	MTBC_01172___87411	MTBC_01153___91588	MTBC_01159___95706	MTBC_01160___99853	MTBC_01158___104010	MTBC_01155___108153	MTBC_01155___112299	MTBC_01155___116421	MTBC_01164___120559	MTBC_01154___124699	MTBC_01150___128833	MTBC_01158___132970	MTBC_01185___137142	MTBC_01156___141365	MTBC_01161___145517
group_10728		Rv1153c_omt	199	199	1	1	83				713	848	845	MTBC_01230	MTBC_01225___1225	MTBC_01229___5340	MTBC_01416___9654	MTBC_01416___14402	MTBC_01229___19066	MTBC_01244___23201	MTBC_01262___27247	MTBC_01218___31365	MTBC_01199___35451	MTBC_01251___39607	MTBC_01216___43731	MTBC_01240___47856	MTBC_01233___52000	MTBC_01227___56138	MTBC_01228___60269	MTBC_01137___64294	MTBC_01587___68869	MTBC_01252___73882	MTBC_01223___78070	MTBC_01564___82510	MTBC_01248___87487	MTBC_01232___91667	MTBC_01237___95784	MTBC_01238___99931	MTBC_01236___104088	MTBC_01233___108231	MTBC_01230___112374	MTBC_01233___116499	MTBC_01243___120638	MTBC_01233___124778	MTBC_01229___128912	MTBC_01237___133049	MTBC_01262___137219	MTBC_01234___141443	MTBC_01238___145594
group_10730		Rv1177_fdxC	199	199	1	1	370				254	326	325	MTBC_01258	MTBC_01253___1253	MTBC_01257___5368	MTBC_01446___9684	MTBC_01447___14433	MTBC_01257___19094	MTBC_01273___23230	MTBC_01291___27276	MTBC_01246___31393	MTBC_01227___35479	MTBC_01280___39636	MTBC_01244___43759	MTBC_01268___47884	MTBC_01261___52028	MTBC_01255___56166	MTBC_01256___60297	MTBC_01165___64322	MTBC_01622___68904	MTBC_01280___73910	MTBC_01251___78098	MTBC_01596___82542	MTBC_01276___87515	MTBC_01260___91695	MTBC_01265___95812	MTBC_01266___99959	MTBC_01264___104116	MTBC_01261___108259	MTBC_01258___112402	MTBC_01261___116527	MTBC_01271___120666	MTBC_01261___124806	MTBC_01257___128940	MTBC_01265___133077	MTBC_01290___137247	MTBC_01262___141471	MTBC_01266___145622
group_10731		Rv1202_dapE	199	199	1	1	611				908	1064	1062	MTBC_01282	MTBC_01277___1277	MTBC_01281___5392	MTBC_01474___9712	MTBC_01478___14464	MTBC_01281___19118	MTBC_01298___23255	MTBC_01314___27299	MTBC_01270___31417	MTBC_01251___35503	MTBC_01303___39659	MTBC_01268___43783	MTBC_01292___47908	MTBC_01285___52052	MTBC_01279___56190	MTBC_01280___60321	MTBC_01189___64346	MTBC_01658___68940	MTBC_01304___73934	MTBC_01275___78122	MTBC_01626___82572	MTBC_01300___87539	MTBC_01284___91719	MTBC_01289___95836	MTBC_01290___99983	MTBC_01288___104140	MTBC_01285___108283	MTBC_01282___112426	MTBC_01285___116551	MTBC_01295___120690	MTBC_01285___124830	MTBC_01281___128964	MTBC_01289___133101	MTBC_01315___137272	MTBC_01286___141495	MTBC_01290___145646
group_10739		Rv1282c_oppC	199	199	1	1	4256				368	875	872	MTBC_01364	MTBC_01360___1360	MTBC_01362___5473	MTBC_01565___9803	MTBC_01579___14565	MTBC_01362___19199	MTBC_01381___23338	MTBC_01402___27387	MTBC_01352___31499	MTBC_01334___35586	MTBC_01385___39741	MTBC_01349___43864	MTBC_01373___47989	MTBC_01360___52127	MTBC_01360___56271	MTBC_01361___60402	MTBC_01270___64427	MTBC_01766___69048	MTBC_01388___74018	MTBC_01357___78204	MTBC_01731___82677	MTBC_01385___87624	MTBC_01365___91800	MTBC_01370___95917	MTBC_01365___100058	MTBC_01370___104222	MTBC_01360___108358	MTBC_01364___112508	MTBC_01361___116627	MTBC_01370___120765	MTBC_01360___124905	MTBC_01356___129039	MTBC_01370___133182	MTBC_01391___137348	MTBC_01368___141577	MTBC_01371___145727
group_10742		Rv1289_Rv1289	199	199	1	1	4276				632	722	632	MTBC_01371	MTBC_01367___1367	MTBC_01369___5480	MTBC_01573___9811	MTBC_01587___14573	MTBC_01369___19206	MTBC_01388___23345	MTBC_01409___27394	MTBC_01359___31506	MTBC_01341___35593	MTBC_01392___39748	MTBC_01356___43871	MTBC_01380___47996	MTBC_01367___52134	MTBC_01367___56278	MTBC_01368___60409	MTBC_01277___64434	MTBC_01776___69058	MTBC_01395___74025	MTBC_01364___78211	MTBC_01738___82684	MTBC_01391___87630	MTBC_01372___91807	MTBC_01377___95924	MTBC_01372___100065	MTBC_01377___104229	MTBC_01368___108366	MTBC_01371___112515	MTBC_01368___116634	MTBC_01377___120772	MTBC_01367___124912	MTBC_01363___129046	MTBC_01377___133189	MTBC_01398___137355	MTBC_01375___141584	MTBC_01378___145734
group_10745		Rv1342c_Rv1342c	199	199	1	1	1510				290	542	362	MTBC_01430	MTBC_01426___1426	MTBC_01429___5540	MTBC_01640___9878	MTBC_01657___14643	MTBC_01429___19266	MTBC_01443___23400	MTBC_01482___27467	MTBC_01419___31566	MTBC_01401___35653	MTBC_01450___39806	MTBC_01416___43931	MTBC_01439___48055	MTBC_01426___52193	MTBC_01426___56337	MTBC_01430___60471	MTBC_01335___64492	MTBC_01845___69127	MTBC_01457___74087	MTBC_01423___78270	MTBC_01807___82753	MTBC_01449___87688	MTBC_01433___91868	MTBC_01436___95983	MTBC_01432___100125	MTBC_01436___104288	MTBC_01426___108424	MTBC_01431___112575	MTBC_01428___116694	MTBC_01437___120832	MTBC_01426___124971	MTBC_01422___129105	MTBC_01436___133248	MTBC_01458___137415	MTBC_01434___141643	MTBC_01437___145793
group_10746		Rv1344_mbtL	199	199	1	1	1512				254	320	255	MTBC_01432	MTBC_01428___1428	MTBC_01431___5542	MTBC_01642___9880	MTBC_01659___14645	MTBC_01431___19268	MTBC_01445___23402	MTBC_01484___27469	MTBC_01421___31568	MTBC_01403___35655	MTBC_01452___39808	MTBC_01418___43933	MTBC_01441___48057	MTBC_01428___52195	MTBC_01428___56339	MTBC_01432___60473	MTBC_01337___64494	MTBC_01847___69129	MTBC_01459___74089	MTBC_01425___78272	MTBC_01809___82755	MTBC_01451___87690	MTBC_01435___91870	MTBC_01438___95985	MTBC_01434___100127	MTBC_01438___104290	MTBC_01428___108426	MTBC_01433___112577	MTBC_01430___116696	MTBC_01439___120834	MTBC_01428___124973	MTBC_01424___129107	MTBC_01438___133250	MTBC_01460___137417	MTBC_01436___141645	MTBC_01439___145795
group_10747		Rv1347c_mbtK	199	199	1	1	1521				179	632	626	MTBC_01435	MTBC_01431___1431	MTBC_01434___5545	MTBC_01645___9883	MTBC_01663___14649	MTBC_01434___19271	MTBC_01448___23405	MTBC_01487___27472	MTBC_01424___31571	MTBC_01406___35658	MTBC_01455___39811	MTBC_01421___43936	MTBC_01444___48060	MTBC_01431___52198	MTBC_01431___56342	MTBC_01435___60476	MTBC_01340___64497	MTBC_01851___69133	MTBC_01462___74092	MTBC_01428___78275	MTBC_01813___82759	MTBC_01454___87693	MTBC_01438___91873	MTBC_01441___95988	MTBC_01437___100130	MTBC_01441___104293	MTBC_01431___108429	MTBC_01436___112580	MTBC_01433___116699	MTBC_01442___120837	MTBC_01431___124976	MTBC_01427___129110	MTBC_01441___133253	MTBC_01463___137420	MTBC_01439___141648	MTBC_01442___145798
group_10749		Rv1357c_Rv1357c	199	199	1	1	1550				440	923	865	MTBC_01446	MTBC_01442___1442	MTBC_01445___5556	MTBC_01659___9897	MTBC_01677___14663	MTBC_01445___19282	MTBC_01459___23416	MTBC_01498___27483	MTBC_01434___31581	MTBC_01417___35669	MTBC_01466___39822	MTBC_01432___43947	MTBC_01455___48071	MTBC_01442___52209	MTBC_01442___56353	MTBC_01446___60487	MTBC_01351___64508	MTBC_01865___69147	MTBC_01474___74104	MTBC_01439___78286	MTBC_01830___82776	MTBC_01465___87704	MTBC_01449___91884	MTBC_01452___95999	MTBC_01448___100141	MTBC_01449___104301	MTBC_01442___108440	MTBC_01447___112591	MTBC_01444___116710	MTBC_01453___120848	MTBC_01442___124987	MTBC_01438___129121	MTBC_01452___133264	MTBC_01475___137432	MTBC_01450___141659	MTBC_01453___145809
group_10755		Rv1438_tpi	199	199	1	1	12399				356	950	783	MTBC_01528	MTBC_01525___1525	MTBC_01527___5638	MTBC_01756___9994	MTBC_01775___14761	MTBC_01526___19363	MTBC_01541___23498	MTBC_01576___27561	MTBC_01516___31663	MTBC_01497___35749	MTBC_01548___39904	MTBC_01512___44027	MTBC_01541___48157	MTBC_01525___52292	MTBC_01525___56436	MTBC_01527___60568	MTBC_01433___64590	MTBC_01976___69258	MTBC_01555___74185	MTBC_01519___78366	MTBC_01942___82888	MTBC_01547___87786	MTBC_01530___91965	MTBC_01536___96083	MTBC_01531___100224	MTBC_01531___104383	MTBC_01525___108523	MTBC_01529___112673	MTBC_01526___116792	MTBC_01536___120931	MTBC_01524___125069	MTBC_01520___129203	MTBC_01538___133350	MTBC_01560___137517	MTBC_01531___141740	MTBC_01538___145894
group_10757		Rv1487_Rv1487	199	199	1	1	15542				200	434	432	MTBC_01583	MTBC_01581___1581	MTBC_01587___5698	MTBC_01819___10057	MTBC_01840___14826	MTBC_01580___19417	MTBC_01593___23550	MTBC_01631___27616	MTBC_01569___31717	MTBC_01552___35804	MTBC_01603___39959	MTBC_01566___44081	MTBC_01597___48213	MTBC_01583___52350	MTBC_01580___56491	MTBC_01584___60625	MTBC_01486___64644	MTBC_02044___69326	MTBC_01609___74239	MTBC_01573___78420	MTBC_02011___82957	MTBC_01607___87846	MTBC_01585___92020	MTBC_01593___96140	MTBC_01588___100281	MTBC_01586___104438	MTBC_01579___108577	MTBC_01584___112728	MTBC_01581___116847	MTBC_01595___120990	MTBC_01579___125124	MTBC_01576___129259	MTBC_01595___133407	MTBC_01611___137568	MTBC_01585___141794	MTBC_01591___145947
group_10760		Rv1528c_papA4	199	199	1	1	10341				281	440	437	MTBC_01627	MTBC_01625___1625	MTBC_01631___5742	MTBC_01872___10110	MTBC_01891___14877	MTBC_01624___19461	MTBC_01638___23595	MTBC_01676___27661	MTBC_01616___31764	MTBC_01596___35848	MTBC_01649___40005	MTBC_01611___44126	MTBC_01641___48257	MTBC_01630___52397	MTBC_01627___56538	MTBC_01628___60669	MTBC_01530___64688	MTBC_02097___69379	MTBC_01653___74283	MTBC_01618___78465	MTBC_02075___83021	MTBC_01652___87891	MTBC_01629___92064	MTBC_01637___96184	MTBC_01632___100325	MTBC_01630___104482	MTBC_01623___108621	MTBC_01628___112772	MTBC_01625___116891	MTBC_01639___121034	MTBC_01623___125168	MTBC_01620___129303	MTBC_01639___133451	MTBC_01661___137618	MTBC_01629___141838	MTBC_01635___145991
group_10761		Rv1535_Rv1535	199	199	1	1	10312				230	236	235	MTBC_01634	MTBC_01632___1632	MTBC_01638___5749	MTBC_01881___10119	MTBC_01898___14884	MTBC_01631___19468	MTBC_01645___23602	MTBC_01683___27668	MTBC_01624___31772	MTBC_01603___35855	MTBC_01657___40013	MTBC_01618___44133	MTBC_01648___48264	MTBC_01637___52404	MTBC_01634___56545	MTBC_01635___60676	MTBC_01537___64695	MTBC_02105___69387	MTBC_01661___74291	MTBC_01625___78472	MTBC_02083___83029	MTBC_01659___87898	MTBC_01636___92071	MTBC_01644___96191	MTBC_01639___100332	MTBC_01637___104489	MTBC_01630___108628	MTBC_01635___112779	MTBC_01632___116898	MTBC_01646___121041	MTBC_01630___125175	MTBC_01627___129310	MTBC_01646___133458	MTBC_01668___137625	MTBC_01636___141845	MTBC_01642___145998
group_10764		Rv1561_vapC11	199	199	1	1	11306				365	404	403	MTBC_01662	MTBC_01660___1660	MTBC_01666___5777	MTBC_01910___10148	MTBC_01928___14914	MTBC_01658___19495	MTBC_01670___23627	MTBC_01709___27694	MTBC_01651___31799	MTBC_01631___35883	MTBC_01684___40040	MTBC_01646___44161	MTBC_01675___48291	MTBC_01664___52431	MTBC_01661___56572	MTBC_01662___60703	MTBC_01564___64722	MTBC_02143___69425	MTBC_01689___74319	MTBC_01651___78498	MTBC_02115___83061	MTBC_01686___87925	MTBC_01663___92098	MTBC_01671___96218	MTBC_01666___100359	MTBC_01663___104515	MTBC_01657___108655	MTBC_01662___112806	MTBC_01659___116925	MTBC_01673___121068	MTBC_01657___125202	MTBC_01654___129337	MTBC_01673___133485	MTBC_01695___137652	MTBC_01663___141872	MTBC_01669___146025
group_10767		Rv1636_TB15.3	199	199	1	1	11499				389	527	440	MTBC_01723	MTBC_01721___1721	MTBC_01727___5838	MTBC_01976___10214	MTBC_02017___15003	MTBC_01719___19556	MTBC_01731___23688	MTBC_01773___27758	MTBC_01713___31861	MTBC_01699___35951	MTBC_01749___40105	MTBC_01707___44222	MTBC_01737___48353	MTBC_01726___52493	MTBC_01722___56633	MTBC_01725___60766	MTBC_01625___64783	MTBC_02240___69522	MTBC_01765___74395	MTBC_01728___78575	MTBC_02203___83149	MTBC_01763___88002	MTBC_01725___92160	MTBC_01733___96280	MTBC_01728___100421	MTBC_01740___104592	MTBC_01719___108717	MTBC_01724___112868	MTBC_01720___116986	MTBC_01734___121129	MTBC_01719___125264	MTBC_01716___129399	MTBC_01735___133547	MTBC_01762___137719	MTBC_01740___141949	MTBC_01731___146087
group_10768		Rv1649_pheS	199	199	1	1	11525				818	1058	1056	MTBC_01737	MTBC_01735___1735	MTBC_01741___5852	MTBC_01992___10230	MTBC_02032___15018	MTBC_01733___19570	MTBC_01745___23702	MTBC_01787___27772	MTBC_01727___31875	MTBC_01713___35965	MTBC_01763___40119	MTBC_01721___44236	MTBC_01751___48367	MTBC_01740___52507	MTBC_01736___56647	MTBC_01739___60780	MTBC_01640___64798	MTBC_02264___69546	MTBC_01780___74410	MTBC_01742___78589	MTBC_02219___83165	MTBC_01778___88017	MTBC_01739___92174	MTBC_01747___96294	MTBC_01742___100435	MTBC_01754___104606	MTBC_01733___108731	MTBC_01738___112882	MTBC_01734___117000	MTBC_01748___121143	MTBC_01733___125278	MTBC_01730___129413	MTBC_01749___133561	MTBC_01776___137733	MTBC_01754___141963	MTBC_01745___146101
group_10770		Rv1690_lprJ	199	199	1	1	15777				302	419	383	MTBC_01777	MTBC_01776___1776	MTBC_01781___5892	MTBC_02045___10283	MTBC_02082___15068	MTBC_01775___19612	MTBC_01787___23744	MTBC_01826___27811	MTBC_01766___31914	MTBC_01754___36006	MTBC_01802___40158	MTBC_01761___44276	MTBC_01791___48407	MTBC_01780___52547	MTBC_01776___56687	MTBC_01779___60820	MTBC_01680___64838	MTBC_02328___69610	MTBC_01820___74450	MTBC_01784___78631	MTBC_02272___83218	MTBC_01821___88060	MTBC_01779___92214	MTBC_01789___96336	MTBC_01784___100477	MTBC_01796___104648	MTBC_01773___108771	MTBC_01781___112925	MTBC_01774___117040	MTBC_01788___121183	MTBC_01773___125318	MTBC_01770___129453	MTBC_01789___133601	MTBC_01820___137777	MTBC_01794___142003	MTBC_01785___146141
group_10773		Rv1708_Rv1708	199	199	1	1	7013				701	863	862	MTBC_01798	MTBC_01797___1797	MTBC_01802___5913	MTBC_02068___10306	MTBC_02105___15091	MTBC_01796___19633	MTBC_01808___23765	MTBC_01845___27830	MTBC_01787___31935	MTBC_01776___36028	MTBC_01823___40179	MTBC_01782___44297	MTBC_01812___48428	MTBC_01801___52568	MTBC_01797___56708	MTBC_01800___60841	MTBC_01701___64859	MTBC_02352___69634	MTBC_01841___74471	MTBC_01805___78652	MTBC_02301___83247	MTBC_01842___88081	MTBC_01800___92235	MTBC_01810___96357	MTBC_01805___100498	MTBC_01817___104669	MTBC_01794___108792	MTBC_01802___112946	MTBC_01795___117061	MTBC_01809___121204	MTBC_01794___125339	MTBC_01791___129474	MTBC_01810___133622	MTBC_01842___137799	MTBC_01815___142024	MTBC_01806___146162
group_10784		Rv1829_Rv1829	199	199	1	1	15234				272	515	492	MTBC_01916	MTBC_01914___1914	MTBC_01920___6031	MTBC_02206___10444	MTBC_02249___15235	MTBC_01925___19762	MTBC_01940___23897	MTBC_01976___27961	MTBC_01907___32055	MTBC_01908___36160	MTBC_01953___40309	MTBC_01899___44414	MTBC_01929___48545	MTBC_01930___52697	MTBC_01925___56836	MTBC_01929___60970	MTBC_01830___64988	MTBC_02516___69798	MTBC_01968___74598	MTBC_01926___78773	MTBC_02452___83398	MTBC_01966___88205	MTBC_01918___92353	MTBC_01927___96474	MTBC_01932___100625	MTBC_01949___104801	MTBC_01921___108919	MTBC_01918___113062	MTBC_01921___117187	MTBC_01937___121332	MTBC_01921___125466	MTBC_01917___129600	MTBC_01927___133739	MTBC_01975___137932	MTBC_01941___142150	MTBC_01922___146278
group_10794		Rv1924c_Rv1924c	199	199	1	1	16208				260	380	379	MTBC_02017	MTBC_02006___2006	MTBC_02021___6132	MTBC_02318___10556	MTBC_02360___15346	MTBC_02023___19860	MTBC_02039___23996	MTBC_02091___28076	MTBC_02004___32152	MTBC_02003___36255	MTBC_02049___40405	MTBC_02000___44515	MTBC_02029___48645	MTBC_02030___52797	MTBC_02025___56936	MTBC_02030___61071	MTBC_01934___65092	MTBC_02647___69929	MTBC_02068___74698	MTBC_02024___78871	MTBC_02580___83526	MTBC_02067___88306	MTBC_02019___92454	MTBC_02027___96574	MTBC_02035___100728	MTBC_02048___104900	MTBC_02025___109023	MTBC_02018___113162	MTBC_02022___117288	MTBC_02037___121432	MTBC_02022___125567	MTBC_02018___129701	MTBC_02027___133839	MTBC_02075___138032	MTBC_02040___142249	MTBC_02022___146378
group_10805		Rv1991A_mazE6	199	199	1	1	16395				179	248	189	MTBC_02101	MTBC_02090___2090	MTBC_02104___6215	MTBC_02406___10644	MTBC_02443___15429	MTBC_02101___19938	MTBC_02103___24060	MTBC_02159___28144	MTBC_02096___32244	MTBC_02082___36334	MTBC_02113___40469	MTBC_02084___44599	MTBC_02107___48723	MTBC_02108___52875	MTBC_02102___57013	MTBC_02108___61149	MTBC_02011___65169	MTBC_02733___70015	MTBC_02146___74776	MTBC_02102___78949	MTBC_02666___83612	MTBC_02145___88384	MTBC_02096___92531	MTBC_02105___96652	MTBC_02113___100806	MTBC_02125___104977	MTBC_02102___109100	MTBC_02096___113240	MTBC_02100___117366	MTBC_02115___121510	MTBC_02100___125645	MTBC_02096___129779	MTBC_02105___133917	MTBC_02155___138112	MTBC_02117___142326	MTBC_02100___146456
group_10812		Rv2078_Rv2078	199	199	1	1	13572				203	314	313	MTBC_02198	MTBC_02184___2184	MTBC_02201___6312	MTBC_02506___10744	MTBC_02551___15537	MTBC_02191___20028	MTBC_02191___24148	MTBC_02252___28237	MTBC_02190___32338	MTBC_02169___36421	MTBC_02216___40572	MTBC_02181___44696	MTBC_02196___48812	MTBC_02197___52964	MTBC_02188___57099	MTBC_02197___61238	MTBC_02103___65261	MTBC_02846___70128	MTBC_02238___74868	MTBC_02190___79037	MTBC_02781___83727	MTBC_02236___88475	MTBC_02184___92619	MTBC_02195___96742	MTBC_02202___100895	MTBC_02214___105066	MTBC_02193___109191	MTBC_02184___113328	MTBC_02192___117458	MTBC_02207___121602	MTBC_02189___125734	MTBC_02185___129868	MTBC_02193___134005	MTBC_02249___138206	MTBC_02205___142414	MTBC_02189___146545
group_10816		Rv2121c_hisG	199	199	1	1	13770				641	854	851	MTBC_02242	MTBC_02228___2228	MTBC_02245___6356	MTBC_02553___10791	MTBC_02599___15585	MTBC_02234___20071	MTBC_02231___24188	MTBC_02296___28281	MTBC_02236___32384	MTBC_02225___36477	MTBC_02264___40620	MTBC_02223___44738	MTBC_02237___48853	MTBC_02239___53006	MTBC_02230___57141	MTBC_02239___61280	MTBC_02150___65308	MTBC_02895___70177	MTBC_02284___74914	MTBC_02231___79078	MTBC_02842___83788	MTBC_02281___88520	MTBC_02224___92659	MTBC_02237___96784	MTBC_02244___100937	MTBC_02255___105107	MTBC_02235___109233	MTBC_02226___113370	MTBC_02236___117502	MTBC_02250___121645	MTBC_02231___125776	MTBC_02227___129910	MTBC_02235___134047	MTBC_02296___138253	MTBC_02247___142456	MTBC_02230___146586
group_10819		Rv2171_lppM	199	199	1	1	5218				653	683	682	MTBC_02296	MTBC_02282___2282	MTBC_02298___6409	MTBC_02619___10857	MTBC_02662___15648	MTBC_02288___20125	MTBC_02282___24239	MTBC_02349___28334	MTBC_02289___32437	MTBC_02277___36529	MTBC_02317___40673	MTBC_02277___44792	MTBC_02291___48907	MTBC_02292___53059	MTBC_02281___57192	MTBC_02291___61332	MTBC_02204___65362	MTBC_02956___70238	MTBC_02343___74973	MTBC_02284___79131	MTBC_02919___83865	MTBC_02335___88574	MTBC_02278___92713	MTBC_02289___96836	MTBC_02298___100991	MTBC_02308___105160	MTBC_02290___109288	MTBC_02280___113424	MTBC_02288___117554	MTBC_02304___121699	MTBC_02283___125828	MTBC_02279___129962	MTBC_02289___134101	MTBC_02349___138306	MTBC_02299___142508	MTBC_02284___146640
group_10820		Rv2172c_Rv2172c	199	199	1	1	5216				362	905	901	MTBC_02297	MTBC_02283___2283	MTBC_02299___6410	MTBC_02620___10858	MTBC_02663___15649	MTBC_02289___20126	MTBC_02283___24240	MTBC_02350___28335	MTBC_02290___32438	MTBC_02278___36530	MTBC_02318___40674	MTBC_02278___44793	MTBC_02292___48908	MTBC_02293___53060	MTBC_02282___57193	MTBC_02292___61333	MTBC_02205___65363	MTBC_02957___70239	MTBC_02344___74974	MTBC_02285___79132	MTBC_02920___83866	MTBC_02336___88575	MTBC_02279___92714	MTBC_02290___96837	MTBC_02299___100992	MTBC_02309___105161	MTBC_02291___109289	MTBC_02281___113425	MTBC_02289___117555	MTBC_02305___121700	MTBC_02284___125829	MTBC_02280___129963	MTBC_02290___134102	MTBC_02350___138307	MTBC_02300___142509	MTBC_02285___146641
group_10821		Rv2185c_TB16.3	199	199	1	1	5189				248	434	433	MTBC_02311	MTBC_02297___2297	MTBC_02313___6424	MTBC_02635___10873	MTBC_02677___15663	MTBC_02302___20139	MTBC_02296___24253	MTBC_02362___28347	MTBC_02310___32458	MTBC_02291___36543	MTBC_02330___40686	MTBC_02291___44806	MTBC_02305___48921	MTBC_02306___53073	MTBC_02295___57206	MTBC_02305___61346	MTBC_02218___65376	MTBC_02975___70257	MTBC_02358___74988	MTBC_02298___79145	MTBC_02935___83881	MTBC_02349___88588	MTBC_02293___92728	MTBC_02303___96850	MTBC_02312___101005	MTBC_02322___105174	MTBC_02304___109302	MTBC_02294___113438	MTBC_02302___117568	MTBC_02318___121713	MTBC_02298___125843	MTBC_02293___129976	MTBC_02303___134115	MTBC_02364___138321	MTBC_02313___142522	MTBC_02298___146654
group_10823		Rv2186c_Rv2186c	199	199	1	1	5187				389	455	389	MTBC_02312	MTBC_02298___2298	MTBC_02314___6425	MTBC_02636___10874	MTBC_02678___15664	MTBC_02303___20140	MTBC_02297___24254	MTBC_02363___28348	MTBC_02311___32459	MTBC_02292___36544	MTBC_02331___40687	MTBC_02292___44807	MTBC_02306___48922	MTBC_02307___53074	MTBC_02296___57207	MTBC_02306___61347	MTBC_02219___65377	MTBC_02976___70258	MTBC_02359___74989	MTBC_02299___79146	MTBC_02936___83882	MTBC_02350___88589	MTBC_02294___92729	MTBC_02304___96851	MTBC_02313___101006	MTBC_02323___105175	MTBC_02305___109303	MTBC_02295___113439	MTBC_02303___117569	MTBC_02319___121714	MTBC_02299___125844	MTBC_02294___129977	MTBC_02304___134116	MTBC_02365___138322	MTBC_02314___142523	MTBC_02299___146655
group_10832		Rv2358_smtB	199	199	1	1	6593				218	407	406	MTBC_02491	MTBC_02476___2476	MTBC_02492___6603	MTBC_02843___11081	MTBC_02888___15874	MTBC_02481___20318	MTBC_02466___24423	MTBC_02538___28523	MTBC_02492___32640	MTBC_02476___36728	MTBC_02523___40879	MTBC_02477___44992	MTBC_02489___49105	MTBC_02490___53257	MTBC_02479___57390	MTBC_02486___61527	MTBC_02405___65563	MTBC_03221___70503	MTBC_02545___75175	MTBC_02476___79323	MTBC_03167___84113	MTBC_02535___88774	MTBC_02472___92907	MTBC_02487___97034	MTBC_02496___101189	MTBC_02503___105355	MTBC_02485___109483	MTBC_02475___113619	MTBC_02484___117750	MTBC_02505___121900	MTBC_02481___126026	MTBC_02478___130161	MTBC_02486___134298	MTBC_02557___138514	MTBC_02493___142702	MTBC_02483___146839
group_10838		Rv2470_glbO	199	199	1	1	17258				386	404	387	MTBC_02606	MTBC_02591___2591	MTBC_02608___6719	MTBC_02985___11223	MTBC_03035___16021	MTBC_02595___20432	MTBC_02580___24537	MTBC_02655___28640	MTBC_02609___32757	MTBC_02597___36849	MTBC_02636___40992	MTBC_02591___45106	MTBC_02607___49223	MTBC_02606___53373	MTBC_02595___57506	MTBC_02600___61641	MTBC_02519___65677	MTBC_03375___70657	MTBC_02660___75290	MTBC_02591___79438	MTBC_03318___84264	MTBC_02652___88891	MTBC_02587___93022	MTBC_02604___97151	MTBC_02613___101306	MTBC_02617___105469	MTBC_02600___109598	MTBC_02592___113736	MTBC_02599___117865	MTBC_02621___122016	MTBC_02596___126141	MTBC_02594___130277	MTBC_02600___134412	MTBC_02672___138629	MTBC_02608___142817	MTBC_02599___146955
group_10844		Rv2575_Rv2575	199	199	1	1	6892				761	1091	881	MTBC_02709	MTBC_02694___2694	MTBC_02712___6823	MTBC_03116___11354	MTBC_03169___16155	MTBC_02699___20536	MTBC_02688___24645	MTBC_02772___28758	MTBC_02716___32864	MTBC_02703___36955	MTBC_02738___41094	MTBC_02694___45209	MTBC_02718___49334	MTBC_02712___53479	MTBC_02701___57612	MTBC_02705___61746	MTBC_02625___65783	MTBC_03519___70801	MTBC_02769___75399	MTBC_02697___79544	MTBC_03477___84423	MTBC_02763___89002	MTBC_02697___93132	MTBC_02712___97259	MTBC_02724___101417	MTBC_02726___105578	MTBC_02706___109704	MTBC_02702___113846	MTBC_02706___117972	MTBC_02732___122127	MTBC_02704___126249	MTBC_02701___130384	MTBC_02706___134518	MTBC_02793___138750	MTBC_02713___142922	MTBC_02708___147064
group_10846		Rv2597_Rv2597	199	199	1	1	10991				425	620	617	MTBC_02731	MTBC_02716___2716	MTBC_02735___6846	MTBC_03142___11380	MTBC_03195___16181	MTBC_02721___20558	MTBC_02710___24667	MTBC_02796___28782	MTBC_02739___32887	MTBC_02726___36978	MTBC_02761___41117	MTBC_02716___45231	MTBC_02740___49356	MTBC_02734___53501	MTBC_02723___57634	MTBC_02727___61768	MTBC_02647___65805	MTBC_03548___70830	MTBC_02792___75422	MTBC_02719___79566	MTBC_03504___84450	MTBC_02785___89024	MTBC_02719___93154	MTBC_02734___97281	MTBC_02746___101439	MTBC_02748___105600	MTBC_02728___109726	MTBC_02724___113868	MTBC_02728___117994	MTBC_02754___122149	MTBC_02726___126271	MTBC_02723___130406	MTBC_02728___134540	MTBC_02818___138775	MTBC_02735___142944	MTBC_02730___147086
group_10849		Rv2694c_Rv2694c	199	199	1	1	6107				128	410	367	MTBC_02830	MTBC_02815___2815	MTBC_02834___6945	MTBC_03247___11485	MTBC_03301___16287	MTBC_02821___20658	MTBC_02795___24752	MTBC_02882___28868	MTBC_02826___32974	MTBC_02808___37060	MTBC_02846___41202	MTBC_02815___45330	MTBC_02839___49455	MTBC_02833___53600	MTBC_02822___57733	MTBC_02826___61867	MTBC_02746___65904	MTBC_03669___70951	MTBC_02896___75526	MTBC_02818___79665	MTBC_03630___84576	MTBC_02885___89124	MTBC_02818___93253	MTBC_02834___97381	MTBC_02847___101540	MTBC_02847___105699	MTBC_02827___109825	MTBC_02825___113969	MTBC_02827___118093	MTBC_02853___122248	MTBC_02826___126371	MTBC_02822___130505	MTBC_02827___134639	MTBC_02922___138879	MTBC_02834___143043	MTBC_02829___147185
group_10852		Rv2744c_35kd_ag	199	199	1	1	14189				518	812	810	MTBC_02878	MTBC_02863___2863	MTBC_02882___6993	MTBC_03305___11543	MTBC_03353___16339	MTBC_02869___20706	MTBC_02843___24800	MTBC_02929___28915	MTBC_02876___33024	MTBC_02856___37108	MTBC_02893___41249	MTBC_02864___45379	MTBC_02888___49504	MTBC_02882___53649	MTBC_02869___57780	MTBC_02874___61915	MTBC_02794___65952	MTBC_03726___71008	MTBC_02946___75576	MTBC_02866___79713	MTBC_03690___84636	MTBC_02934___89173	MTBC_02866___93301	MTBC_02883___97430	MTBC_02896___101589	MTBC_02895___105747	MTBC_02876___109874	MTBC_02874___114018	MTBC_02875___118141	MTBC_02902___122297	MTBC_02875___126420	MTBC_02870___130553	MTBC_02876___134688	MTBC_02971___138928	MTBC_02883___143092	MTBC_02878___147234
group_10857		Rv2801A_mazE9	199	199	1	1	14654				218	230	218	MTBC_02935	MTBC_02921___2921	MTBC_02939___7050	MTBC_03372___11610	MTBC_03416___16402	MTBC_02926___20763	MTBC_02904___24861	MTBC_02985___28971	MTBC_02933___33081	MTBC_02913___37165	MTBC_02952___41308	MTBC_02921___45436	MTBC_02945___49561	MTBC_02939___53706	MTBC_02927___57838	MTBC_02931___61972	MTBC_02854___66012	MTBC_03794___71076	MTBC_03003___75633	MTBC_02924___79771	MTBC_03759___84705	MTBC_02993___89232	MTBC_02923___93358	MTBC_02942___97489	MTBC_02954___101647	MTBC_02952___105804	MTBC_02934___109932	MTBC_02932___114076	MTBC_02932___118198	MTBC_02959___122354	MTBC_02932___126477	MTBC_02927___130610	MTBC_02933___134745	MTBC_03029___138986	MTBC_02940___143149	MTBC_02936___147292
group_10861		Rv2856_nicT	199	199	1	1	14475				167	1118	1111	MTBC_02985	MTBC_02973___2974	MTBC_02989___7101	MTBC_03432___11673	MTBC_03482___16471	MTBC_02978___20816	MTBC_02958___24917	MTBC_03040___29027	MTBC_02987___33136	MTBC_02968___37221	MTBC_03006___41364	MTBC_02971___45487	MTBC_02997___49615	MTBC_02994___53763	MTBC_02984___57897	MTBC_02983___62028	MTBC_02908___66069	MTBC_03859___71144	MTBC_03060___75692	MTBC_02978___79827	MTBC_03830___84778	MTBC_03048___89289	MTBC_02975___93413	MTBC_02997___97546	MTBC_03009___101704	MTBC_03000___105853	MTBC_02988___109988	MTBC_02987___114133	MTBC_02986___118254	MTBC_03011___122408	MTBC_02986___126533	MTBC_02979___130664	MTBC_02985___134799	MTBC_03085___139044	MTBC_02994___143205	MTBC_02992___147350
group_10863		Rv2865_relF	199	199	1	1	14448				140	281	280	MTBC_02996	MTBC_02984___2985	MTBC_03000___7112	MTBC_03445___11686	MTBC_03495___16484	MTBC_02989___20827	MTBC_02969___24928	MTBC_03054___29041	MTBC_03001___33150	MTBC_02979___37232	MTBC_03022___41380	MTBC_02982___45498	MTBC_03008___49626	MTBC_03005___53774	MTBC_02995___57908	MTBC_02994___62039	MTBC_02919___66080	MTBC_03872___71157	MTBC_03071___75703	MTBC_02989___79838	MTBC_03844___84792	MTBC_03059___89300	MTBC_02986___93424	MTBC_03008___97557	MTBC_03020___101715	MTBC_03011___105864	MTBC_02999___109999	MTBC_02999___114145	MTBC_02997___118265	MTBC_03022___122419	MTBC_02997___126544	MTBC_02990___130675	MTBC_02996___134810	MTBC_03097___139056	MTBC_03005___143216	MTBC_03004___147362
group_10866		Rv2882c_frr	199	199	1	1	2011				509	716	557	MTBC_03012	MTBC_03000___3001	MTBC_03016___7128	MTBC_03462___11703	MTBC_03512___16501	MTBC_03005___20843	MTBC_02985___24944	MTBC_03070___29057	MTBC_03018___33167	MTBC_02996___37249	MTBC_03038___41396	MTBC_02998___45514	MTBC_03024___49642	MTBC_03021___53790	MTBC_03011___57924	MTBC_03010___62055	MTBC_02935___66096	MTBC_03891___71176	MTBC_03087___75719	MTBC_03005___79854	MTBC_03865___84813	MTBC_03075___89316	MTBC_03002___93440	MTBC_03024___97573	MTBC_03036___101731	MTBC_03027___105880	MTBC_03015___110015	MTBC_03015___114161	MTBC_03013___118281	MTBC_03038___122435	MTBC_03013___126560	MTBC_03006___130691	MTBC_03012___134826	MTBC_03113___139072	MTBC_03021___143232	MTBC_03020___147378
group_10867		Rv2901c_Rv2901c	199	199	1	1	2073				305	497	337	MTBC_03033	MTBC_03021___3022	MTBC_03037___7149	MTBC_03488___11729	MTBC_03534___16523	MTBC_03027___20865	MTBC_03006___24965	MTBC_03090___29077	MTBC_03047___33196	MTBC_03016___37269	MTBC_03063___41421	MTBC_03019___45535	MTBC_03045___49663	MTBC_03042___53811	MTBC_03032___57945	MTBC_03031___62076	MTBC_02956___66117	MTBC_03918___71203	MTBC_03108___75740	MTBC_03026___79875	MTBC_03889___84837	MTBC_03097___89338	MTBC_03025___93463	MTBC_03045___97594	MTBC_03057___101752	MTBC_03048___105901	MTBC_03036___110036	MTBC_03038___114184	MTBC_03034___118302	MTBC_03059___122456	MTBC_03034___126581	MTBC_03027___130712	MTBC_03033___134847	MTBC_03132___139091	MTBC_03042___143253	MTBC_03041___147399
group_10868		Rv2904c_rplS	199	199	1	1	2077				341	401	341	MTBC_03036	MTBC_03024___3025	MTBC_03040___7152	MTBC_03491___11732	MTBC_03537___16526	MTBC_03030___20868	MTBC_03009___24968	MTBC_03093___29080	MTBC_03050___33199	MTBC_03019___37272	MTBC_03066___41424	MTBC_03022___45538	MTBC_03048___49666	MTBC_03045___53814	MTBC_03035___57948	MTBC_03034___62079	MTBC_02959___66120	MTBC_03921___71206	MTBC_03111___75743	MTBC_03029___79878	MTBC_03892___84840	MTBC_03100___89341	MTBC_03028___93466	MTBC_03048___97597	MTBC_03060___101755	MTBC_03051___105904	MTBC_03039___110039	MTBC_03041___114187	MTBC_03037___118305	MTBC_03062___122459	MTBC_03037___126584	MTBC_03030___130715	MTBC_03036___134850	MTBC_03135___139094	MTBC_03045___143256	MTBC_03044___147402
group_10872		Rv2925c_rnc	199	199	1	1	2147				425	722	720	MTBC_03058	MTBC_03047___3048	MTBC_03063___7175	MTBC_03520___11761	MTBC_03562___16551	MTBC_03053___20891	MTBC_03031___24990	MTBC_03115___29102	MTBC_03072___33221	MTBC_03041___37294	MTBC_03088___41446	MTBC_03045___45561	MTBC_03070___49688	MTBC_03067___53836	MTBC_03057___57970	MTBC_03056___62101	MTBC_02983___66144	MTBC_03947___71232	MTBC_03133___75765	MTBC_03051___79900	MTBC_03922___84870	MTBC_03123___89364	MTBC_03050___93488	MTBC_03070___97619	MTBC_03082___101777	MTBC_03073___105926	MTBC_03061___110061	MTBC_03064___114210	MTBC_03059___118327	MTBC_03084___122481	MTBC_03059___126606	MTBC_03052___130737	MTBC_03058___134872	MTBC_03159___139118	MTBC_03067___143278	MTBC_03066___147424
group_10874		Rv2927c_Rv2927c	199	199	1	1	2154				254	737	732	MTBC_03060	MTBC_03049___3050	MTBC_03065___7177	MTBC_03522___11763	MTBC_03564___16553	MTBC_03055___20893	MTBC_03033___24992	MTBC_03117___29104	MTBC_03074___33223	MTBC_03043___37296	MTBC_03090___41448	MTBC_03047___45563	MTBC_03072___49690	MTBC_03069___53838	MTBC_03059___57972	MTBC_03058___62103	MTBC_02985___66146	MTBC_03949___71234	MTBC_03135___75767	MTBC_03053___79902	MTBC_03924___84872	MTBC_03125___89366	MTBC_03052___93490	MTBC_03072___97621	MTBC_03084___101779	MTBC_03075___105928	MTBC_03063___110063	MTBC_03066___114212	MTBC_03061___118329	MTBC_03086___122483	MTBC_03061___126608	MTBC_03054___130739	MTBC_03060___134874	MTBC_03161___139120	MTBC_03069___143280	MTBC_03068___147426
group_10878		Rv2964_purU	199	199	1	1	1847				725	932	920	MTBC_03095	MTBC_03084___3085	MTBC_03100___7212	MTBC_03569___11810	MTBC_03621___16610	MTBC_03090___20928	MTBC_03068___25027	MTBC_03154___29141	MTBC_03107___33256	MTBC_03079___37332	MTBC_03124___41482	MTBC_03084___45600	MTBC_03109___49727	MTBC_03106___53875	MTBC_03097___58010	MTBC_03094___62139	MTBC_03023___66184	MTBC_04023___71308	MTBC_03173___75805	MTBC_03090___79939	MTBC_03988___84936	MTBC_03163___89404	MTBC_03091___93529	MTBC_03110___97659	MTBC_03122___101817	MTBC_03111___105964	MTBC_03102___110102	MTBC_03105___114251	MTBC_03098___118366	MTBC_03125___122522	MTBC_03098___126645	MTBC_03091___130776	MTBC_03097___134911	MTBC_03200___139159	MTBC_03105___143316	MTBC_03107___147465
group_10885		Rv3059_cyp136	199	199	1	1	1366				764	1478	1472	MTBC_03202	MTBC_03187___3188	MTBC_03204___7316	MTBC_03682___11923	MTBC_03735___16724	MTBC_03189___21027	MTBC_03169___25128	MTBC_03251___29238	MTBC_03202___33351	MTBC_03197___37450	MTBC_03232___41590	MTBC_03188___45704	MTBC_03213___49831	MTBC_03213___53982	MTBC_03204___58117	MTBC_03198___62243	MTBC_03127___66288	MTBC_04150___71435	MTBC_03278___75910	MTBC_03195___80044	MTBC_04117___85065	MTBC_03270___89511	MTBC_03191___93629	MTBC_03214___97763	MTBC_03229___101924	MTBC_03211___106064	MTBC_03209___110209	MTBC_03205___114351	MTBC_03205___118473	MTBC_03230___122627	MTBC_03205___126752	MTBC_03198___130883	MTBC_03201___135015	MTBC_03308___139267	MTBC_03212___143423	MTBC_03211___147569
group_10886		Rv3065_mmr	199	199	1	1	11951				284	932	325	MTBC_03208	MTBC_03193___3194	MTBC_03210___7322	MTBC_03691___11932	MTBC_03745___16734	MTBC_03195___21033	MTBC_03175___25134	MTBC_03258___29245	MTBC_03209___33358	MTBC_03203___37456	MTBC_03239___41597	MTBC_03194___45710	MTBC_03219___49837	MTBC_03220___53989	MTBC_03211___58124	MTBC_03204___62249	MTBC_03134___66295	MTBC_04157___71442	MTBC_03284___75916	MTBC_03201___80050	MTBC_04127___85075	MTBC_03276___89517	MTBC_03197___93635	MTBC_03220___97769	MTBC_03236___101931	MTBC_03217___106070	MTBC_03216___110216	MTBC_03211___114357	MTBC_03212___118480	MTBC_03237___122634	MTBC_03212___126759	MTBC_03205___130890	MTBC_03207___135021	MTBC_03315___139274	MTBC_03219___143430	MTBC_03217___147575
group_10889		Rv3133c_devR	199	199	1	1	5873				380	653	651	MTBC_03283	MTBC_03268___3269	MTBC_03285___7397	MTBC_03774___12015	MTBC_03831___16820	MTBC_03270___21108	MTBC_03241___25200	MTBC_03345___29332	MTBC_03271___33420	MTBC_03264___37517	MTBC_03320___41678	MTBC_03266___45782	MTBC_03298___49916	MTBC_03295___54064	MTBC_03287___58200	MTBC_03279___62324	MTBC_00776___63933	MTBC_04251___71536	MTBC_03358___75990	MTBC_03274___80123	MTBC_04217___85165	MTBC_03350___89591	MTBC_03269___93707	MTBC_03296___97845	MTBC_03312___102007	MTBC_03290___106143	MTBC_03293___110293	MTBC_03285___114431	MTBC_03287___118555	MTBC_03312___122709	MTBC_03287___126834	MTBC_03281___130966	MTBC_03284___135098	MTBC_03392___139351	MTBC_03294___143505	MTBC_03296___147654
group_10892		Rv3153_nuoI	199	199	1	1	5935				398	635	633	MTBC_03304	MTBC_03289___3290	MTBC_03306___7418	MTBC_03797___12038	MTBC_03854___16843	MTBC_03290___21128	MTBC_03262___25221	MTBC_03368___29355	MTBC_03292___33441	MTBC_03285___37538	MTBC_03341___41699	MTBC_03287___45803	MTBC_03319___49937	MTBC_03316___54085	MTBC_03308___58221	MTBC_03300___62345	MTBC_00755___63912	MTBC_04279___71564	MTBC_03379___76011	MTBC_03295___80144	MTBC_04239___85187	MTBC_03371___89612	MTBC_03290___93728	MTBC_03317___97866	MTBC_03333___102028	MTBC_03310___106163	MTBC_03314___110314	MTBC_03306___114452	MTBC_03308___118576	MTBC_03333___122730	MTBC_03308___126855	MTBC_03302___130987	MTBC_03305___135119	MTBC_03413___139372	MTBC_03315___143526	MTBC_03317___147675
group_10900		Rv3238c_Rv3238c	199	199	1	1	5626				200	734	731	MTBC_03400	MTBC_03388___3389	MTBC_03403___7515	MTBC_03907___12148	MTBC_03977___16966	MTBC_03386___21224	MTBC_03357___25316	MTBC_03457___29444	MTBC_03394___33543	MTBC_03381___37634	MTBC_03443___41801	MTBC_03382___45898	MTBC_03416___50034	MTBC_03415___54184	MTBC_03408___58321	MTBC_03396___62441	MTBC_00660___63817	MTBC_04388___71673	MTBC_03478___76110	MTBC_03389___80238	MTBC_04360___85308	MTBC_03468___89709	MTBC_03387___93825	MTBC_03413___97962	MTBC_03432___102127	MTBC_03407___106260	MTBC_03414___110414	MTBC_03404___114550	MTBC_03407___118675	MTBC_03432___122829	MTBC_03407___126954	MTBC_03401___131086	MTBC_03403___135217	MTBC_03514___139473	MTBC_03413___143624	MTBC_03416___147774
group_10903		Rv3249c_Rv3249c	199	199	1	1	5597				635	815	635	MTBC_03411	MTBC_03399___3400	MTBC_03414___7526	MTBC_03922___12163	MTBC_03991___16980	MTBC_03397___21235	MTBC_03368___25327	MTBC_03468___29455	MTBC_03405___33554	MTBC_03395___37648	MTBC_03454___41812	MTBC_03393___45909	MTBC_03427___50045	MTBC_03426___54195	MTBC_03419___58332	MTBC_03407___62452	MTBC_00649___63806	MTBC_04410___71695	MTBC_03491___76123	MTBC_03400___80249	MTBC_04378___85326	MTBC_03480___89721	MTBC_03398___93836	MTBC_03424___97973	MTBC_03443___102138	MTBC_03418___106271	MTBC_03425___110425	MTBC_03415___114561	MTBC_03418___118686	MTBC_03443___122840	MTBC_03418___126965	MTBC_03412___131097	MTBC_03414___135228	MTBC_03526___139485	MTBC_03424___143635	MTBC_03427___147785
group_10906		Rv3288c_usfY	199	199	1	1	7530				311	413	311	MTBC_03451	MTBC_03439___3440	MTBC_03454___7566	MTBC_03967___12208	MTBC_04036___17025	MTBC_03437___21275	MTBC_03408___25367	MTBC_03511___29498	MTBC_03449___33598	MTBC_03440___37693	MTBC_03497___41855	MTBC_03433___45949	MTBC_03467___50085	MTBC_03466___54235	MTBC_03459___58372	MTBC_03447___62492	MTBC_00609___63766	MTBC_04467___71752	MTBC_03532___76164	MTBC_03440___80289	MTBC_04432___85380	MTBC_03521___89762	MTBC_03438___93876	MTBC_03464___98013	MTBC_03483___102178	MTBC_03458___106311	MTBC_03465___110465	MTBC_03455___114601	MTBC_03458___118726	MTBC_03484___122881	MTBC_03458___127005	MTBC_03452___131137	MTBC_03454___135268	MTBC_03566___139525	MTBC_03464___143675	MTBC_03467___147825
group_10911		Rv3310_sapM	199	199	1	1	7631				839	899	898	MTBC_03473	MTBC_03461___3462	MTBC_03476___7588	MTBC_03994___12235	MTBC_04068___17057	MTBC_03459___21297	MTBC_03430___25389	MTBC_03533___29520	MTBC_03471___33620	MTBC_03463___37716	MTBC_03519___41877	MTBC_03455___45971	MTBC_03489___50107	MTBC_03488___54257	MTBC_03481___58394	MTBC_03469___62514	MTBC_00587___63744	MTBC_04497___71782	MTBC_03554___76186	MTBC_03462___80311	MTBC_04460___85408	MTBC_03544___89785	MTBC_03461___93899	MTBC_03486___98035	MTBC_03505___102200	MTBC_03480___106333	MTBC_03487___110487	MTBC_03478___114624	MTBC_03480___118748	MTBC_03506___122903	MTBC_03480___127027	MTBC_03474___131159	MTBC_03476___135290	MTBC_03591___139550	MTBC_03486___143697	MTBC_03489___147847
group_10920		Rv3420c_rimI	199	199	1	1	6246				323	509	474	MTBC_03597	MTBC_03585___3586	MTBC_03600___7712	MTBC_04134___12375	MTBC_04225___17214	MTBC_03582___21420	MTBC_03550___25509	MTBC_03639___29626	MTBC_03584___33733	MTBC_03581___37834	MTBC_03625___41983	MTBC_03578___46094	MTBC_03619___50237	MTBC_03617___54386	MTBC_03599___58512	MTBC_03593___62638	MTBC_00469___63626	MTBC_04654___71939	MTBC_03681___76313	MTBC_03577___80426	MTBC_04625___85573	MTBC_03661___89903	MTBC_03581___94019	MTBC_03617___98166	MTBC_03633___102328	MTBC_03611___106464	MTBC_03620___110620	MTBC_03595___114742	MTBC_03605___118873	MTBC_03625___123022	MTBC_03610___127157	MTBC_03603___131289	MTBC_03608___135422	MTBC_03718___139677	MTBC_03615___143827	MTBC_03617___147975
group_10921		Rv3442c_rpsI	199	199	1	1	7141				338	455	454	MTBC_03628	MTBC_03616___3617	MTBC_03631___7743	MTBC_04162___12403	MTBC_04256___17245	MTBC_03609___21447	MTBC_03578___25537	MTBC_03676___29663	MTBC_03616___33765	MTBC_03610___37863	MTBC_03654___42012	MTBC_03605___46121	MTBC_03644___50262	MTBC_03636___54405	MTBC_03625___58538	MTBC_03618___62663	MTBC_00450___63607	MTBC_04686___71971	MTBC_03708___76340	MTBC_03602___80451	MTBC_04655___85603	MTBC_03686___89928	MTBC_03606___94044	MTBC_03636___98185	MTBC_03655___102350	MTBC_03635___106488	MTBC_03639___110639	MTBC_03620___114767	MTBC_03624___118892	MTBC_03644___123041	MTBC_03629___127176	MTBC_03622___131308	MTBC_03633___135447	MTBC_03736___139695	MTBC_03640___143852	MTBC_03642___148000
group_10927		Rv3583c_Rv3583c	199	199	1	1	8079				272	524	489	MTBC_03765	MTBC_03751___3753	MTBC_03770___7882	MTBC_04332___12573	MTBC_04429___17418	MTBC_03760___21599	MTBC_03715___25675	MTBC_03820___29807	MTBC_03753___33902	MTBC_03749___38003	MTBC_03813___42172	MTBC_03744___46261	MTBC_03789___50407	MTBC_03782___54551	MTBC_03768___58681	MTBC_03763___62808	MTBC_00311___63468	MTBC_04878___72163	MTBC_03854___76488	MTBC_03741___80591	MTBC_04831___85780	MTBC_03828___90071	MTBC_03750___94188	MTBC_03785___98334	MTBC_03793___102488	MTBC_03785___106639	MTBC_03785___110785	MTBC_03758___114905	MTBC_03769___119037	MTBC_03790___123187	MTBC_03776___127323	MTBC_03765___131451	MTBC_03779___135593	MTBC_03878___139837	MTBC_03786___143998	MTBC_03779___148137
group_10939		Rv3676_crp	199	199	1	1	4419				461	686	672	MTBC_03854	MTBC_03840___3842	MTBC_03859___7971	MTBC_04435___12676	MTBC_04537___17526	MTBC_03849___21688	MTBC_03799___25759	MTBC_03910___29897	MTBC_03844___33993	MTBC_03836___38090	MTBC_03902___42261	MTBC_03833___46350	MTBC_03881___50499	MTBC_03874___54643	MTBC_03860___58773	MTBC_03853___62898	MTBC_00220___63377	MTBC_04988___72273	MTBC_03943___76577	MTBC_03830___80680	MTBC_04944___85893	MTBC_03919___90162	MTBC_03840___94278	MTBC_03876___98425	MTBC_03886___102581	MTBC_03876___106730	MTBC_03877___110877	MTBC_03848___114995	MTBC_03860___119128	MTBC_03880___123277	MTBC_03868___127415	MTBC_03857___131543	MTBC_03871___135685	MTBC_03970___139929	MTBC_03877___144089	MTBC_03872___148230
group_10941		Rv3687c_rsfB	199	199	1	1	16605				245	479	366	MTBC_03867	MTBC_03853___3855	MTBC_03872___7984	MTBC_04448___12689	MTBC_04553___17542	MTBC_03862___21701	MTBC_03812___25772	MTBC_03923___29910	MTBC_03857___34006	MTBC_03849___38103	MTBC_03916___42275	MTBC_03846___46363	MTBC_03894___50512	MTBC_03887___54656	MTBC_03873___58786	MTBC_03866___62911	MTBC_00207___63364	MTBC_05006___72291	MTBC_03956___76590	MTBC_03843___80693	MTBC_04959___85908	MTBC_03932___90175	MTBC_03853___94291	MTBC_03889___98438	MTBC_03899___102594	MTBC_03889___106743	MTBC_03890___110890	MTBC_03861___115008	MTBC_03873___119141	MTBC_03893___123290	MTBC_03881___127428	MTBC_03870___131556	MTBC_03884___135698	MTBC_03983___139942	MTBC_03890___144102	MTBC_03885___148243
group_10943		Rv3718c_Rv3718c	199	199	1	1	16669				230	443	441	MTBC_03900	MTBC_03888___3890	MTBC_03905___8017	MTBC_04487___12728	MTBC_04589___17578	MTBC_03895___21734	MTBC_03845___25805	MTBC_03955___29942	MTBC_03889___34038	MTBC_03881___38135	MTBC_03948___42307	MTBC_03879___46396	MTBC_03927___50545	MTBC_03920___54689	MTBC_03906___58819	MTBC_03899___62944	MTBC_00174___63331	MTBC_05051___72336	MTBC_03989___76623	MTBC_03876___80726	MTBC_04999___85948	MTBC_03965___90208	MTBC_03886___94324	MTBC_03922___98471	MTBC_03932___102627	MTBC_03922___106776	MTBC_03923___110923	MTBC_03894___115041	MTBC_03906___119174	MTBC_03926___123323	MTBC_03914___127461	MTBC_03903___131589	MTBC_03917___135731	MTBC_04017___139976	MTBC_03923___144135	MTBC_03918___148276
group_10944		Rv3733c_Rv3733c	199	199	1	1	16734				476	641	500	MTBC_03917	MTBC_03905___3907	MTBC_03922___8034	MTBC_04507___12748	MTBC_04611___17600	MTBC_03913___21752	MTBC_03862___25822	MTBC_03971___29958	MTBC_03906___34055	MTBC_03898___38152	MTBC_03964___42323	MTBC_03896___46413	MTBC_03944___50562	MTBC_03938___54707	MTBC_03924___58837	MTBC_03917___62962	MTBC_00156___63313	MTBC_05077___72362	MTBC_04007___76641	MTBC_03893___80743	MTBC_05024___85973	MTBC_03985___90228	MTBC_03905___94343	MTBC_03940___98489	MTBC_03950___102645	MTBC_03940___106794	MTBC_03941___110941	MTBC_03912___115059	MTBC_03924___119192	MTBC_03944___123341	MTBC_03932___127479	MTBC_03921___131607	MTBC_03935___135749	MTBC_04036___139995	MTBC_03941___144153	MTBC_03936___148294
group_10950		Rv3821_Rv3821	199	199	1	1	17595				515	797	795	MTBC_04013	MTBC_04001___4003	MTBC_04018___8130	MTBC_04610___12851	MTBC_04721___17710	MTBC_04008___21847	MTBC_03953___25913	MTBC_04060___30047	MTBC_03999___34148	MTBC_03994___38248	MTBC_04052___42411	MTBC_03992___46509	MTBC_04039___50657	MTBC_04033___54802	MTBC_04019___58932	MTBC_04004___63049	MTBC_00061___63218	MTBC_05201___72486	MTBC_04105___76739	MTBC_03988___80838	MTBC_05157___86106	MTBC_04083___90326	MTBC_04000___94438	MTBC_04035___98584	MTBC_04045___102740	MTBC_04035___106889	MTBC_04036___111036	MTBC_04007___115154	MTBC_04019___119287	MTBC_04039___123436	MTBC_04028___127575	MTBC_04017___131703	MTBC_04030___135844	MTBC_04134___140093	MTBC_04036___144248	MTBC_04031___148389
group_10951		Rv3831_Rv3831	199	199	1	1	17553				362	482	481	MTBC_04022	MTBC_04010___4012	MTBC_04027___8139	MTBC_04622___12863	MTBC_04736___17725	MTBC_04018___21857	MTBC_03964___25924	MTBC_04071___30058	MTBC_04009___34158	MTBC_04004___38258	MTBC_04060___42419	MTBC_04001___46518	MTBC_04049___50667	MTBC_04043___54812	MTBC_04029___58942	MTBC_04014___63059	MTBC_00051___63208	MTBC_05212___72497	MTBC_04114___76748	MTBC_03998___80848	MTBC_05169___86118	MTBC_04093___90336	MTBC_04010___94448	MTBC_04045___98594	MTBC_04055___102750	MTBC_04045___106899	MTBC_04046___111046	MTBC_04017___115164	MTBC_04029___119297	MTBC_04049___123446	MTBC_04038___127585	MTBC_04027___131713	MTBC_04040___135854	MTBC_04144___140103	MTBC_04046___144258	MTBC_04041___148399
group_10953		Rv3847_Rv3847	199	199	1	1	11732				530	626	561	MTBC_04043	MTBC_04031___4033	MTBC_04048___8160	MTBC_04644___12885	MTBC_04757___17746	MTBC_04039___21878	MTBC_03984___25944	MTBC_04088___30075	MTBC_04028___34177	MTBC_04025___38279	MTBC_04082___42441	MTBC_04022___46539	MTBC_04070___50688	MTBC_04064___54833	MTBC_04050___58963	MTBC_04035___63080	MTBC_00030___63187	MTBC_05233___72518	MTBC_04135___76769	MTBC_04018___80868	MTBC_05191___86140	MTBC_04113___90356	MTBC_04032___94470	MTBC_04066___98615	MTBC_04076___102771	MTBC_04066___106920	MTBC_04067___111067	MTBC_04039___115186	MTBC_04050___119318	MTBC_04070___123467	MTBC_04059___127606	MTBC_04048___131734	MTBC_04061___135875	MTBC_04165___140124	MTBC_04067___144279	MTBC_04062___148420
group_10960		Rv3904c_esxE	199	199	1	1	12770				236	290	289	MTBC_04102	MTBC_04092___4094	MTBC_04109___8221	MTBC_04723___12964	MTBC_04826___17815	MTBC_04101___21940	MTBC_00013___21970	MTBC_04142___30129	MTBC_04086___34235	MTBC_04085___38339	MTBC_04139___42498	MTBC_04082___46599	MTBC_04131___50749	MTBC_04125___54894	MTBC_04111___59024	MTBC_04095___63140	MTBC_04091___67252	MTBC_05319___72604	MTBC_04195___76829	MTBC_04079___80929	MTBC_05267___86216	MTBC_04174___90417	MTBC_04092___94530	MTBC_04127___98676	MTBC_04140___102835	MTBC_04127___106981	MTBC_04127___111127	MTBC_04101___115248	MTBC_04110___119378	MTBC_04131___123528	MTBC_04119___127666	MTBC_04109___131795	MTBC_04125___135939	MTBC_04233___140192	MTBC_04127___144339	MTBC_04126___148484
group_10966		Rv0340_Rv0340	199	199	1	1	2828				413	575	538	MTBC_00360	MTBC_00359___359	MTBC_00362___4473	MTBC_00419___8657	MTBC_00423___13409	MTBC_00362___18199	MTBC_00382___22339	MTBC_00378___26363	MTBC_00355___30502	MTBC_00359___34611	MTBC_00355___38711	MTBC_00360___42875	MTBC_00366___46982	MTBC_00366___51133	MTBC_00365___55276	MTBC_00360___59401	MTBC_03711___66872	MTBC_00480___67762	MTBC_00371___73001	MTBC_00364___77211	MTBC_00475___81421	MTBC_00371___86610	MTBC_00363___90798	MTBC_00364___94911	MTBC_00367___99060	MTBC_00361___103213	MTBC_00363___107361	MTBC_00367___111511	MTBC_00366___115632	MTBC_00369___119764	MTBC_00362___123907	MTBC_00364___128047	MTBC_00365___132177	MTBC_00378___136335	MTBC_00367___140576	MTBC_00366___144722
group_10988		Rv0641_rplA	199	199	1	1	7314				299	710	702	MTBC_00678	MTBC_00677___677	MTBC_00680___4791	MTBC_00783___9021	MTBC_00786___13772	MTBC_00687___18524	MTBC_00705___22662	MTBC_00686___26671	MTBC_00666___30813	MTBC_00669___34921	MTBC_00696___39052	MTBC_00678___43193	MTBC_00689___47305	MTBC_00687___51454	MTBC_00685___55596	MTBC_00680___59721	MTBC_03394___66555	MTBC_00900___68182	MTBC_00694___73324	MTBC_00682___77529	MTBC_00894___81840	MTBC_00694___86933	MTBC_00683___91118	MTBC_00685___95232	MTBC_00686___99379	MTBC_00684___103536	MTBC_00683___107681	MTBC_00686___111830	MTBC_00683___115949	MTBC_00691___120086	MTBC_00679___124224	MTBC_00681___128364	MTBC_00684___132496	MTBC_00703___136660	MTBC_00686___140895	MTBC_00686___145042
group_11014		Rv0310c_Rv0310c	199	199	1	1	3244				476	494	490	MTBC_00330	MTBC_00329___329	MTBC_00332___4443	MTBC_00388___8626	MTBC_00393___13379	MTBC_00331___18168	MTBC_00352___22309	MTBC_00348___26333	MTBC_00324___30471	MTBC_00329___34581	MTBC_00323___38679	MTBC_00329___42844	MTBC_00334___46950	MTBC_00334___51101	MTBC_00333___55244	MTBC_00329___59370	MTBC_03742___66903	MTBC_00444___67726	MTBC_00340___72970	MTBC_00334___77181	MTBC_00439___81385	MTBC_00341___86580	MTBC_00331___90766	MTBC_00333___94880	MTBC_00335___99028	MTBC_00330___103182	MTBC_00331___107329	MTBC_00335___111479	MTBC_00335___115601	MTBC_00338___119733	MTBC_00331___123876	MTBC_00333___128016	MTBC_00334___132146	MTBC_00344___136301	MTBC_00336___140545	MTBC_00334___144690
group_11026		Rv1078_pra	199	199	1	1	1121				476	650	476	MTBC_01146	MTBC_01143___1143	MTBC_01147___5258	MTBC_01316___9554	MTBC_01327___14313	MTBC_01149___18986	MTBC_01170___23127	MTBC_01188___27173	MTBC_01144___31291	MTBC_01122___35374	MTBC_01172___39528	MTBC_01137___43652	MTBC_01160___47776	MTBC_01152___51919	MTBC_01148___56059	MTBC_01147___60188	MTBC_01058___64215	MTBC_01488___68770	MTBC_01172___73802	MTBC_01145___77992	MTBC_01459___82405	MTBC_01169___87408	MTBC_01150___91585	MTBC_01156___95703	MTBC_01157___99850	MTBC_01155___104007	MTBC_01152___108150	MTBC_01152___112296	MTBC_01152___116418	MTBC_01161___120556	MTBC_01151___124696	MTBC_01147___128830	MTBC_01155___132967	MTBC_01182___137139	MTBC_01153___141362	MTBC_01158___145514
group_11105		Rv3029c_fixA	199	199	1	1	1431				479	803	798	MTBC_03171	MTBC_03156___3157	MTBC_03173___7285	MTBC_03647___11888	MTBC_03702___16691	MTBC_03158___20996	MTBC_03138___25097	MTBC_03219___29206	MTBC_03172___33321	MTBC_03152___37405	MTBC_03200___41558	MTBC_03157___45673	MTBC_03182___49800	MTBC_03182___53951	MTBC_03173___58086	MTBC_03167___62212	MTBC_03096___66257	MTBC_04110___71395	MTBC_03247___75879	MTBC_03164___80013	MTBC_04079___85027	MTBC_03237___89478	MTBC_03160___93598	MTBC_03183___97732	MTBC_03198___101893	MTBC_03180___106033	MTBC_03178___110178	MTBC_03174___114320	MTBC_03174___118442	MTBC_03199___122596	MTBC_03174___126721	MTBC_03167___130852	MTBC_03170___134984	MTBC_03277___139236	MTBC_03181___143392	MTBC_03180___147538
group_11265		Rv2201_asnB	199	199	1	1	13102				188	188	188	MTBC_00128	MTBC_00127___127	MTBC_00129___4240	MTBC_00150___8388	MTBC_00153___13139	MTBC_00129___17966	MTBC_00149___22106	MTBC_00144___26129	MTBC_00126___30273	MTBC_00132___34384	MTBC_00124___38480	MTBC_00128___42643	MTBC_00128___46744	MTBC_00130___50897	MTBC_00130___55041	MTBC_00126___59167	MTBC_03946___67107	MTBC_00174___67456	MTBC_00130___72760	MTBC_00129___76976	MTBC_00159___81105	MTBC_00130___86369	MTBC_00127___90562	MTBC_00127___94674	MTBC_00132___98825	MTBC_00127___102979	MTBC_00129___107127	MTBC_00130___111274	MTBC_00129___115395	MTBC_00129___119524	MTBC_00129___123674	MTBC_00129___127812	MTBC_00127___131939	MTBC_00134___136091	MTBC_00130___140339	MTBC_00128___144484
group_11271		Rv0238_Rv0238	199	199	1	1	2991				566	614	566	MTBC_00259	MTBC_00258___258	MTBC_00260___4371	MTBC_00302___8540	MTBC_00305___13291	MTBC_00259___18096	MTBC_00279___22236	MTBC_00270___26255	MTBC_00256___30403	MTBC_00260___34512	MTBC_00252___38608	MTBC_00259___42774	MTBC_00260___46876	MTBC_00260___51027	MTBC_00259___55170	MTBC_00256___59297	MTBC_03814___66975	MTBC_00344___67626	MTBC_00262___72892	MTBC_00262___77109	MTBC_00327___81273	MTBC_00265___86504	MTBC_00258___90693	MTBC_00258___94805	MTBC_00261___98954	MTBC_00258___103110	MTBC_00259___107257	MTBC_00260___111404	MTBC_00260___115526	MTBC_00261___119656	MTBC_00258___123803	MTBC_00258___127941	MTBC_00258___132070	MTBC_00270___136227	MTBC_00262___140471	MTBC_00259___144615
group_11276		Rv3074_Rv3074	199	199	1	1	3896				215	323	322	MTBC_00475	MTBC_00473___473	MTBC_00477___4588	MTBC_00559___8797	MTBC_00564___13550	MTBC_00480___18317	MTBC_00499___22456	MTBC_00483___26468	MTBC_00465___30612	MTBC_00471___34723	MTBC_00473___38829	MTBC_00474___42989	MTBC_00480___47096	MTBC_00478___51245	MTBC_00480___55391	MTBC_00474___59515	MTBC_03599___66760	MTBC_00652___67934	MTBC_00487___73117	MTBC_00478___77325	MTBC_00635___81581	MTBC_00488___86727	MTBC_00478___90913	MTBC_00476___95023	MTBC_00479___99172	MTBC_00478___103330	MTBC_00476___107474	MTBC_00481___111625	MTBC_00478___115744	MTBC_00481___119876	MTBC_00474___124019	MTBC_00476___128159	MTBC_00479___132291	MTBC_00492___136449	MTBC_00481___140690	MTBC_00480___144836
group_11277		Rv0460_Rv0460	199	199	1	1	3875				239	278	277	MTBC_00482	MTBC_00480___480	MTBC_00484___4595	MTBC_00567___8805	MTBC_00574___13560	MTBC_00487___18324	MTBC_00506___22463	MTBC_00490___26475	MTBC_00472___30619	MTBC_00478___34730	MTBC_00480___38836	MTBC_00481___42996	MTBC_00487___47103	MTBC_00485___51252	MTBC_00487___55398	MTBC_00481___59522	MTBC_03592___66753	MTBC_00663___67945	MTBC_00494___73124	MTBC_00486___77333	MTBC_00642___81588	MTBC_00496___86735	MTBC_00485___90920	MTBC_00483___95030	MTBC_00486___99179	MTBC_00485___103337	MTBC_00483___107481	MTBC_00488___111632	MTBC_00485___115751	MTBC_00488___119883	MTBC_00481___124026	MTBC_00483___128166	MTBC_00486___132298	MTBC_00499___136456	MTBC_00488___140697	MTBC_00487___144843
group_11278		Rv0502_Rv0502	199	199	1	1	3461				959	1076	1075	MTBC_00528	MTBC_00526___526	MTBC_00529___4640	MTBC_00616___8854	MTBC_00620___13606	MTBC_00533___18370	MTBC_00552___22509	MTBC_00536___26521	MTBC_00518___30665	MTBC_00524___34776	MTBC_00525___38881	MTBC_00527___43042	MTBC_00533___47149	MTBC_00531___51298	MTBC_00533___55444	MTBC_00527___59568	MTBC_03546___66707	MTBC_00718___68000	MTBC_00541___73171	MTBC_00532___77379	MTBC_00698___81644	MTBC_00542___86781	MTBC_00531___90966	MTBC_00529___95076	MTBC_00532___99225	MTBC_00531___103383	MTBC_00529___107527	MTBC_00534___111678	MTBC_00531___115797	MTBC_00534___119929	MTBC_00527___124072	MTBC_00529___128212	MTBC_00532___132344	MTBC_00545___136502	MTBC_00534___140743	MTBC_00533___144889
group_11282		Rv0682_rpsL	199	199	1	1	9861				212	374	373	MTBC_00720	MTBC_00719___719	MTBC_00722___4833	MTBC_00831___9069	MTBC_00836___13822	MTBC_00729___18566	MTBC_00748___22705	MTBC_00731___26716	MTBC_00709___30856	MTBC_00711___34963	MTBC_00739___39095	MTBC_00721___43236	MTBC_00732___47348	MTBC_00730___51497	MTBC_00728___55639	MTBC_00722___59763	MTBC_03351___66512	MTBC_00950___68232	MTBC_00737___73367	MTBC_00724___77571	MTBC_00945___81891	MTBC_00736___86975	MTBC_00725___91160	MTBC_00728___95275	MTBC_00729___99422	MTBC_00726___103578	MTBC_00726___107724	MTBC_00728___111872	MTBC_00726___115992	MTBC_00734___120129	MTBC_00722___124267	MTBC_00724___128407	MTBC_00727___132539	MTBC_00748___136705	MTBC_00729___140938	MTBC_00729___145085
group_11284		Rv0702_rplD	199	199	1	1	9895				554	671	670	MTBC_00741	MTBC_00739___739	MTBC_00742___4853	MTBC_00855___9093	MTBC_00860___13846	MTBC_00749___18586	MTBC_00769___22726	MTBC_00753___26738	MTBC_00732___30879	MTBC_00736___34988	MTBC_00762___39118	MTBC_00741___43256	MTBC_00752___47368	MTBC_00750___51517	MTBC_00748___55659	MTBC_00742___59783	MTBC_03331___66492	MTBC_00974___68256	MTBC_00757___73387	MTBC_00745___77592	MTBC_00970___81916	MTBC_00757___86996	MTBC_00745___91180	MTBC_00748___95295	MTBC_00749___99442	MTBC_00746___103598	MTBC_00746___107744	MTBC_00748___111892	MTBC_00746___116012	MTBC_00754___120149	MTBC_00742___124287	MTBC_00744___128427	MTBC_00747___132559	MTBC_00769___136726	MTBC_00749___140958	MTBC_00749___145105
group_11285		Rv0703_rplW	199	199	1	1	9896				302	305	302	MTBC_00742	MTBC_00740___740	MTBC_00743___4854	MTBC_00856___9094	MTBC_00861___13847	MTBC_00750___18587	MTBC_00770___22727	MTBC_00754___26739	MTBC_00733___30880	MTBC_00737___34989	MTBC_00763___39119	MTBC_00742___43257	MTBC_00753___47369	MTBC_00751___51518	MTBC_00749___55660	MTBC_00743___59784	MTBC_03330___66491	MTBC_00975___68257	MTBC_00758___73388	MTBC_00746___77593	MTBC_00971___81917	MTBC_00758___86997	MTBC_00746___91181	MTBC_00749___95296	MTBC_00750___99443	MTBC_00747___103599	MTBC_00747___107745	MTBC_00749___111893	MTBC_00747___116013	MTBC_00755___120150	MTBC_00743___124288	MTBC_00745___128428	MTBC_00748___132560	MTBC_00770___136727	MTBC_00750___140959	MTBC_00750___145106
group_11286		Rv0705_rpsS	199	199	1	1	9898				218	281	280	MTBC_00744	MTBC_00742___742	MTBC_00745___4856	MTBC_00858___9096	MTBC_00863___13849	MTBC_00752___18589	MTBC_00772___22729	MTBC_00756___26741	MTBC_00735___30882	MTBC_00739___34991	MTBC_00765___39121	MTBC_00744___43259	MTBC_00755___47371	MTBC_00753___51520	MTBC_00751___55662	MTBC_00745___59786	MTBC_03328___66489	MTBC_00977___68259	MTBC_00760___73390	MTBC_00748___77595	MTBC_00973___81919	MTBC_00760___86999	MTBC_00748___91183	MTBC_00751___95298	MTBC_00752___99445	MTBC_00749___103601	MTBC_00749___107747	MTBC_00751___111895	MTBC_00749___116015	MTBC_00757___120152	MTBC_00745___124290	MTBC_00747___128430	MTBC_00750___132562	MTBC_00772___136729	MTBC_00752___140961	MTBC_00752___145108
group_11287		Rv0708_rplP	199	199	1	1	9901				416	416	416	MTBC_00747	MTBC_00745___745	MTBC_00748___4859	MTBC_00861___9099	MTBC_00866___13852	MTBC_00755___18592	MTBC_00775___22732	MTBC_00759___26744	MTBC_00738___30885	MTBC_00742___34994	MTBC_00768___39124	MTBC_00747___43262	MTBC_00758___47374	MTBC_00756___51523	MTBC_00754___55665	MTBC_00748___59789	MTBC_03325___66486	MTBC_00980___68262	MTBC_00763___73393	MTBC_00751___77598	MTBC_00977___81923	MTBC_00763___87002	MTBC_00751___91186	MTBC_00754___95301	MTBC_00755___99448	MTBC_00752___103604	MTBC_00752___107750	MTBC_00754___111898	MTBC_00752___116018	MTBC_00760___120155	MTBC_00748___124293	MTBC_00750___128433	MTBC_00753___132565	MTBC_00775___136732	MTBC_00755___140964	MTBC_00755___145111
group_11289		Rv0733_adk	199	199	1	1	9951				545	695	545	MTBC_00773	MTBC_00770___770	MTBC_00773___4884	MTBC_00887___9125	MTBC_00897___13883	MTBC_00780___18617	MTBC_00800___22757	MTBC_00784___26769	MTBC_00763___30910	MTBC_00767___35019	MTBC_00793___39149	MTBC_00773___43288	MTBC_00783___47399	MTBC_00781___51548	MTBC_00779___55690	MTBC_00773___59814	MTBC_03300___66461	MTBC_01016___68298	MTBC_00788___73418	MTBC_00776___77623	MTBC_01003___81949	MTBC_00788___87027	MTBC_00776___91211	MTBC_00779___95326	MTBC_00780___99473	MTBC_00777___103629	MTBC_00777___107775	MTBC_00779___111923	MTBC_00777___116043	MTBC_00785___120180	MTBC_00773___124318	MTBC_00775___128458	MTBC_00778___132590	MTBC_00800___136757	MTBC_00780___140989	MTBC_00780___145136
group_11292		Rv0799c_Rv0799c	199	199	1	1	10092				1007	1124	1007	MTBC_00845	MTBC_00842___842	MTBC_00846___4957	MTBC_00969___9207	MTBC_00982___13968	MTBC_00848___18685	MTBC_00870___22827	MTBC_00849___26834	MTBC_00825___30972	MTBC_00824___35076	MTBC_00866___39222	MTBC_00841___43356	MTBC_00856___47472	MTBC_00855___51622	MTBC_00854___55765	MTBC_00843___59884	MTBC_03230___66391	MTBC_01100___68382	MTBC_00863___73493	MTBC_00844___77691	MTBC_01088___82034	MTBC_00857___87096	MTBC_00851___91286	MTBC_00851___95398	MTBC_00855___99548	MTBC_00849___103701	MTBC_00850___107848	MTBC_00850___111994	MTBC_00850___116116	MTBC_00860___120255	MTBC_00849___124394	MTBC_00849___128532	MTBC_00850___132662	MTBC_00873___136830	MTBC_00854___141063	MTBC_00851___145207
group_11293		Rv0857_Rv0857	199	199	1	1	9407				380	473	472	MTBC_00907	MTBC_00904___904	MTBC_00908___5019	MTBC_01045___9283	MTBC_01055___14041	MTBC_00910___18747	MTBC_00932___22889	MTBC_00916___26901	MTBC_00887___31034	MTBC_00885___35137	MTBC_00940___39296	MTBC_00903___43418	MTBC_00921___47537	MTBC_00917___51684	MTBC_00912___55823	MTBC_00907___59948	MTBC_00822___63979	MTBC_01179___68461	MTBC_00928___73558	MTBC_00908___77755	MTBC_01162___82108	MTBC_00921___87160	MTBC_00914___91349	MTBC_00918___95465	MTBC_00919___99612	MTBC_00912___103764	MTBC_00915___107913	MTBC_00912___112056	MTBC_00912___116178	MTBC_00922___120317	MTBC_00911___124456	MTBC_00911___128594	MTBC_00915___132727	MTBC_00935___136892	MTBC_00917___141126	MTBC_00916___145272
group_11294		Rv0865_mog	199	199	1	1	9370				374	482	481	MTBC_00915	MTBC_00912___912	MTBC_00916___5027	MTBC_01055___9293	MTBC_01065___14051	MTBC_00918___18755	MTBC_00940___22897	MTBC_00928___26913	MTBC_00895___31042	MTBC_00894___35146	MTBC_00948___39304	MTBC_00911___43426	MTBC_00929___47545	MTBC_00925___51692	MTBC_00920___55831	MTBC_00915___59956	MTBC_00830___63987	MTBC_01187___68469	MTBC_00937___73567	MTBC_00916___77763	MTBC_01172___82118	MTBC_00930___87169	MTBC_00922___91357	MTBC_00926___95473	MTBC_00927___99620	MTBC_00920___103772	MTBC_00923___107921	MTBC_00920___112064	MTBC_00920___116186	MTBC_00930___120325	MTBC_00919___124464	MTBC_00919___128602	MTBC_00923___132735	MTBC_00943___136900	MTBC_00925___141134	MTBC_00924___145280
group_11297		Rv0903c_prrA	199	199	1	1	9267				347	710	708	MTBC_00956	MTBC_00952___952	MTBC_00957___5068	MTBC_01098___9336	MTBC_01112___14098	MTBC_00958___18795	MTBC_00980___22937	MTBC_00968___26953	MTBC_00936___31083	MTBC_00932___35184	MTBC_00985___39341	MTBC_00951___43466	MTBC_00969___47585	MTBC_00965___51732	MTBC_00960___55871	MTBC_00955___59996	MTBC_00870___64027	MTBC_01236___68518	MTBC_00981___73611	MTBC_00956___77803	MTBC_01222___82168	MTBC_00971___87210	MTBC_00962___91397	MTBC_00966___95513	MTBC_00967___99660	MTBC_00960___103812	MTBC_00964___107962	MTBC_00960___112104	MTBC_00960___116226	MTBC_00970___120365	MTBC_00959___124504	MTBC_00959___128642	MTBC_00963___132775	MTBC_00983___136940	MTBC_00965___141174	MTBC_00963___145319
group_11298		Rv0919_Rv0919	199	199	1	1	9219				197	500	498	MTBC_00975	MTBC_00971___971	MTBC_00976___5087	MTBC_01120___9358	MTBC_01137___14123	MTBC_00977___18814	MTBC_00999___22956	MTBC_00988___26973	MTBC_00959___31106	MTBC_00952___35204	MTBC_01006___39362	MTBC_00970___43485	MTBC_00988___47604	MTBC_00984___51751	MTBC_00979___55890	MTBC_00974___60015	MTBC_00889___64046	MTBC_01260___68542	MTBC_01000___73630	MTBC_00976___77823	MTBC_01246___82192	MTBC_00992___87231	MTBC_00981___91416	MTBC_00985___95532	MTBC_00986___99679	MTBC_00979___103831	MTBC_00983___107981	MTBC_00979___112123	MTBC_00979___116245	MTBC_00989___120384	MTBC_00978___124523	MTBC_00978___128661	MTBC_00982___132794	MTBC_01004___136961	MTBC_00984___141193	MTBC_00982___145338
group_11312		Rv1154c_Rv1154c	199	199	1	1	14770				530	542	530	MTBC_01231	MTBC_01226___1226	MTBC_01230___5341	MTBC_01417___9655	MTBC_01417___14403	MTBC_01230___19067	MTBC_01245___23202	MTBC_01263___27248	MTBC_01219___31366	MTBC_01200___35452	MTBC_01252___39608	MTBC_01217___43732	MTBC_01241___47857	MTBC_01234___52001	MTBC_01228___56139	MTBC_01229___60270	MTBC_01138___64295	MTBC_01588___68870	MTBC_01253___73883	MTBC_01224___78071	MTBC_01565___82511	MTBC_01249___87488	MTBC_01233___91668	MTBC_01238___95785	MTBC_01239___99932	MTBC_01237___104089	MTBC_01234___108232	MTBC_01231___112375	MTBC_01234___116500	MTBC_01244___120639	MTBC_01234___124779	MTBC_01230___128913	MTBC_01238___133050	MTBC_01263___137220	MTBC_01235___141444	MTBC_01239___145595
group_11313		Rv1155_Rv1155	199	199	1	1	14771				443	443	443	MTBC_01232	MTBC_01227___1227	MTBC_01231___5342	MTBC_01418___9656	MTBC_01418___14404	MTBC_01231___19068	MTBC_01246___23203	MTBC_01264___27249	MTBC_01220___31367	MTBC_01201___35453	MTBC_01253___39609	MTBC_01218___43733	MTBC_01242___47858	MTBC_01235___52002	MTBC_01229___56140	MTBC_01230___60271	MTBC_01139___64296	MTBC_01589___68871	MTBC_01254___73884	MTBC_01225___78072	MTBC_01566___82512	MTBC_01250___87489	MTBC_01234___91669	MTBC_01239___95786	MTBC_01240___99933	MTBC_01238___104090	MTBC_01235___108233	MTBC_01232___112376	MTBC_01235___116501	MTBC_01245___120640	MTBC_01235___124780	MTBC_01231___128914	MTBC_01239___133051	MTBC_01264___137221	MTBC_01236___141445	MTBC_01240___145596
group_11315		Rv1164_narI	199	199	1	1	14805				740	740	740	MTBC_01244	MTBC_01239___1239	MTBC_01243___5354	MTBC_01431___9669	MTBC_01431___14417	MTBC_01243___19080	MTBC_01258___23215	MTBC_01276___27261	MTBC_01232___31379	MTBC_01213___35465	MTBC_01265___39621	MTBC_01230___43745	MTBC_01254___47870	MTBC_01247___52014	MTBC_01241___56152	MTBC_01242___60283	MTBC_01151___64308	MTBC_01604___68886	MTBC_01266___73896	MTBC_01237___78084	MTBC_01579___82525	MTBC_01262___87501	MTBC_01246___91681	MTBC_01251___95798	MTBC_01252___99945	MTBC_01250___104102	MTBC_01247___108245	MTBC_01244___112388	MTBC_01247___116513	MTBC_01257___120652	MTBC_01247___124792	MTBC_01243___128926	MTBC_01251___133063	MTBC_01276___137233	MTBC_01248___141457	MTBC_01252___145608
group_11319		Rv1221_sigE	199	199	1	1	570				632	773	659	MTBC_01302	MTBC_01297___1297	MTBC_01300___5411	MTBC_01495___9733	MTBC_01499___14485	MTBC_01301___19138	MTBC_01318___23275	MTBC_01332___27317	MTBC_01289___31436	MTBC_01271___35523	MTBC_01321___39677	MTBC_01288___43803	MTBC_01312___47928	MTBC_01305___52072	MTBC_01299___56210	MTBC_01300___60341	MTBC_01209___64366	MTBC_01685___68967	MTBC_01323___73953	MTBC_01295___78142	MTBC_01652___82598	MTBC_01320___87559	MTBC_01304___91739	MTBC_01309___95856	MTBC_01310___100003	MTBC_01308___104160	MTBC_01305___108303	MTBC_01302___112446	MTBC_01305___116571	MTBC_01315___120710	MTBC_01305___124850	MTBC_01301___128984	MTBC_01309___133121	MTBC_01336___137293	MTBC_01306___141515	MTBC_01310___145666
group_11322		Rv1284_canA	199	199	1	1	4262				491	593	491	MTBC_01366	MTBC_01362___1362	MTBC_01364___5475	MTBC_01567___9805	MTBC_01581___14567	MTBC_01364___19201	MTBC_01383___23340	MTBC_01404___27389	MTBC_01354___31501	MTBC_01336___35588	MTBC_01387___39743	MTBC_01351___43866	MTBC_01375___47991	MTBC_01362___52129	MTBC_01362___56273	MTBC_01363___60404	MTBC_01272___64429	MTBC_01768___69050	MTBC_01390___74020	MTBC_01359___78206	MTBC_01733___82679	MTBC_01387___87626	MTBC_01367___91802	MTBC_01372___95919	MTBC_01367___100060	MTBC_01372___104224	MTBC_01362___108360	MTBC_01366___112510	MTBC_01363___116629	MTBC_01372___120767	MTBC_01362___124907	MTBC_01358___129041	MTBC_01372___133184	MTBC_01393___137350	MTBC_01370___141579	MTBC_01373___145729
group_11324		Rv1303_Rv1303	199	199	1	1	4308				455	485	483	MTBC_01387	MTBC_01383___1383	MTBC_01385___5496	MTBC_01591___9829	MTBC_01606___14592	MTBC_01386___19223	MTBC_01404___23361	MTBC_01438___27423	MTBC_01377___31524	MTBC_01357___35609	MTBC_01409___39765	MTBC_01372___43887	MTBC_01397___48013	MTBC_01384___52151	MTBC_01384___56295	MTBC_01385___60426	MTBC_01293___64450	MTBC_01796___69078	MTBC_01412___74042	MTBC_01381___78228	MTBC_01757___82703	MTBC_01407___87646	MTBC_01389___91824	MTBC_01394___95941	MTBC_01389___100082	MTBC_01394___104246	MTBC_01384___108382	MTBC_01388___112532	MTBC_01385___116651	MTBC_01394___120789	MTBC_01384___124929	MTBC_01380___129063	MTBC_01394___133206	MTBC_01415___137372	MTBC_01391___141600	MTBC_01395___145751
group_11325		Rv1305_atpE	199	199	1	1	5359				245	287	245	MTBC_01389	MTBC_01385___1385	MTBC_01387___5498	MTBC_01593___9831	MTBC_01608___14594	MTBC_01388___19225	MTBC_01406___23363	MTBC_01440___27425	MTBC_01379___31526	MTBC_01359___35611	MTBC_01411___39767	MTBC_01374___43889	MTBC_01399___48015	MTBC_01386___52153	MTBC_01386___56297	MTBC_01387___60428	MTBC_01295___64452	MTBC_01798___69080	MTBC_01414___74044	MTBC_01383___78230	MTBC_01759___82705	MTBC_01409___87648	MTBC_01391___91826	MTBC_01396___95943	MTBC_01391___100084	MTBC_01396___104248	MTBC_01386___108384	MTBC_01390___112534	MTBC_01387___116653	MTBC_01396___120791	MTBC_01386___124931	MTBC_01382___129065	MTBC_01396___133208	MTBC_01417___137374	MTBC_01393___141602	MTBC_01397___145753
group_11329		Rv1389_gmk	199	199	1	1	12273				311	626	624	MTBC_01480	MTBC_01477___1477	MTBC_01479___5590	MTBC_01699___9937	MTBC_01716___14702	MTBC_01477___19314	MTBC_01492___23449	MTBC_01530___27515	MTBC_01468___31615	MTBC_01449___35701	MTBC_01500___39856	MTBC_01464___43979	MTBC_01491___48107	MTBC_01475___52242	MTBC_01475___56386	MTBC_01479___60520	MTBC_01384___64541	MTBC_01910___69192	MTBC_01507___74137	MTBC_01471___78318	MTBC_01872___82818	MTBC_01497___87736	MTBC_01481___91916	MTBC_01484___96031	MTBC_01481___100174	MTBC_01481___104333	MTBC_01475___108473	MTBC_01479___112623	MTBC_01477___116743	MTBC_01486___120881	MTBC_01475___125020	MTBC_01471___129154	MTBC_01488___133300	MTBC_01510___137467	MTBC_01483___141692	MTBC_01489___145845
group_11330		Rv1404_Rv1404	199	199	1	1	12325				482	527	525	MTBC_01495	MTBC_01492___1492	MTBC_01494___5605	MTBC_01718___9956	MTBC_01735___14721	MTBC_01493___19330	MTBC_01507___23464	MTBC_01544___27529	MTBC_01483___31630	MTBC_01464___35716	MTBC_01515___39871	MTBC_01479___43994	MTBC_01507___48123	MTBC_01491___52258	MTBC_01491___56402	MTBC_01494___60535	MTBC_01400___64557	MTBC_01931___69213	MTBC_01522___74152	MTBC_01486___78333	MTBC_01897___82843	MTBC_01513___87752	MTBC_01496___91931	MTBC_01500___96047	MTBC_01497___100190	MTBC_01497___104349	MTBC_01491___108489	MTBC_01495___112639	MTBC_01493___116759	MTBC_01503___120898	MTBC_01490___125035	MTBC_01486___129169	MTBC_01504___133316	MTBC_01526___137483	MTBC_01498___141707	MTBC_01504___145860
group_11334		Rv1471_trxB1	199	199	1	1	11772				371	371	371	MTBC_01566	MTBC_01564___1564	MTBC_01570___5681	MTBC_01799___10037	MTBC_01819___14805	MTBC_01563___19400	MTBC_01576___23533	MTBC_01613___27598	MTBC_01552___31700	MTBC_01535___35787	MTBC_01586___39942	MTBC_01549___44064	MTBC_01580___48196	MTBC_01566___52333	MTBC_01563___56474	MTBC_01567___60608	MTBC_01469___64627	MTBC_02019___69301	MTBC_01592___74222	MTBC_01556___78403	MTBC_01987___82933	MTBC_01587___87826	MTBC_01568___92003	MTBC_01576___96123	MTBC_01571___100264	MTBC_01569___104421	MTBC_01562___108560	MTBC_01567___112711	MTBC_01564___116830	MTBC_01578___120973	MTBC_01562___125107	MTBC_01559___129242	MTBC_01578___133390	MTBC_01594___137551	MTBC_01568___141777	MTBC_01574___145930
group_11343		Rv1693_Rv1693	199	199	1	1	15773				176	176	176	MTBC_01780	MTBC_01779___1779	MTBC_01784___5895	MTBC_02048___10286	MTBC_02085___15071	MTBC_01778___19615	MTBC_01790___23747	MTBC_01829___27814	MTBC_01769___31917	MTBC_01757___36009	MTBC_01805___40161	MTBC_01764___44279	MTBC_01794___48410	MTBC_01783___52550	MTBC_01779___56690	MTBC_01782___60823	MTBC_01683___64841	MTBC_02331___69613	MTBC_01823___74453	MTBC_01787___78634	MTBC_02278___83224	MTBC_01824___88063	MTBC_01782___92217	MTBC_01792___96339	MTBC_01787___100480	MTBC_01799___104651	MTBC_01776___108774	MTBC_01784___112928	MTBC_01777___117043	MTBC_01791___121186	MTBC_01776___125321	MTBC_01773___129456	MTBC_01792___133604	MTBC_01823___137780	MTBC_01797___142006	MTBC_01788___146144
group_11348		Rv1838c_vapC13	199	199	1	1	15208				356	395	394	MTBC_01925	MTBC_01922___1922	MTBC_01929___6040	MTBC_02215___10453	MTBC_02259___15245	MTBC_01934___19771	MTBC_01949___23906	MTBC_01985___27970	MTBC_01916___32064	MTBC_01917___36169	MTBC_01961___40317	MTBC_01908___44423	MTBC_01938___48554	MTBC_01939___52706	MTBC_01934___56845	MTBC_01938___60979	MTBC_01839___64997	MTBC_02531___69813	MTBC_01977___74607	MTBC_01935___78782	MTBC_02463___83409	MTBC_01974___88213	MTBC_01927___92362	MTBC_01936___96483	MTBC_01941___100634	MTBC_01958___104810	MTBC_01930___108928	MTBC_01927___113071	MTBC_01930___117196	MTBC_01946___121341	MTBC_01930___125475	MTBC_01926___129609	MTBC_01936___133748	MTBC_01984___137941	MTBC_01949___142158	MTBC_01931___146287
group_11349		Rv1870c_Rv1870c	199	199	1	1	15126				614	647	616	MTBC_01957	MTBC_01954___1954	MTBC_01961___6072	MTBC_02251___10489	MTBC_02296___15282	MTBC_01966___19803	MTBC_01982___23939	MTBC_02018___28003	MTBC_01949___32097	MTBC_01949___36201	MTBC_01993___40349	MTBC_01940___44455	MTBC_01970___48586	MTBC_01971___52738	MTBC_01966___56877	MTBC_01970___61011	MTBC_01871___65029	MTBC_02574___69856	MTBC_02009___74639	MTBC_01967___78814	MTBC_02509___83455	MTBC_02006___88245	MTBC_01959___92394	MTBC_01968___96515	MTBC_01973___100666	MTBC_01990___104842	MTBC_01962___108960	MTBC_01959___113103	MTBC_01962___117228	MTBC_01978___121373	MTBC_01962___125507	MTBC_01958___129641	MTBC_01968___133780	MTBC_02014___137971	MTBC_01981___142190	MTBC_01963___146319
group_11362		Rv1991c_mazF6	199	199	1	1	16394				317	344	343	MTBC_02100	MTBC_02089___2089	MTBC_02103___6214	MTBC_02405___10643	MTBC_02442___15428	MTBC_02100___19937	MTBC_02102___24059	MTBC_02158___28143	MTBC_02095___32243	MTBC_02081___36333	MTBC_02112___40468	MTBC_02083___44598	MTBC_02106___48722	MTBC_02107___52874	MTBC_02101___57012	MTBC_02107___61148	MTBC_02010___65168	MTBC_02732___70014	MTBC_02145___74775	MTBC_02101___78948	MTBC_02665___83611	MTBC_02144___88383	MTBC_02095___92530	MTBC_02104___96651	MTBC_02112___100805	MTBC_02124___104976	MTBC_02101___109099	MTBC_02095___113239	MTBC_02099___117365	MTBC_02114___121509	MTBC_02099___125644	MTBC_02095___129778	MTBC_02104___133916	MTBC_02154___138111	MTBC_02116___142325	MTBC_02099___146455
group_11365		Rv2063_mazE7	199	199	1	1	10519				152	233	152	MTBC_02183	MTBC_02169___2169	MTBC_02186___6297	MTBC_02488___10726	MTBC_02534___15520	MTBC_02176___20013	MTBC_02177___24134	MTBC_02239___28224	MTBC_02175___32323	MTBC_02156___36408	MTBC_02201___40557	MTBC_02166___44681	MTBC_02180___48796	MTBC_02181___52948	MTBC_02172___57083	MTBC_02182___61223	MTBC_02088___65246	MTBC_02829___70111	MTBC_02224___74854	MTBC_02174___79021	MTBC_02761___83707	MTBC_02220___88459	MTBC_02168___92603	MTBC_02179___96726	MTBC_02186___100879	MTBC_02198___105050	MTBC_02177___109175	MTBC_02169___113313	MTBC_02177___117443	MTBC_02191___121586	MTBC_02173___125718	MTBC_02169___129852	MTBC_02178___133990	MTBC_02233___138190	MTBC_02190___142399	MTBC_02173___146529
group_11375		Rv2239c_Rv2239c	199	199	1	1	5063				296	422	421	MTBC_02370	MTBC_02355___2355	MTBC_02371___6482	MTBC_02699___10937	MTBC_02747___15733	MTBC_02361___20198	MTBC_02353___24310	MTBC_02422___28407	MTBC_02367___32515	MTBC_02349___36601	MTBC_02389___40745	MTBC_02349___44864	MTBC_02364___48980	MTBC_02365___53132	MTBC_02354___57265	MTBC_02364___61405	MTBC_02277___65435	MTBC_03057___70339	MTBC_02417___75047	MTBC_02356___79203	MTBC_03015___83961	MTBC_02408___88647	MTBC_02352___92787	MTBC_02362___96909	MTBC_02371___101064	MTBC_02381___105233	MTBC_02363___109361	MTBC_02353___113497	MTBC_02361___117627	MTBC_02377___121772	MTBC_02357___125902	MTBC_02352___130035	MTBC_02362___134174	MTBC_02429___138386	MTBC_02371___142580	MTBC_02357___146713
group_11376		Rv2302_Rv2302	199	199	1	1	10789				242	371	242	MTBC_02426	MTBC_02411___2411	MTBC_02428___6539	MTBC_02767___11005	MTBC_02811___15797	MTBC_02415___20252	MTBC_02410___24367	MTBC_02476___28461	MTBC_02427___32575	MTBC_02413___36665	MTBC_02445___40801	MTBC_02405___44920	MTBC_02423___49039	MTBC_02424___53191	MTBC_02413___57324	MTBC_02421___61462	MTBC_02336___65494	MTBC_03136___70418	MTBC_02476___75106	MTBC_02412___79259	MTBC_03086___84032	MTBC_02468___88707	MTBC_02409___92844	MTBC_02421___96968	MTBC_02430___101123	MTBC_02433___105285	MTBC_02420___109418	MTBC_02410___113554	MTBC_02420___117686	MTBC_02436___121831	MTBC_02416___125961	MTBC_02411___130094	MTBC_02421___134233	MTBC_02488___138445	MTBC_02430___142639	MTBC_02416___146772
group_11379		Rv2153c_murG	199	199	1	1	10765				167	212	167	MTBC_02439	MTBC_02424___2424	MTBC_02441___6552	MTBC_02782___11020	MTBC_02827___15813	MTBC_02428___20265	MTBC_02423___24380	MTBC_02484___28469	MTBC_02445___32593	MTBC_02427___36679	MTBC_02472___40828	MTBC_02419___44934	MTBC_02437___49053	MTBC_02438___53205	MTBC_02427___57338	MTBC_02434___61475	MTBC_02349___65507	MTBC_03151___70433	MTBC_02489___75119	MTBC_02425___79272	MTBC_03100___84046	MTBC_02481___88720	MTBC_02422___92857	MTBC_02435___96982	MTBC_02444___101137	MTBC_02448___105300	MTBC_02434___109432	MTBC_02424___113568	MTBC_02433___117699	MTBC_02451___121846	MTBC_02430___125975	MTBC_02426___130109	MTBC_02435___134247	MTBC_02503___138460	MTBC_02443___142652	MTBC_02431___146787
group_11381		Rv2324_Rv2324	199	199	1	1	10716				446	533	446	MTBC_02455	MTBC_02440___2440	MTBC_02457___6568	MTBC_02799___11037	MTBC_02847___15833	MTBC_02444___20281	MTBC_02440___24397	MTBC_02498___28483	MTBC_02461___32609	MTBC_02443___36695	MTBC_02485___40841	MTBC_02435___44950	MTBC_02453___49069	MTBC_02454___53221	MTBC_02443___57354	MTBC_02450___61491	MTBC_02365___65523	MTBC_03169___70451	MTBC_02507___75137	MTBC_02442___79289	MTBC_03115___84061	MTBC_02499___88738	MTBC_02438___92873	MTBC_02451___96998	MTBC_02460___101153	MTBC_02464___105316	MTBC_02450___109448	MTBC_02440___113584	MTBC_02449___117715	MTBC_02467___121862	MTBC_02446___125991	MTBC_02442___130125	MTBC_02451___134263	MTBC_02519___138476	MTBC_02459___142668	MTBC_02447___146803
group_11386		Rv2360c_Rv2360c	199	199	1	1	6590				428	428	428	MTBC_02493	MTBC_02478___2478	MTBC_02494___6605	MTBC_02845___11083	MTBC_02890___15876	MTBC_02483___20320	MTBC_02468___24425	MTBC_02540___28525	MTBC_02494___32642	MTBC_02478___36730	MTBC_02525___40881	MTBC_02479___44994	MTBC_02491___49107	MTBC_02492___53259	MTBC_02481___57392	MTBC_02488___61529	MTBC_02407___65565	MTBC_03223___70505	MTBC_02547___75177	MTBC_02478___79325	MTBC_03169___84115	MTBC_02537___88776	MTBC_02474___92909	MTBC_02489___97036	MTBC_02498___101191	MTBC_02505___105357	MTBC_02487___109485	MTBC_02477___113621	MTBC_02486___117752	MTBC_02507___121902	MTBC_02483___126028	MTBC_02480___130163	MTBC_02488___134300	MTBC_02559___138516	MTBC_02495___142704	MTBC_02485___146841
group_11388		Rv0610c_Rv0610c	199	199	1	1	6528				209	317	209	MTBC_02520	MTBC_02505___2505	MTBC_02521___6632	MTBC_02883___11121	MTBC_02928___15914	MTBC_02510___20347	MTBC_02495___24452	MTBC_02566___28551	MTBC_02522___32670	MTBC_02505___36757	MTBC_02551___40907	MTBC_02506___45021	MTBC_02519___49135	MTBC_02520___53287	MTBC_02509___57420	MTBC_02515___61556	MTBC_02434___65592	MTBC_03264___70546	MTBC_02574___75204	MTBC_02505___79352	MTBC_03213___84159	MTBC_02565___88804	MTBC_02501___92936	MTBC_02517___97064	MTBC_02526___101219	MTBC_02532___105384	MTBC_02514___109512	MTBC_02505___113649	MTBC_02513___117779	MTBC_02534___121929	MTBC_02510___126055	MTBC_02507___130190	MTBC_02515___134327	MTBC_02586___138543	MTBC_02522___142731	MTBC_02513___146869
group_11389		Rv2398c_cysW	199	199	1	1	6491				818	818	818	MTBC_02532	MTBC_02517___2517	MTBC_02534___6645	MTBC_02900___11138	MTBC_02947___15933	MTBC_02522___20359	MTBC_02508___24465	MTBC_02579___28564	MTBC_02536___32684	MTBC_02519___36771	MTBC_02564___40920	MTBC_02518___45033	MTBC_02533___49149	MTBC_02533___53300	MTBC_02521___57432	MTBC_02527___61568	MTBC_02446___65604	MTBC_03280___70562	MTBC_02586___75216	MTBC_02518___79365	MTBC_03228___84174	MTBC_02578___88817	MTBC_02514___92949	MTBC_02530___97077	MTBC_02539___101232	MTBC_02544___105396	MTBC_02527___109525	MTBC_02518___113662	MTBC_02526___117792	MTBC_02548___121943	MTBC_02522___126067	MTBC_02521___130204	MTBC_02527___134339	MTBC_02598___138555	MTBC_02535___142744	MTBC_02525___146881
group_11395		Rv2446c_Rv2446c	199	199	1	1	17784				287	371	370	MTBC_02581	MTBC_02566___2566	MTBC_02583___6694	MTBC_02956___11194	MTBC_03001___15987	MTBC_02570___20407	MTBC_02555___24512	MTBC_02630___28615	MTBC_02584___32732	MTBC_02572___36824	MTBC_02609___40965	MTBC_02566___45081	MTBC_02582___49198	MTBC_02581___53348	MTBC_02570___57481	MTBC_02575___61616	MTBC_02494___65652	MTBC_03346___70628	MTBC_02635___75265	MTBC_02566___79413	MTBC_03286___84232	MTBC_02627___88866	MTBC_02562___92997	MTBC_02579___97126	MTBC_02588___101281	MTBC_02592___105444	MTBC_02575___109573	MTBC_02567___113711	MTBC_02574___117840	MTBC_02596___121991	MTBC_02571___126116	MTBC_02569___130252	MTBC_02575___134387	MTBC_02647___138604	MTBC_02583___142792	MTBC_02574___146930
group_11396		Rv2461c_clpP1	199	199	1	1	17812				533	602	601	MTBC_02594	MTBC_02579___2579	MTBC_02596___6707	MTBC_02972___11210	MTBC_03021___16007	MTBC_02583___20420	MTBC_02568___24525	MTBC_02643___28628	MTBC_02597___32745	MTBC_02585___36837	MTBC_02624___40980	MTBC_02579___45094	MTBC_02595___49211	MTBC_02594___53361	MTBC_02583___57494	MTBC_02588___61629	MTBC_02507___65665	MTBC_03361___70643	MTBC_02648___75278	MTBC_02579___79426	MTBC_03304___84250	MTBC_02640___88879	MTBC_02575___93010	MTBC_02592___97139	MTBC_02601___101294	MTBC_02605___105457	MTBC_02588___109586	MTBC_02580___113724	MTBC_02587___117853	MTBC_02609___122004	MTBC_02584___126129	MTBC_02582___130265	MTBC_02588___134400	MTBC_02660___138617	MTBC_02596___142805	MTBC_02587___146943
group_11400		Rv2588c_yajC	199	199	1	1	10971				347	515	347	MTBC_02722	MTBC_02707___2707	MTBC_02725___6836	MTBC_03133___11371	MTBC_03186___16172	MTBC_02712___20549	MTBC_02701___24658	MTBC_02786___28772	MTBC_02730___32878	MTBC_02717___36969	MTBC_02752___41108	MTBC_02707___45222	MTBC_02731___49347	MTBC_02725___53492	MTBC_02714___57625	MTBC_02718___61759	MTBC_02638___65796	MTBC_03535___70817	MTBC_02782___75412	MTBC_02710___79557	MTBC_03492___84438	MTBC_02776___89015	MTBC_02710___93145	MTBC_02725___97272	MTBC_02737___101430	MTBC_02739___105591	MTBC_02719___109717	MTBC_02715___113859	MTBC_02719___117985	MTBC_02745___122140	MTBC_02717___126262	MTBC_02714___130397	MTBC_02719___134531	MTBC_02809___138766	MTBC_02726___142935	MTBC_02721___147077
group_11403		Rv2632c_Rv2632c	199	199	1	1	11059				281	281	281	MTBC_02767	MTBC_02752___2752	MTBC_02771___6882	MTBC_03180___11418	MTBC_03236___16222	MTBC_02758___20595	MTBC_02746___24703	MTBC_02833___28819	MTBC_02777___32925	MTBC_02762___37014	MTBC_02797___41153	MTBC_02752___45267	MTBC_02776___49392	MTBC_02770___53537	MTBC_02759___57670	MTBC_02763___61804	MTBC_02683___65841	MTBC_03595___70877	MTBC_02829___75459	MTBC_02755___79602	MTBC_03549___84495	MTBC_02822___89061	MTBC_02755___93190	MTBC_02770___97317	MTBC_02783___101476	MTBC_02784___105636	MTBC_02764___109762	MTBC_02761___113905	MTBC_02764___118030	MTBC_02790___122185	MTBC_02762___126307	MTBC_02759___130442	MTBC_02764___134576	MTBC_02856___138813	MTBC_02771___142980	MTBC_02766___147122
group_11404		Rv2639c_Rv2639c	199	199	1	1	11084				332	332	332	MTBC_02774	MTBC_02759___2759	MTBC_02778___6889	MTBC_03188___11426	MTBC_03246___16232	MTBC_02765___20602	MTBC_02753___24710	MTBC_02840___28826	MTBC_02784___32932	MTBC_02769___37021	MTBC_02804___41160	MTBC_02759___45274	MTBC_02783___49399	MTBC_02777___53544	MTBC_02766___57677	MTBC_02770___61811	MTBC_02690___65848	MTBC_03603___70885	MTBC_02837___75467	MTBC_02762___79609	MTBC_03557___84503	MTBC_02829___89068	MTBC_02762___93197	MTBC_02778___97325	MTBC_02791___101484	MTBC_02791___105643	MTBC_02771___109769	MTBC_02769___113913	MTBC_02771___118037	MTBC_02797___122192	MTBC_02769___126314	MTBC_02766___130449	MTBC_02771___134583	MTBC_02863___138820	MTBC_02778___142987	MTBC_02774___147130
group_11408		Rv2674_msrB	199	199	1	1	6155				410	410	410	MTBC_02810	MTBC_02795___2795	MTBC_02814___6925	MTBC_03226___11464	MTBC_03277___16263	MTBC_02801___20638	MTBC_02775___24732	MTBC_02862___28848	MTBC_02806___32954	MTBC_02788___37040	MTBC_02826___41182	MTBC_02795___45310	MTBC_02819___49435	MTBC_02813___53580	MTBC_02802___57713	MTBC_02806___61847	MTBC_02726___65884	MTBC_03641___70923	MTBC_02874___75504	MTBC_02798___79645	MTBC_03601___84547	MTBC_02864___89103	MTBC_02798___93233	MTBC_02814___97361	MTBC_02827___101520	MTBC_02827___105679	MTBC_02807___109805	MTBC_02804___113948	MTBC_02807___118073	MTBC_02833___122228	MTBC_02805___126350	MTBC_02802___130485	MTBC_02807___134619	MTBC_02899___138856	MTBC_02814___143023	MTBC_02809___147165
group_11409		Rv2675c_Rv2675c	199	199	1	1	6154				338	752	747	MTBC_02811	MTBC_02796___2796	MTBC_02815___6926	MTBC_03227___11465	MTBC_03278___16264	MTBC_02802___20639	MTBC_02776___24733	MTBC_02863___28849	MTBC_02807___32955	MTBC_02789___37041	MTBC_02827___41183	MTBC_02796___45311	MTBC_02820___49436	MTBC_02814___53581	MTBC_02803___57714	MTBC_02807___61848	MTBC_02727___65885	MTBC_03642___70924	MTBC_02875___75505	MTBC_02799___79646	MTBC_03602___84548	MTBC_02865___89104	MTBC_02799___93234	MTBC_02815___97362	MTBC_02828___101521	MTBC_02828___105680	MTBC_02808___109806	MTBC_02805___113949	MTBC_02808___118074	MTBC_02834___122229	MTBC_02806___126351	MTBC_02803___130486	MTBC_02808___134620	MTBC_02900___138857	MTBC_02815___143024	MTBC_02810___147166
group_11414		Rv2745c_clgR	199	199	1	1	14190				338	356	338	MTBC_02879	MTBC_02864___2864	MTBC_02883___6994	MTBC_03306___11544	MTBC_03354___16340	MTBC_02870___20707	MTBC_02844___24801	MTBC_02930___28916	MTBC_02877___33025	MTBC_02857___37109	MTBC_02894___41250	MTBC_02865___45380	MTBC_02889___49505	MTBC_02883___53650	MTBC_02870___57781	MTBC_02875___61916	MTBC_02795___65953	MTBC_03727___71009	MTBC_02947___75577	MTBC_02867___79714	MTBC_03691___84637	MTBC_02935___89174	MTBC_02867___93302	MTBC_02884___97431	MTBC_02897___101590	MTBC_02896___105748	MTBC_02877___109875	MTBC_02875___114019	MTBC_02876___118142	MTBC_02903___122298	MTBC_02876___126421	MTBC_02871___130554	MTBC_02877___134689	MTBC_02972___138929	MTBC_02884___143093	MTBC_02879___147235
group_11418		Rv2801c_mazF9	199	199	1	1	14656				311	353	352	MTBC_02934	MTBC_02920___2920	MTBC_02938___7049	MTBC_03371___11609	MTBC_03415___16401	MTBC_02925___20762	MTBC_02903___24860	MTBC_02984___28970	MTBC_02932___33080	MTBC_02912___37164	MTBC_02951___41307	MTBC_02920___45435	MTBC_02944___49560	MTBC_02938___53705	MTBC_02926___57837	MTBC_02930___61971	MTBC_02853___66011	MTBC_03793___71075	MTBC_03002___75632	MTBC_02923___79770	MTBC_03758___84704	MTBC_02992___89231	MTBC_02922___93357	MTBC_02941___97488	MTBC_02953___101646	MTBC_02951___105803	MTBC_02933___109931	MTBC_02931___114075	MTBC_02931___118197	MTBC_02958___122353	MTBC_02931___126476	MTBC_02926___130609	MTBC_02932___134744	MTBC_03028___138985	MTBC_02939___143148	MTBC_02935___147291
group_11419		Rv2869c_rip	199	199	1	1	14438				1214	1214	1214	MTBC_03000	MTBC_02988___2989	MTBC_03004___7116	MTBC_03449___11690	MTBC_03500___16489	MTBC_02993___20831	MTBC_02973___24932	MTBC_03058___29045	MTBC_03006___33155	MTBC_02984___37237	MTBC_03027___41385	MTBC_02986___45502	MTBC_03012___49630	MTBC_03009___53778	MTBC_02999___57912	MTBC_02998___62043	MTBC_02923___66084	MTBC_03878___71163	MTBC_03075___75707	MTBC_02993___79842	MTBC_03850___84798	MTBC_03063___89304	MTBC_02990___93428	MTBC_03012___97561	MTBC_03024___101719	MTBC_03015___105868	MTBC_03003___110003	MTBC_03003___114149	MTBC_03001___118269	MTBC_03026___122423	MTBC_03001___126548	MTBC_02994___130679	MTBC_03000___134814	MTBC_03101___139060	MTBC_03009___143220	MTBC_03008___147366
group_11420		Rv2876_Rv2876	199	199	1	1	2005				239	314	313	MTBC_03007	MTBC_02995___2996	MTBC_03011___7123	MTBC_03457___11698	MTBC_03507___16496	MTBC_03000___20838	MTBC_02980___24939	MTBC_03065___29052	MTBC_03013___33162	MTBC_02991___37244	MTBC_03033___41391	MTBC_02993___45509	MTBC_03019___49637	MTBC_03016___53785	MTBC_03006___57919	MTBC_03005___62050	MTBC_02930___66091	MTBC_03885___71170	MTBC_03082___75714	MTBC_03000___79849	MTBC_03859___84807	MTBC_03070___89311	MTBC_02997___93435	MTBC_03019___97568	MTBC_03031___101726	MTBC_03022___105875	MTBC_03010___110010	MTBC_03010___114156	MTBC_03008___118276	MTBC_03033___122430	MTBC_03008___126555	MTBC_03001___130686	MTBC_03007___134821	MTBC_03108___139067	MTBC_03016___143227	MTBC_03015___147373
group_11421		Rv2903c_lepB	199	199	1	1	2076				869	884	883	MTBC_03035	MTBC_03023___3024	MTBC_03039___7151	MTBC_03490___11731	MTBC_03536___16525	MTBC_03029___20867	MTBC_03008___24967	MTBC_03092___29079	MTBC_03049___33198	MTBC_03018___37271	MTBC_03065___41423	MTBC_03021___45537	MTBC_03047___49665	MTBC_03044___53813	MTBC_03034___57947	MTBC_03033___62078	MTBC_02958___66119	MTBC_03920___71205	MTBC_03110___75742	MTBC_03028___79877	MTBC_03891___84839	MTBC_03099___89340	MTBC_03027___93465	MTBC_03047___97596	MTBC_03059___101754	MTBC_03050___105903	MTBC_03038___110038	MTBC_03040___114186	MTBC_03036___118304	MTBC_03061___122458	MTBC_03036___126583	MTBC_03029___130714	MTBC_03035___134849	MTBC_03134___139093	MTBC_03044___143255	MTBC_03043___147401
group_11424		Rv2987c_leuD	199	199	1	1	1789				596	596	596	MTBC_03119	MTBC_03108___3109	MTBC_03125___7237	MTBC_03596___11837	MTBC_03648___16637	MTBC_03115___20953	MTBC_03092___25051	MTBC_03178___29165	MTBC_03129___33278	MTBC_03103___37356	MTBC_03147___41505	MTBC_03108___45624	MTBC_03134___49752	MTBC_03131___53900	MTBC_03122___58035	MTBC_03119___62164	MTBC_03048___66209	MTBC_04052___71337	MTBC_03198___75830	MTBC_03115___79964	MTBC_04018___84966	MTBC_03188___89429	MTBC_03116___93554	MTBC_03135___97684	MTBC_03147___101842	MTBC_03136___105989	MTBC_03127___110127	MTBC_03130___114276	MTBC_03123___118391	MTBC_03150___122547	MTBC_03123___126670	MTBC_03116___130801	MTBC_03122___134936	MTBC_03226___139185	MTBC_03130___143341	MTBC_03132___147490
group_11427		Rv3053c_nrdH	199	199	1	1	1376				239	350	239	MTBC_03196	MTBC_03181___3182	MTBC_03198___7310	MTBC_03675___11916	MTBC_03728___16717	MTBC_03183___21021	MTBC_03163___25122	MTBC_03245___29232	MTBC_03196___33345	MTBC_03191___37444	MTBC_03226___41584	MTBC_03182___45698	MTBC_03207___49825	MTBC_03207___53976	MTBC_03198___58111	MTBC_03192___62237	MTBC_03121___66282	MTBC_04143___71428	MTBC_03272___75904	MTBC_03189___80038	MTBC_04110___85058	MTBC_03263___89504	MTBC_03185___93623	MTBC_03208___97757	MTBC_03223___101918	MTBC_03205___106058	MTBC_03203___110203	MTBC_03199___114345	MTBC_03199___118467	MTBC_03224___122621	MTBC_03199___126746	MTBC_03192___130877	MTBC_03195___135009	MTBC_03302___139261	MTBC_03206___143417	MTBC_03205___147563
group_11429		Rv3100c_smpB	199	199	1	1	12038				176	482	480	MTBC_03247	MTBC_03232___3233	MTBC_03249___7361	MTBC_03737___11978	MTBC_03792___16781	MTBC_03233___21071	MTBC_03214___25173	MTBC_03310___29297	MTBC_03248___33397	MTBC_03245___37498	MTBC_03286___41644	MTBC_03233___45749	MTBC_03258___49876	MTBC_03259___54028	MTBC_03250___58163	MTBC_03243___62288	MTBC_03173___66334	MTBC_04203___71488	MTBC_03325___75957	MTBC_03241___80090	MTBC_04182___85130	MTBC_03317___89558	MTBC_03236___93674	MTBC_03259___97808	MTBC_03275___101970	MTBC_03256___106109	MTBC_03255___110255	MTBC_03250___114396	MTBC_03251___118519	MTBC_03276___122673	MTBC_03251___126798	MTBC_03244___130929	MTBC_03246___135060	MTBC_03354___139313	MTBC_03258___143469	MTBC_03256___147614
group_11432		Rv3146_nuoB	199	199	1	1	5901				500	554	553	MTBC_03297	MTBC_03282___3283	MTBC_03299___7411	MTBC_03789___12030	MTBC_03846___16835	MTBC_03283___21121	MTBC_03255___25214	MTBC_03361___29348	MTBC_03285___33434	MTBC_03278___37531	MTBC_03334___41692	MTBC_03280___45796	MTBC_03312___49930	MTBC_03309___54078	MTBC_03301___58214	MTBC_03293___62338	MTBC_00762___63919	MTBC_04268___71553	MTBC_03372___76004	MTBC_03288___80137	MTBC_04232___85180	MTBC_03364___89605	MTBC_03283___93721	MTBC_03310___97859	MTBC_03326___102021	MTBC_03303___106156	MTBC_03307___110307	MTBC_03299___114445	MTBC_03301___118569	MTBC_03326___122723	MTBC_03301___126848	MTBC_03295___130980	MTBC_03298___135112	MTBC_03406___139365	MTBC_03308___143519	MTBC_03310___147668
group_11436		Rv3196A_Rv3196A	199	199	1	1	5744				173	200	173	MTBC_03350	MTBC_03338___3339	MTBC_03353___7465	MTBC_03849___12090	MTBC_03917___16906	MTBC_03335___21173	MTBC_03307___25266	MTBC_03406___29393	MTBC_03344___33493	MTBC_03330___37583	MTBC_03392___41750	MTBC_03332___45848	MTBC_03365___49983	MTBC_03364___54133	MTBC_03357___58270	MTBC_03345___62390	MTBC_00711___63868	MTBC_04333___71618	MTBC_03428___76060	MTBC_03339___80188	MTBC_04297___85245	MTBC_03417___89658	MTBC_03336___93774	MTBC_03362___97911	MTBC_03381___102076	MTBC_03356___106209	MTBC_03363___110363	MTBC_03353___114499	MTBC_03356___118624	MTBC_03381___122778	MTBC_03356___126903	MTBC_03350___131035	MTBC_03352___135166	MTBC_03462___139421	MTBC_03362___143573	MTBC_03365___147723
group_11445		Rv3404c_Rv3404c	199	199	1	1	16834				362	704	702	MTBC_03581	MTBC_03569___3570	MTBC_03584___7696	MTBC_04117___12358	MTBC_04208___17197	MTBC_03566___21404	MTBC_03534___25493	MTBC_03623___29610	MTBC_03568___33717	MTBC_03565___37818	MTBC_03609___41967	MTBC_03562___46078	MTBC_03603___50221	MTBC_03601___54370	MTBC_03583___58496	MTBC_03577___62622	MTBC_00485___63642	MTBC_04633___71918	MTBC_03664___76296	MTBC_03561___80410	MTBC_04602___85550	MTBC_03644___89886	MTBC_03565___94003	MTBC_03601___98150	MTBC_03617___102312	MTBC_03595___106448	MTBC_03604___110604	MTBC_03579___114726	MTBC_03589___118857	MTBC_03609___123006	MTBC_03594___127141	MTBC_03587___131273	MTBC_03592___135406	MTBC_03701___139660	MTBC_03599___143811	MTBC_03601___147959
group_11446		Rv3407_vapB47	199	199	1	1	16817				176	299	229	MTBC_03584	MTBC_03572___3573	MTBC_03587___7699	MTBC_04120___12361	MTBC_04211___17200	MTBC_03569___21407	MTBC_03537___25496	MTBC_03626___29613	MTBC_03571___33720	MTBC_03568___37821	MTBC_03612___41970	MTBC_03565___46081	MTBC_03606___50224	MTBC_03604___54373	MTBC_03586___58499	MTBC_03580___62625	MTBC_00482___63639	MTBC_04636___71921	MTBC_03667___76299	MTBC_03564___80413	MTBC_04606___85554	MTBC_03647___89889	MTBC_03568___94006	MTBC_03604___98153	MTBC_03620___102315	MTBC_03598___106451	MTBC_03607___110607	MTBC_03582___114729	MTBC_03592___118860	MTBC_03612___123009	MTBC_03597___127144	MTBC_03590___131276	MTBC_03595___135409	MTBC_03704___139663	MTBC_03602___143814	MTBC_03604___147962
group_11447		Rv3408_vapC47	199	199	1	1	6217				401	410	401	MTBC_03585	MTBC_03573___3574	MTBC_03588___7700	MTBC_04121___12362	MTBC_04212___17201	MTBC_03570___21408	MTBC_03538___25497	MTBC_03627___29614	MTBC_03572___33721	MTBC_03569___37822	MTBC_03613___41971	MTBC_03566___46082	MTBC_03607___50225	MTBC_03605___54374	MTBC_03587___58500	MTBC_03581___62626	MTBC_00481___63638	MTBC_04637___71922	MTBC_03668___76300	MTBC_03565___80414	MTBC_04607___85555	MTBC_03648___89890	MTBC_03569___94007	MTBC_03605___98154	MTBC_03621___102316	MTBC_03599___106452	MTBC_03608___110608	MTBC_03583___114730	MTBC_03593___118861	MTBC_03613___123010	MTBC_03598___127145	MTBC_03591___131277	MTBC_03596___135410	MTBC_03705___139664	MTBC_03603___143815	MTBC_03605___147963
group_11450		Rv3464_rmlB	199	199	1	1	7097				857	995	994	MTBC_03649	MTBC_03636___3637	MTBC_03651___7763	MTBC_04185___12426	MTBC_04281___17270	MTBC_03629___21467	MTBC_03598___25557	MTBC_03697___29684	MTBC_03636___33785	MTBC_03630___37883	MTBC_03675___42033	MTBC_03625___46141	MTBC_03665___50283	MTBC_03657___54426	MTBC_03646___58559	MTBC_03639___62684	MTBC_00429___63586	MTBC_04712___71997	MTBC_03728___76360	MTBC_03622___80471	MTBC_04680___85628	MTBC_03706___89948	MTBC_03628___94066	MTBC_03657___98206	MTBC_03676___102371	MTBC_03655___106508	MTBC_03660___110660	MTBC_03642___114789	MTBC_03645___118913	MTBC_03665___123062	MTBC_03650___127197	MTBC_03643___131329	MTBC_03654___135468	MTBC_03757___139716	MTBC_03661___143873	MTBC_03663___148021
group_11451		Rv3465_rmlC	199	199	1	1	8460				389	608	606	MTBC_03650	MTBC_03637___3638	MTBC_03652___7764	MTBC_04186___12427	MTBC_04282___17271	MTBC_03630___21468	MTBC_03599___25558	MTBC_03698___29685	MTBC_03637___33786	MTBC_03631___37884	MTBC_03676___42034	MTBC_03626___46142	MTBC_03666___50284	MTBC_03658___54427	MTBC_03647___58560	MTBC_03640___62685	MTBC_00428___63585	MTBC_04713___71998	MTBC_03729___76361	MTBC_03623___80472	MTBC_04681___85629	MTBC_03707___89949	MTBC_03629___94067	MTBC_03658___98207	MTBC_03677___102372	MTBC_03656___106509	MTBC_03661___110661	MTBC_03643___114790	MTBC_03646___118914	MTBC_03666___123063	MTBC_03651___127198	MTBC_03644___131330	MTBC_03655___135469	MTBC_03758___139717	MTBC_03662___143874	MTBC_03664___148022
group_11454		Rv3541c_Rv3541c	199	199	1	1	8196				389	389	389	MTBC_03723	MTBC_03709___3711	MTBC_03728___7840	MTBC_04284___12525	MTBC_04380___17369	MTBC_03718___21557	MTBC_03673___25633	MTBC_03777___29764	MTBC_03710___33859	MTBC_03706___37960	MTBC_03755___42114	MTBC_03702___46219	MTBC_03747___50365	MTBC_03740___54509	MTBC_03726___58639	MTBC_03721___62766	MTBC_00353___63510	MTBC_04817___72102	MTBC_03811___76445	MTBC_03698___80548	MTBC_04775___85724	MTBC_03785___90028	MTBC_03708___94146	MTBC_03743___98292	MTBC_03751___102446	MTBC_03743___106597	MTBC_03743___110743	MTBC_03716___114863	MTBC_03727___118995	MTBC_03748___123145	MTBC_03734___127281	MTBC_03723___131409	MTBC_03737___135551	MTBC_03833___139792	MTBC_03744___143956	MTBC_03737___148095
group_11457		Rv3656c_Rv3656c	199	199	1	1	4472				200	206	205	MTBC_03834	MTBC_03820___3822	MTBC_03839___7951	MTBC_04409___12650	MTBC_04511___17500	MTBC_03829___21668	MTBC_03779___25739	MTBC_03890___29877	MTBC_03824___33973	MTBC_03816___38070	MTBC_03882___42241	MTBC_03813___46330	MTBC_03861___50479	MTBC_03854___54623	MTBC_03840___58753	MTBC_03833___62878	MTBC_00240___63397	MTBC_04964___72249	MTBC_03923___76557	MTBC_03810___80660	MTBC_04917___85866	MTBC_03898___90141	MTBC_03820___94258	MTBC_03856___98405	MTBC_03866___102561	MTBC_03856___106710	MTBC_03857___110857	MTBC_03828___114975	MTBC_03840___119108	MTBC_03860___123257	MTBC_03848___127395	MTBC_03837___131523	MTBC_03851___135665	MTBC_03950___139909	MTBC_03857___144069	MTBC_03852___148210
group_11458		Rv3668c_Rv3668c	199	199	1	1	4442				698	713	698	MTBC_03846	MTBC_03832___3834	MTBC_03851___7963	MTBC_04424___12665	MTBC_04527___17516	MTBC_03841___21680	MTBC_03791___25751	MTBC_03902___29889	MTBC_03836___33985	MTBC_03828___38082	MTBC_03894___42253	MTBC_03825___46342	MTBC_03873___50491	MTBC_03866___54635	MTBC_03852___58765	MTBC_03845___62890	MTBC_00228___63385	MTBC_04980___72265	MTBC_03935___76569	MTBC_03822___80672	MTBC_04935___85884	MTBC_03911___90154	MTBC_03832___94270	MTBC_03868___98417	MTBC_03878___102573	MTBC_03868___106722	MTBC_03869___110869	MTBC_03840___114987	MTBC_03852___119120	MTBC_03872___123269	MTBC_03860___127407	MTBC_03849___131535	MTBC_03863___135677	MTBC_03962___139921	MTBC_03869___144081	MTBC_03864___148222
group_11459		Rv3674c_nth	199	199	1	1	4423				383	680	677	MTBC_03852	MTBC_03838___3840	MTBC_03857___7969	MTBC_04433___12674	MTBC_04535___17524	MTBC_03847___21686	MTBC_03797___25757	MTBC_03908___29895	MTBC_03842___33991	MTBC_03834___38088	MTBC_03900___42259	MTBC_03831___46348	MTBC_03879___50497	MTBC_03872___54641	MTBC_03858___58771	MTBC_03851___62896	MTBC_00222___63379	MTBC_04986___72271	MTBC_03941___76575	MTBC_03828___80678	MTBC_04942___85891	MTBC_03917___90160	MTBC_03838___94276	MTBC_03874___98423	MTBC_03884___102579	MTBC_03874___106728	MTBC_03875___110875	MTBC_03846___114993	MTBC_03858___119126	MTBC_03878___123275	MTBC_03866___127413	MTBC_03855___131541	MTBC_03869___135683	MTBC_03968___139927	MTBC_03875___144087	MTBC_03870___148228
group_11460		Rv3697A_vapB48	199	199	1	1	16629				224	224	224	MTBC_03878	MTBC_03866___3868	MTBC_03883___7995	MTBC_04462___12703	MTBC_04567___17556	MTBC_03873___21712	MTBC_03823___25783	MTBC_03934___29921	MTBC_03868___34017	MTBC_03860___38114	MTBC_03927___42286	MTBC_03857___46374	MTBC_03905___50523	MTBC_03898___54667	MTBC_03884___58797	MTBC_03877___62922	MTBC_00196___63353	MTBC_05024___72309	MTBC_03967___76601	MTBC_03854___80704	MTBC_04972___85921	MTBC_03943___90186	MTBC_03864___94302	MTBC_03900___98449	MTBC_03910___102605	MTBC_03900___106754	MTBC_03901___110901	MTBC_03872___115019	MTBC_03884___119152	MTBC_03904___123301	MTBC_03892___127439	MTBC_03881___131567	MTBC_03895___135709	MTBC_03995___139954	MTBC_03901___144113	MTBC_03896___148254
group_11462		Rv3705c_Rv3705c	199	199	1	1	16642				644	713	644	MTBC_03886	MTBC_03874___3876	MTBC_03891___8003	MTBC_04471___12712	MTBC_04575___17564	MTBC_03881___21720	MTBC_03831___25791	MTBC_03942___29929	MTBC_03876___34025	MTBC_03868___38122	MTBC_03935___42294	MTBC_03865___46382	MTBC_03913___50531	MTBC_03906___54675	MTBC_03892___58805	MTBC_03885___62930	MTBC_00188___63345	MTBC_05034___72319	MTBC_03975___76609	MTBC_03862___80712	MTBC_04980___85929	MTBC_03951___90194	MTBC_03872___94310	MTBC_03908___98457	MTBC_03918___102613	MTBC_03908___106762	MTBC_03909___110909	MTBC_03880___115027	MTBC_03892___119160	MTBC_03912___123309	MTBC_03900___127447	MTBC_03889___131575	MTBC_03903___135717	MTBC_04003___139962	MTBC_03909___144121	MTBC_03904___148262
group_11463		Rv3735_Rv3735	199	199	1	1	16736				473	488	487	MTBC_03919	MTBC_03907___3909	MTBC_03924___8036	MTBC_04509___12750	MTBC_04613___17602	MTBC_03915___21754	MTBC_03864___25824	MTBC_03973___29960	MTBC_03908___34057	MTBC_03900___38154	MTBC_03966___42325	MTBC_03898___46415	MTBC_03946___50564	MTBC_03940___54709	MTBC_03926___58839	MTBC_03919___62964	MTBC_00154___63311	MTBC_05080___72365	MTBC_04009___76643	MTBC_03895___80745	MTBC_05026___85975	MTBC_03987___90230	MTBC_03907___94345	MTBC_03942___98491	MTBC_03952___102647	MTBC_03942___106796	MTBC_03943___110943	MTBC_03914___115061	MTBC_03926___119194	MTBC_03946___123343	MTBC_03934___127481	MTBC_03923___131609	MTBC_03937___135751	MTBC_04038___139997	MTBC_03943___144155	MTBC_03938___148296
group_11466		Rv3789_Rv3789	199	199	1	1	17455				365	428	426	MTBC_03980	MTBC_03968___3970	MTBC_03985___8097	MTBC_04573___12814	MTBC_04673___17662	MTBC_03975___21814	MTBC_03920___25880	MTBC_04027___30014	MTBC_03965___34114	MTBC_03962___38216	MTBC_04021___42380	MTBC_03959___46476	MTBC_04006___50624	MTBC_04000___54769	MTBC_03986___58899	MTBC_03971___63016	MTBC_00094___63251	MTBC_05152___72437	MTBC_04071___76705	MTBC_03954___80804	MTBC_05100___86049	MTBC_04047___90290	MTBC_03967___94405	MTBC_04002___98551	MTBC_04012___102707	MTBC_04002___106856	MTBC_04003___111003	MTBC_03974___115121	MTBC_03986___119254	MTBC_04006___123403	MTBC_03994___127541	MTBC_03983___131669	MTBC_03997___135811	MTBC_04099___140058	MTBC_04003___144215	MTBC_03998___148356
group_11546		Rv2182c_Rv2182c	199	199	1	1	5194				431	746	741	MTBC_02308	MTBC_02294___2294	MTBC_02310___6421	MTBC_02632___10870	MTBC_02674___15660	MTBC_02299___20136	MTBC_02293___24250	MTBC_02359___28344	MTBC_02307___32455	MTBC_02288___36540	MTBC_02327___40683	MTBC_02288___44803	MTBC_02302___48918	MTBC_02303___53070	MTBC_02292___57203	MTBC_02302___61343	MTBC_02215___65373	MTBC_02971___70253	MTBC_02355___74985	MTBC_02295___79142	MTBC_02931___83877	MTBC_02346___88585	MTBC_02290___92725	MTBC_02300___96847	MTBC_02309___101002	MTBC_02319___105171	MTBC_02301___109299	MTBC_02291___113435	MTBC_02299___117565	MTBC_02315___121710	MTBC_02295___125840	MTBC_02290___129973	MTBC_02300___134112	MTBC_02361___138318	MTBC_02310___142519	MTBC_02295___146651
group_11773		Rv2640c_Rv2640c	199	199	1	1	11085				218	362	358	MTBC_02775	MTBC_02760___2760	MTBC_02779___6890	MTBC_03189___11427	MTBC_03247___16233	MTBC_02766___20603	MTBC_02754___24711	MTBC_02841___28827	MTBC_02785___32933	MTBC_02770___37022	MTBC_02805___41161	MTBC_02760___45275	MTBC_02784___49400	MTBC_02778___53545	MTBC_02767___57678	MTBC_02771___61812	MTBC_02691___65849	MTBC_03604___70886	MTBC_02838___75468	MTBC_02763___79610	MTBC_03558___84504	MTBC_02830___89069	MTBC_02763___93198	MTBC_02779___97326	MTBC_02792___101485	MTBC_02792___105644	MTBC_02772___109770	MTBC_02770___113914	MTBC_02772___118038	MTBC_02798___122193	MTBC_02770___126315	MTBC_02767___130450	MTBC_02772___134584	MTBC_02864___138821	MTBC_02779___142988	MTBC_02775___147131
group_11873		Rv0896_gltA2	199	199	1	1	9278				1022	1520	1514	MTBC_00949	MTBC_00945___945	MTBC_00950___5061	MTBC_01092___9330	MTBC_01105___14091	MTBC_00951___18788	MTBC_00973___22930	MTBC_00961___26946	MTBC_00929___31076	MTBC_00925___35177	MTBC_00978___39334	MTBC_00944___43459	MTBC_00962___47578	MTBC_00958___51725	MTBC_00953___55864	MTBC_00948___59989	MTBC_00863___64020	MTBC_01229___68511	MTBC_00974___73604	MTBC_00950___77797	MTBC_01214___82160	MTBC_00964___87203	MTBC_00955___91390	MTBC_00959___95506	MTBC_00960___99653	MTBC_00953___103805	MTBC_00957___107955	MTBC_00953___112097	MTBC_00953___116219	MTBC_00963___120358	MTBC_00952___124497	MTBC_00952___128635	MTBC_00956___132768	MTBC_00975___136932	MTBC_00958___141167	MTBC_00956___145312
group_1377		Rv2149c_yfiH	199	222	1.12	1	4742				200	1901	759	MTBC_02276	MTBC_02262___2262	MTBC_02278___6389	MTBC_02592___10830	MTBC_02637___15623 MTBC_02638___15624 MTBC_02639___15625	MTBC_02267___20104	MTBC_02262___24219	MTBC_02329___28314	MTBC_02269___32417	MTBC_02257___36509	MTBC_02297___40653	MTBC_02257___44772	MTBC_02270___48886	MTBC_02271___53038	MTBC_02262___57173	MTBC_02271___61312	MTBC_02184___65342	MTBC_02932___70214 MTBC_02934___70216 MTBC_02933___70215	MTBC_02317___74947	MTBC_02264___79111	MTBC_02883___83829	MTBC_02315___88554	MTBC_02256___92691	MTBC_02269___96816	MTBC_02277___100970	MTBC_02288___105140	MTBC_02268___109266	MTBC_02259___113403	MTBC_02268___117534	MTBC_02284___121679	MTBC_02263___125808	MTBC_02259___129942	MTBC_02268___134080	MTBC_02328___138285	MTBC_02279___142488	MTBC_02263___146619
group_1552		Rv1494_mazE4	199	206	1.04	1	15568				278	2252	329	MTBC_01591	MTBC_01589___1589	MTBC_01595___5706	MTBC_01830___10068 MTBC_01829___10067	MTBC_01848___14834	MTBC_01588___19425	MTBC_01601___23558	MTBC_01639___27624	MTBC_01578___31726	MTBC_01560___35812	MTBC_01611___39967	MTBC_01574___44089	MTBC_01605___48221	MTBC_01591___52358	MTBC_01588___56499	MTBC_01592___60633	MTBC_01494___64652	MTBC_02053___69335	MTBC_01617___74247	MTBC_01581___78428	MTBC_02024___82970 MTBC_02021___82967 MTBC_02023___82969	MTBC_01615___87854	MTBC_01593___92028	MTBC_01601___96148	MTBC_01596___100289	MTBC_01594___104446	MTBC_01587___108585	MTBC_01592___112736	MTBC_01589___116855	MTBC_01603___120998	MTBC_01587___125132	MTBC_01584___129267	MTBC_01603___133415	MTBC_01620___137577	MTBC_01593___141802	MTBC_01599___145955
group_17598		Rv2007c_fdxA	199	199	1	1	16420				344	344	344	MTBC_02119	MTBC_02105___2105	MTBC_02122___6233	MTBC_02425___10663	MTBC_02467___15453	MTBC_02118___19955	MTBC_02120___24077	MTBC_02176___28161	MTBC_02113___32261	MTBC_02099___36351	MTBC_02130___40486	MTBC_02102___44617	MTBC_02124___48740	MTBC_02125___52892	MTBC_02116___57027	MTBC_02125___61166	MTBC_02028___65186	MTBC_02762___70044	MTBC_02166___74796	MTBC_02119___78966	MTBC_02691___83637	MTBC_02162___88401	MTBC_02113___92548	MTBC_02122___96669	MTBC_02130___100823	MTBC_02142___104994	MTBC_02119___109117	MTBC_02113___113257	MTBC_02117___117383	MTBC_02132___121527	MTBC_02117___125662	MTBC_02113___129796	MTBC_02122___133934	MTBC_02173___138130	MTBC_02134___142343	MTBC_02117___146473
group_17599		Rv0543c_Rv0543c	199	199	1	1	3567				302	302	302	MTBC_00571	MTBC_00569___569	MTBC_00572___4683	MTBC_00663___8901	MTBC_00668___13654	MTBC_00578___18415	MTBC_00595___22552	MTBC_00582___26567	MTBC_00562___30709	MTBC_00568___34820	MTBC_00574___38930	MTBC_00570___43085	MTBC_00576___47192	MTBC_00574___51341	MTBC_00576___55487	MTBC_00570___59611	MTBC_03503___66664	MTBC_00768___68050	MTBC_00585___73215	MTBC_00575___77422	MTBC_00756___81702	MTBC_00587___86826	MTBC_00574___91009	MTBC_00572___95119	MTBC_00574___99267	MTBC_00574___103426	MTBC_00572___107570	MTBC_00576___111720	MTBC_00574___115840	MTBC_00577___119972	MTBC_00570___124115	MTBC_00572___128255	MTBC_00575___132387	MTBC_00589___136546	MTBC_00577___140786	MTBC_00575___144931
group_17600		Rv1107c_xseB	199	199	1	1	1200				257	257	257	MTBC_01176	MTBC_01172___1172	MTBC_01176___5287	MTBC_01355___9593	MTBC_01360___14346	MTBC_01179___19016	MTBC_01195___23152	MTBC_01214___27199	MTBC_01173___31320	MTBC_01152___35404	MTBC_01200___39556	MTBC_01166___43681	MTBC_01190___47806	MTBC_01183___51950	MTBC_01177___56088	MTBC_01178___60219	MTBC_01087___64244	MTBC_01524___68806	MTBC_01202___73832	MTBC_01174___78021	MTBC_01501___82447	MTBC_01198___87437	MTBC_01182___91617	MTBC_01187___95734	MTBC_01188___99881	MTBC_01186___104038	MTBC_01183___108181	MTBC_01180___112324	MTBC_01183___116449	MTBC_01192___120587	MTBC_01183___124728	MTBC_01179___128862	MTBC_01187___132999	MTBC_01210___137167	MTBC_01184___141393	MTBC_01188___145544
group_17617		Rv3210c_Rv3210c	199	199	1	1	5694				695	695	695	MTBC_03370	MTBC_03358___3359	MTBC_03373___7485	MTBC_03872___12113	MTBC_03942___16931	MTBC_03355___21193	MTBC_03327___25286	MTBC_03427___29414	MTBC_03364___33513	MTBC_03350___37603	MTBC_03414___41772	MTBC_03352___45868	MTBC_03385___50003	MTBC_03384___54153	MTBC_03377___58290	MTBC_03365___62410	MTBC_00691___63848	MTBC_04355___71640	MTBC_03448___76080	MTBC_03359___80208	MTBC_04325___85273	MTBC_03436___89677	MTBC_03356___93794	MTBC_03382___97931	MTBC_03401___102096	MTBC_03376___106229	MTBC_03383___110383	MTBC_03373___114519	MTBC_03376___118644	MTBC_03401___122798	MTBC_03376___126923	MTBC_03370___131055	MTBC_03372___135186	MTBC_03482___139441	MTBC_03382___143593	MTBC_03385___147743
group_17620		Rv0856_Rv0856	199	199	1	1	9408				404	404	404	MTBC_00906	MTBC_00903___903	MTBC_00907___5018	MTBC_01044___9282	MTBC_01054___14040	MTBC_00909___18746	MTBC_00931___22888	MTBC_00915___26900	MTBC_00886___31033	MTBC_00884___35136	MTBC_00939___39295	MTBC_00902___43417	MTBC_00920___47536	MTBC_00916___51683	MTBC_00911___55822	MTBC_00906___59947	MTBC_00821___63978	MTBC_01178___68460	MTBC_00927___73557	MTBC_00907___77754	MTBC_01161___82107	MTBC_00920___87159	MTBC_00913___91348	MTBC_00917___95464	MTBC_00918___99611	MTBC_00911___103763	MTBC_00914___107912	MTBC_00911___112055	MTBC_00911___116177	MTBC_00921___120316	MTBC_00910___124455	MTBC_00910___128593	MTBC_00914___132726	MTBC_00934___136891	MTBC_00916___141125	MTBC_00915___145271
group_17629		Rv2699c_Rv2699c	199	199	1	1	6101				302	302	302	MTBC_02835	MTBC_02820___2820	MTBC_02839___6950	MTBC_03254___11492	MTBC_03306___16292	MTBC_02826___20663	MTBC_02800___24757	MTBC_02887___28873	MTBC_02831___32979	MTBC_02813___37065	MTBC_02851___41207	MTBC_02820___45335	MTBC_02844___49460	MTBC_02838___53605	MTBC_02827___57738	MTBC_02831___61872	MTBC_02751___65909	MTBC_03675___70957	MTBC_02901___75531	MTBC_02823___79670	MTBC_03635___84581	MTBC_02890___89129	MTBC_02823___93258	MTBC_02839___97386	MTBC_02852___101545	MTBC_02852___105704	MTBC_02832___109830	MTBC_02830___113974	MTBC_02832___118098	MTBC_02858___122253	MTBC_02831___126376	MTBC_02827___130510	MTBC_02832___134644	MTBC_02927___138884	MTBC_02839___143048	MTBC_02834___147190
group_17630		Rv0635_hadA	199	199	1	1	7322				476	476	476	MTBC_00671	MTBC_00670___670	MTBC_00673___4784	MTBC_00775___9013	MTBC_00779___13765	MTBC_00680___18517	MTBC_00698___22655	MTBC_00679___26664	MTBC_00659___30806	MTBC_00662___34914	MTBC_00689___39045	MTBC_00671___43186	MTBC_00682___47298	MTBC_00680___51447	MTBC_00678___55589	MTBC_00673___59714	MTBC_03401___66562	MTBC_00892___68174	MTBC_00687___73317	MTBC_00675___77522	MTBC_00887___81833	MTBC_00687___86926	MTBC_00676___91111	MTBC_00678___95225	MTBC_00679___99372	MTBC_00677___103529	MTBC_00676___107674	MTBC_00679___111823	MTBC_00676___115942	MTBC_00684___120079	MTBC_00672___124217	MTBC_00674___128357	MTBC_00677___132489	MTBC_00696___136653	MTBC_00679___140888	MTBC_00679___145035
group_17647		Rv3416_whiB3	199	199	1	1	6237				308	308	308	MTBC_03593	MTBC_03581___3582	MTBC_03596___7708	MTBC_04129___12370	MTBC_04221___17210	MTBC_03578___21416	MTBC_03546___25505	MTBC_03635___29622	MTBC_03580___33729	MTBC_03577___37830	MTBC_03621___41979	MTBC_03574___46090	MTBC_03615___50233	MTBC_03613___54382	MTBC_03595___58508	MTBC_03589___62634	MTBC_00473___63630	MTBC_04650___71935	MTBC_03677___76309	MTBC_03573___80422	MTBC_04620___85568	MTBC_03657___89899	MTBC_03577___94015	MTBC_03613___98162	MTBC_03629___102324	MTBC_03607___106460	MTBC_03616___110616	MTBC_03591___114738	MTBC_03601___118869	MTBC_03621___123018	MTBC_03606___127153	MTBC_03599___131285	MTBC_03604___135418	MTBC_03714___139673	MTBC_03611___143823	MTBC_03613___147971
group_17651		Rv1072_Rv1072	199	199	1	1	1105				836	836	836	MTBC_01140	MTBC_01137___1137	MTBC_01141___5252	MTBC_01310___9548	MTBC_01320___14306	MTBC_01143___18980	MTBC_01164___23121	MTBC_01182___27167	MTBC_01138___31285	MTBC_01116___35368	MTBC_01166___39522	MTBC_01131___43646	MTBC_01154___47770	MTBC_01146___51913	MTBC_01142___56053	MTBC_01141___60182	MTBC_01051___64208	MTBC_01479___68761	MTBC_01166___73796	MTBC_01139___77986	MTBC_01451___82397	MTBC_01163___87402	MTBC_01144___91579	MTBC_01150___95697	MTBC_01151___99844	MTBC_01149___104001	MTBC_01146___108144	MTBC_01146___112290	MTBC_01146___116412	MTBC_01154___120549	MTBC_01145___124690	MTBC_01141___128824	MTBC_01149___132961	MTBC_01176___137133	MTBC_01147___141356	MTBC_01152___145508
group_17654		Rv1033c_trcR	199	199	1	1	953				773	773	773	MTBC_01095	MTBC_01093___1093	MTBC_01097___5208	MTBC_01263___9501	MTBC_01270___14256	MTBC_01100___18937	MTBC_01121___23078	MTBC_01125___27110	MTBC_01081___31228	MTBC_01081___35333	MTBC_01128___39484	MTBC_01088___43603	MTBC_01109___47725	MTBC_01103___51870	MTBC_01098___56009	MTBC_01094___60135	MTBC_01008___64165	MTBC_01429___68711	MTBC_01122___73752	MTBC_01096___77943	MTBC_01405___82351	MTBC_01118___87357	MTBC_01100___91535	MTBC_01105___95652	MTBC_01106___99799	MTBC_01103___103955	MTBC_01102___108100	MTBC_01101___112245	MTBC_01100___116366	MTBC_01109___120504	MTBC_01099___124644	MTBC_01098___128781	MTBC_01103___132915	MTBC_01130___137087	MTBC_01103___141312	MTBC_01107___145463
group_17657		Rv0854_Rv0854	199	199	1	1	9415				443	443	443	MTBC_00904	MTBC_00901___901	MTBC_00905___5016	MTBC_01042___9280	MTBC_01052___14038	MTBC_00907___18744	MTBC_00929___22886	MTBC_00913___26898	MTBC_00884___31031	MTBC_00882___35134	MTBC_00936___39292	MTBC_00900___43415	MTBC_00918___47534	MTBC_00914___51681	MTBC_00909___55820	MTBC_00904___59945	MTBC_00819___63976	MTBC_01175___68457	MTBC_00925___73555	MTBC_00905___77752	MTBC_01159___82105	MTBC_00918___87157	MTBC_00911___91346	MTBC_00915___95462	MTBC_00916___99609	MTBC_00909___103761	MTBC_00912___107910	MTBC_00909___112053	MTBC_00909___116175	MTBC_00919___120314	MTBC_00908___124453	MTBC_00908___128591	MTBC_00912___132724	MTBC_00932___136889	MTBC_00914___141123	MTBC_00913___145269
group_17658		Rv0680c_Rv0680c	199	199	1	1	9859				374	374	374	MTBC_00718	MTBC_00717___717	MTBC_00720___4831	MTBC_00829___9067	MTBC_00834___13820	MTBC_00727___18564	MTBC_00746___22703	MTBC_00729___26714	MTBC_00707___30854	MTBC_00709___34961	MTBC_00737___39093	MTBC_00719___43234	MTBC_00730___47346	MTBC_00728___51495	MTBC_00726___55637	MTBC_00720___59761	MTBC_03353___66514	MTBC_00947___68229	MTBC_00735___73365	MTBC_00722___77569	MTBC_00943___81889	MTBC_00734___86973	MTBC_00723___91158	MTBC_00726___95273	MTBC_00727___99420	MTBC_00724___103576	MTBC_00724___107722	MTBC_00726___111870	MTBC_00724___115990	MTBC_00732___120127	MTBC_00720___124265	MTBC_00722___128405	MTBC_00725___132537	MTBC_00746___136703	MTBC_00727___140936	MTBC_00727___145083
group_17751		Rv3914_trxC	199	199	1	1	12804				350	350	350	MTBC_04112	MTBC_04102___4104	MTBC_04119___8231	MTBC_04736___12977	MTBC_04839___17828	MTBC_04111___21950	MTBC_00023___21980	MTBC_04152___30139	MTBC_04096___34245	MTBC_04095___38349	MTBC_04149___42508	MTBC_04092___46609	MTBC_04141___50759	MTBC_04135___54904	MTBC_04121___59034	MTBC_04105___63150	MTBC_04081___67242	MTBC_05335___72620	MTBC_04205___76839	MTBC_04089___80939	MTBC_05282___86231	MTBC_04184___90427	MTBC_04102___94540	MTBC_04137___98686	MTBC_04150___102845	MTBC_04137___106991	MTBC_04137___111137	MTBC_04111___115258	MTBC_04120___119388	MTBC_04141___123538	MTBC_04129___127676	MTBC_04119___131805	MTBC_04135___135949	MTBC_04243___140202	MTBC_04137___144349	MTBC_04136___148494
group_17754		Rv0566c_Rv0566c	199	199	1	1	3615				491	491	491	MTBC_00594	MTBC_00592___592	MTBC_00595___4706	MTBC_00689___8927	MTBC_00695___13681	MTBC_00601___18438	MTBC_00619___22576	MTBC_00605___26590	MTBC_00585___30732	MTBC_00591___34843	MTBC_00597___38953	MTBC_00593___43108	MTBC_00599___47215	MTBC_00597___51364	MTBC_00599___55510	MTBC_00593___59634	MTBC_03480___66641	MTBC_00797___68079	MTBC_00609___73239	MTBC_00598___77445	MTBC_00784___81730	MTBC_00610___86849	MTBC_00597___91032	MTBC_00595___95142	MTBC_00597___99290	MTBC_00597___103449	MTBC_00595___107593	MTBC_00599___111743	MTBC_00597___115863	MTBC_00600___119995	MTBC_00593___124138	MTBC_00595___128278	MTBC_00598___132410	MTBC_00613___136570	MTBC_00600___140809	MTBC_00598___144954
group_17773		Rv3846_sodA	199	199	1	1	11735				623	623	623	MTBC_04042	MTBC_04030___4032	MTBC_04047___8159	MTBC_04643___12884	MTBC_04756___17745	MTBC_04038___21877	MTBC_03983___25943	MTBC_04087___30074	MTBC_04027___34176	MTBC_04024___38278	MTBC_04081___42440	MTBC_04021___46538	MTBC_04069___50687	MTBC_04063___54832	MTBC_04049___58962	MTBC_04034___63079	MTBC_00031___63188	MTBC_05231___72516	MTBC_04134___76768	MTBC_04017___80867	MTBC_05190___86139	MTBC_04112___90355	MTBC_04031___94469	MTBC_04065___98614	MTBC_04075___102770	MTBC_04065___106919	MTBC_04066___111066	MTBC_04038___115185	MTBC_04049___119317	MTBC_04069___123466	MTBC_04058___127605	MTBC_04047___131733	MTBC_04060___135874	MTBC_04164___140123	MTBC_04066___144278	MTBC_04061___148419
group_17784		Rv0043c_Rv0043c	199	199	1	1	13313				734	734	734	MTBC_00052	MTBC_00051___51	MTBC_00053___4164	MTBC_00052___8290	MTBC_00052___13038	MTBC_00051___17888	MTBC_00073___22030	MTBC_00063___26048	MTBC_00049___30196	MTBC_00051___34303	MTBC_00047___38403	MTBC_00052___42567	MTBC_00049___46665	MTBC_00051___50818	MTBC_00051___54962	MTBC_00049___59090	MTBC_04023___67184	MTBC_00057___67339	MTBC_00049___72679	MTBC_00049___76896	MTBC_00055___81001	MTBC_00050___86289	MTBC_00049___90484	MTBC_00049___94596	MTBC_00054___98747	MTBC_00049___102901	MTBC_00051___107049	MTBC_00049___111193	MTBC_00051___115317	MTBC_00051___119446	MTBC_00051___123596	MTBC_00051___127734	MTBC_00048___131860	MTBC_00052___136009	MTBC_00052___140261	MTBC_00049___144405
group_17785		Rv0363c_fba	199	199	1	1	2459				1034	1034	1034	MTBC_00384	MTBC_00382___382	MTBC_00386___4497	MTBC_00448___8686	MTBC_00452___13438	MTBC_00386___18223	MTBC_00405___22362	MTBC_00398___26383	MTBC_00376___30523	MTBC_00382___34634	MTBC_00383___38739	MTBC_00383___42898	MTBC_00389___47005	MTBC_00390___51157	MTBC_00389___55300	MTBC_00383___59424	MTBC_03687___66848	MTBC_00517___67799	MTBC_00395___73025	MTBC_00386___77233	MTBC_00508___81454	MTBC_00393___86632	MTBC_00387___90822	MTBC_00388___94935	MTBC_00391___99084	MTBC_00385___103237	MTBC_00387___107385	MTBC_00390___111534	MTBC_00390___115656	MTBC_00393___119788	MTBC_00386___123931	MTBC_00388___128071	MTBC_00388___132200	MTBC_00403___136360	MTBC_00391___140600	MTBC_00389___144745
group_17786		Rv2132_Rv2132	199	199	1	1	4696				245	245	245	MTBC_02255	MTBC_02241___2241	MTBC_02257___6368	MTBC_02568___10806	MTBC_02611___15597	MTBC_02246___20083	MTBC_02242___24199	MTBC_02308___28293	MTBC_02247___32395	MTBC_02236___36488	MTBC_02275___40631	MTBC_02236___44751	MTBC_02249___48865	MTBC_02250___53017	MTBC_02241___57152	MTBC_02250___61291	MTBC_02162___65320	MTBC_02909___70191	MTBC_02296___74926	MTBC_02242___79089	MTBC_02860___83806	MTBC_02293___88532	MTBC_02235___92670	MTBC_02248___96795	MTBC_02256___100949	MTBC_02267___105119	MTBC_02247___109245	MTBC_02238___113382	MTBC_02247___117513	MTBC_02263___121658	MTBC_02242___125787	MTBC_02238___129921	MTBC_02247___134059	MTBC_02307___138264	MTBC_02258___142467	MTBC_02242___146598
group_17787		Rv1591_Rv1591	199	199	1	1	12054				203	203	203	MTBC_03255	MTBC_03240___3241	MTBC_03257___7369	MTBC_03746___11987	MTBC_03802___16791	MTBC_03241___21079	MTBC_03222___25181	MTBC_03318___29305	MTBC_03256___33405	MTBC_03253___37506	MTBC_03294___41652	MTBC_03241___45757	MTBC_03266___49884	MTBC_03267___54036	MTBC_03258___58171	MTBC_03251___62296	MTBC_03181___66342	MTBC_04213___71498	MTBC_03333___75965	MTBC_03249___80098	MTBC_04190___85138	MTBC_03325___89566	MTBC_03244___93682	MTBC_03267___97816	MTBC_03283___101978	MTBC_03264___106117	MTBC_03263___110263	MTBC_03258___114404	MTBC_03259___118527	MTBC_03284___122681	MTBC_03259___126806	MTBC_03252___130937	MTBC_03254___135068	MTBC_03362___139321	MTBC_03266___143477	MTBC_03264___147622
group_17791		Rv0190_Rv0190	199	199	1	1	14116				290	290	290	MTBC_00207	MTBC_00206___206	MTBC_00208___4319	MTBC_00239___8477	MTBC_00239___13225	MTBC_00207___18044	MTBC_00228___22185	MTBC_00219___26204	MTBC_00203___30350	MTBC_00209___34461	MTBC_00201___38557	MTBC_00208___42723	MTBC_00208___46824	MTBC_00208___50975	MTBC_00207___55118	MTBC_00204___59245	MTBC_03866___67027	MTBC_00272___67554	MTBC_00210___72840	MTBC_00209___77056	MTBC_00259___81205	MTBC_00210___86449	MTBC_00206___90641	MTBC_00206___94753	MTBC_00209___98902	MTBC_00206___103058	MTBC_00207___107205	MTBC_00208___111352	MTBC_00208___115474	MTBC_00209___119604	MTBC_00206___123751	MTBC_00206___127889	MTBC_00206___132018	MTBC_00211___136168	MTBC_00210___140419	MTBC_00207___144563
group_17795		Rv0424c_Rv0424c	199	199	1	1	3985				275	275	275	MTBC_00445	MTBC_00443___443	MTBC_00447___4558	MTBC_00523___8761	MTBC_00526___13512	MTBC_00449___18286	MTBC_00469___22426	MTBC_00452___26437	MTBC_00435___30582	MTBC_00441___34693	MTBC_00440___38796	MTBC_00444___42959	MTBC_00450___47066	MTBC_00448___51215	MTBC_00450___55361	MTBC_00444___59485	MTBC_03629___66790	MTBC_00608___67890	MTBC_00457___73087	MTBC_00448___77295	MTBC_00593___81539	MTBC_00456___86695	MTBC_00448___90883	MTBC_00446___94993	MTBC_00449___99142	MTBC_00448___103300	MTBC_00446___107444	MTBC_00451___111595	MTBC_00448___115714	MTBC_00451___119846	MTBC_00444___123989	MTBC_00446___128129	MTBC_00449___132261	MTBC_00462___136419	MTBC_00451___140660	MTBC_00450___144806
group_17799		Rv2579_dhaA	199	199	1	1	6907				902	902	902	MTBC_02713	MTBC_02698___2698	MTBC_02716___6827	MTBC_03120___11358	MTBC_03173___16159	MTBC_02703___20540	MTBC_02692___24649	MTBC_02776___28762	MTBC_02720___32868	MTBC_02707___36959	MTBC_02742___41098	MTBC_02698___45213	MTBC_02722___49338	MTBC_02716___53483	MTBC_02705___57616	MTBC_02709___61750	MTBC_02629___65787	MTBC_03524___70806	MTBC_02773___75403	MTBC_02701___79548	MTBC_03482___84428	MTBC_02767___89006	MTBC_02701___93136	MTBC_02716___97263	MTBC_02728___101421	MTBC_02730___105582	MTBC_02710___109708	MTBC_02706___113850	MTBC_02710___117976	MTBC_02736___122131	MTBC_02708___126253	MTBC_02705___130388	MTBC_02710___134522	MTBC_02797___138754	MTBC_02717___142926	MTBC_02712___147068
group_17802		Rv2785c_rpsO	199	199	1	1	14278				269	269	269	MTBC_02918	MTBC_02904___2904	MTBC_02922___7033	MTBC_03351___11589	MTBC_03397___16383	MTBC_02909___20746	MTBC_02884___24841	MTBC_02968___28954	MTBC_02917___33065	MTBC_02897___37149	MTBC_02936___41292	MTBC_02904___45419	MTBC_02928___49544	MTBC_02922___53689	MTBC_02910___57821	MTBC_02914___61955	MTBC_02837___65995	MTBC_03770___71052	MTBC_02986___75616	MTBC_02907___79754	MTBC_03736___84682	MTBC_02975___89214	MTBC_02906___93341	MTBC_02924___97471	MTBC_02937___101630	MTBC_02935___105787	MTBC_02917___109915	MTBC_02915___114059	MTBC_02915___118181	MTBC_02942___122337	MTBC_02915___126460	MTBC_02910___130593	MTBC_02916___134728	MTBC_03012___138969	MTBC_02923___143132	MTBC_02919___147275
group_17803		Rv3033_Rv3033	199	199	1	1	1424				548	548	548	MTBC_03176	MTBC_03161___3162	MTBC_03178___7290	MTBC_03652___11893	MTBC_03707___16696	MTBC_03163___21001	MTBC_03143___25102	MTBC_03224___29211	MTBC_03177___33326	MTBC_03157___37410	MTBC_03206___41564	MTBC_03162___45678	MTBC_03187___49805	MTBC_03187___53956	MTBC_03178___58091	MTBC_03172___62217	MTBC_03101___66262	MTBC_04117___71402	MTBC_03252___75884	MTBC_03169___80018	MTBC_04085___85033	MTBC_03242___89483	MTBC_03165___93603	MTBC_03188___97737	MTBC_03203___101898	MTBC_03185___106038	MTBC_03183___110183	MTBC_03179___114325	MTBC_03179___118447	MTBC_03204___122601	MTBC_03179___126726	MTBC_03172___130857	MTBC_03175___134989	MTBC_03282___139241	MTBC_03186___143397	MTBC_03185___147543
group_17804		Rv3678A_Rv3678A	199	199	1	1	16565				161	161	161	MTBC_03857	MTBC_03843___3845	MTBC_03862___7974	MTBC_04438___12679	MTBC_04540___17529	MTBC_03852___21691	MTBC_03802___25762	MTBC_03913___29900	MTBC_03847___33996	MTBC_03839___38093	MTBC_03905___42264	MTBC_03836___46353	MTBC_03884___50502	MTBC_03877___54646	MTBC_03863___58776	MTBC_03856___62901	MTBC_00217___63374	MTBC_04991___72276	MTBC_03946___76580	MTBC_03833___80683	MTBC_04947___85896	MTBC_03922___90165	MTBC_03843___94281	MTBC_03879___98428	MTBC_03889___102584	MTBC_03879___106733	MTBC_03880___110880	MTBC_03851___114998	MTBC_03863___119131	MTBC_03883___123280	MTBC_03871___127418	MTBC_03860___131546	MTBC_03874___135688	MTBC_03973___139932	MTBC_03880___144092	MTBC_03875___148233
group_17808		Rv1926c_mpt63	199	199	1	1	16218				479	479	479	MTBC_02019	MTBC_02008___2008	MTBC_02023___6134	MTBC_02321___10559	MTBC_02362___15348	MTBC_02025___19862	MTBC_02041___23998	MTBC_02093___28078	MTBC_02006___32154	MTBC_02005___36257	MTBC_02051___40407	MTBC_02002___44517	MTBC_02031___48647	MTBC_02032___52799	MTBC_02027___56938	MTBC_02032___61073	MTBC_01936___65094	MTBC_02650___69932	MTBC_02070___74700	MTBC_02026___78873	MTBC_02582___83528	MTBC_02069___88308	MTBC_02021___92456	MTBC_02029___96576	MTBC_02037___100730	MTBC_02050___104902	MTBC_02027___109025	MTBC_02020___113164	MTBC_02024___117290	MTBC_02039___121434	MTBC_02024___125569	MTBC_02020___129703	MTBC_02029___133841	MTBC_02077___138034	MTBC_02042___142251	MTBC_02024___146380
group_17809		Rv2714_Rv2714	199	199	1	1	6071				974	974	974	MTBC_02850	MTBC_02835___2835	MTBC_02854___6965	MTBC_03270___11508	MTBC_03323___16309	MTBC_02841___20678	MTBC_02815___24772	MTBC_02902___28888	MTBC_02846___32994	MTBC_02828___37080	MTBC_02866___41222	MTBC_02835___45350	MTBC_02859___49475	MTBC_02853___53620	MTBC_02842___57753	MTBC_02846___61887	MTBC_02766___65924	MTBC_03694___70976	MTBC_02917___75547	MTBC_02838___79685	MTBC_03653___84599	MTBC_02905___89144	MTBC_02838___93273	MTBC_02854___97401	MTBC_02867___101560	MTBC_02867___105719	MTBC_02847___109845	MTBC_02845___113989	MTBC_02847___118113	MTBC_02873___122268	MTBC_02846___126391	MTBC_02842___130525	MTBC_02847___134659	MTBC_02942___138899	MTBC_02854___143063	MTBC_02849___147205
group_17810		Rv0722_rpmD	199	199	1	1	9922				197	197	197	MTBC_00762	MTBC_00759___759	MTBC_00762___4873	MTBC_00875___9113	MTBC_00883___13869	MTBC_00769___18606	MTBC_00789___22746	MTBC_00773___26758	MTBC_00752___30899	MTBC_00756___35008	MTBC_00782___39138	MTBC_00762___43277	MTBC_00772___47388	MTBC_00770___51537	MTBC_00768___55679	MTBC_00762___59803	MTBC_03311___66472	MTBC_00996___68278	MTBC_00777___73407	MTBC_00765___77612	MTBC_00991___81937	MTBC_00777___87016	MTBC_00765___91200	MTBC_00768___95315	MTBC_00769___99462	MTBC_00766___103618	MTBC_00766___107764	MTBC_00768___111912	MTBC_00766___116032	MTBC_00774___120169	MTBC_00762___124307	MTBC_00764___128447	MTBC_00767___132579	MTBC_00789___136746	MTBC_00769___140978	MTBC_00769___145125
group_2077		Rv0792c_Rv0792c	199	199	1	1	10077				395	1925	812	MTBC_00836	MTBC_00834___834	MTBC_00837___4948	MTBC_00960___9198	MTBC_00973___13959	MTBC_00843___18680	MTBC_00864___22821	MTBC_00844___26829	MTBC_00816___30963	MTBC_00820___35072	MTBC_00862___39218	MTBC_00836___43351	MTBC_00850___47466	MTBC_00847___51614	MTBC_00846___55757	MTBC_00837___59878	MTBC_03236___66397	MTBC_01093___68375	MTBC_00855___73485	MTBC_00839___77686	MTBC_01079___82025	MTBC_00852___87091	MTBC_00843___91278	MTBC_00845___95392	MTBC_00847___99540	MTBC_00844___103696	MTBC_00844___107842	MTBC_00843___111987	MTBC_00844___116110	MTBC_00852___120247	MTBC_00841___124386	MTBC_00841___128524	MTBC_00844___132656	MTBC_00865___136822	MTBC_00846___141055	MTBC_00845___145201
group_2665		Rv0824c_desA1	199	392	1.97	1	10142				302	2168	1082	MTBC_00871 MTBC_00870	MTBC_00868___868 MTBC_00867___867	MTBC_00872___4983 MTBC_00871___4982	MTBC_01001___9239 MTBC_00999___9237 MTBC_01000___9238	MTBC_01013___13999 MTBC_01012___13998	MTBC_00874___18711 MTBC_00873___18710	MTBC_00896___22853 MTBC_00895___22852	MTBC_00874___26859 MTBC_00873___26858	MTBC_00851___30998 MTBC_00850___30997	MTBC_00850___35102 MTBC_00849___35101	MTBC_00891___39247 MTBC_00890___39246	MTBC_00867___43382 MTBC_00866___43381	MTBC_00882___47498 MTBC_00881___47497	MTBC_00881___51648 MTBC_00880___51647	MTBC_00880___55791 MTBC_00879___55790	MTBC_00869___59910 MTBC_00868___59909	MTBC_03204___66365 MTBC_03205___66366	MTBC_01132___68414 MTBC_01131___68413	MTBC_00889___73519 MTBC_00888___73518	MTBC_00870___77717 MTBC_00869___77716	MTBC_01117___82063 MTBC_01116___82062	MTBC_00883___87122 MTBC_00882___87121	MTBC_00877___91312 MTBC_00876___91311	MTBC_00877___95424 MTBC_00876___95423	MTBC_00881___99574 MTBC_00880___99573	MTBC_00875___103727 MTBC_00874___103726	MTBC_00876___107874 MTBC_00875___107873	MTBC_00876___112020 MTBC_00875___112019	MTBC_00876___116142 MTBC_00875___116141	MTBC_00886___120281 MTBC_00885___120280	MTBC_00875___124420 MTBC_00874___124419	MTBC_00875___128558 MTBC_00874___128557	MTBC_00876___132688 MTBC_00875___132687	MTBC_00899___136856 MTBC_00898___136855	MTBC_00880___141089 MTBC_00879___141088	MTBC_00877___145233 MTBC_00876___145232
group_2975		Rv2898c_Rv2898c	199	208	1.05	1	2069				173	1673	422	MTBC_03030	MTBC_03018___3019	MTBC_03034___7146	MTBC_03483___11724 MTBC_03482___11723	MTBC_03530___16519	MTBC_03024___20862	MTBC_03003___24962	MTBC_03087___29074	MTBC_03044___33193	MTBC_03013___37266	MTBC_03060___41418	MTBC_03016___45532	MTBC_03042___49660	MTBC_03039___53808	MTBC_03029___57942	MTBC_03028___62073	MTBC_02953___66114	MTBC_03913___71198 MTBC_03912___71197	MTBC_03105___75737	MTBC_03023___79872	MTBC_03886___84834	MTBC_03093___89334	MTBC_03022___93460	MTBC_03042___97591	MTBC_03054___101749	MTBC_03045___105898	MTBC_03033___110033	MTBC_03035___114181	MTBC_03031___118299	MTBC_03056___122453	MTBC_03031___126578	MTBC_03024___130709	MTBC_03030___134844	MTBC_03129___139088	MTBC_03039___143250	MTBC_03038___147396
group_3364		Rv2715_Rv2715	199	199	1	1	6070				257	1025	1019	MTBC_02851	MTBC_02836___2836	MTBC_02855___6966	MTBC_03271___11509	MTBC_03324___16310	MTBC_02842___20679	MTBC_02816___24773	MTBC_02903___28889	MTBC_02847___32995	MTBC_02829___37081	MTBC_02867___41223	MTBC_02836___45351	MTBC_02860___49476	MTBC_02854___53621	MTBC_02843___57754	MTBC_02847___61888	MTBC_02767___65925	MTBC_03695___70977	MTBC_02918___75548	MTBC_02839___79686	MTBC_03654___84600	MTBC_02906___89145	MTBC_02839___93274	MTBC_02855___97402	MTBC_02868___101561	MTBC_02868___105720	MTBC_02848___109846	MTBC_02846___113990	MTBC_02848___118114	MTBC_02874___122269	MTBC_02847___126392	MTBC_02843___130526	MTBC_02848___134660	MTBC_02943___138900	MTBC_02855___143064	MTBC_02850___147206
group_3655		Rv1836c_Rv1836c	199	199	1	1	15213				347	2033	1986	MTBC_01923	MTBC_01920___1920	MTBC_01927___6038	MTBC_02213___10451	MTBC_02257___15243	MTBC_01932___19769	MTBC_01947___23904	MTBC_01983___27968	MTBC_01914___32062	MTBC_01915___36167	MTBC_01959___40315	MTBC_01906___44421	MTBC_01936___48552	MTBC_01937___52704	MTBC_01932___56843	MTBC_01936___60977	MTBC_01837___64995	MTBC_02527___69809	MTBC_01975___74605	MTBC_01933___78780	MTBC_02461___83407	MTBC_01972___88211	MTBC_01925___92360	MTBC_01934___96481	MTBC_01939___100632	MTBC_01956___104808	MTBC_01928___108926	MTBC_01925___113069	MTBC_01928___117194	MTBC_01944___121339	MTBC_01928___125473	MTBC_01924___129607	MTBC_01934___133746	MTBC_01982___137939	MTBC_01947___142156	MTBC_01929___146285
group_3799		Rv3014c_ligA	199	199	1	1	1576				1031	2180	2056	MTBC_03150	MTBC_03139___3140	MTBC_03156___7268	MTBC_03628___11869	MTBC_03682___16671	MTBC_03146___20984	MTBC_03123___25082	MTBC_03209___29196	MTBC_03160___33309	MTBC_03134___37387	MTBC_03180___41538	MTBC_03138___45654	MTBC_03165___49783	MTBC_03162___53931	MTBC_03153___58066	MTBC_03150___62195	MTBC_03079___66240	MTBC_04089___71374	MTBC_03230___75862	MTBC_03147___79996	MTBC_04060___85008	MTBC_03220___89461	MTBC_03147___93585	MTBC_03166___97715	MTBC_03178___101873	MTBC_03167___106020	MTBC_03158___110158	MTBC_03161___114307	MTBC_03154___118422	MTBC_03181___122578	MTBC_03154___126701	MTBC_03147___130832	MTBC_03153___134967	MTBC_03257___139216	MTBC_03161___143372	MTBC_03163___147521
group_4439		Rv1660_pks10	199	199	1	1	11573				464	1154	1043	MTBC_01748	MTBC_01746___1746	MTBC_01752___5863	MTBC_02005___10243	MTBC_02047___15033	MTBC_01744___19581	MTBC_01757___23714	MTBC_01798___27783	MTBC_01738___31886	MTBC_01724___35976	MTBC_01774___40130	MTBC_01732___44247	MTBC_01762___48378	MTBC_01751___52518	MTBC_01747___56658	MTBC_01750___60791	MTBC_01651___64809	MTBC_02283___69565	MTBC_01791___74421	MTBC_01753___78600	MTBC_02235___83181	MTBC_01790___88029	MTBC_01750___92185	MTBC_01758___96305	MTBC_01754___100447	MTBC_01765___104617	MTBC_01744___108742	MTBC_01752___112896	MTBC_01745___117011	MTBC_01759___121154	MTBC_01744___125289	MTBC_01741___129424	MTBC_01760___133572	MTBC_01791___137748	MTBC_01765___141974	MTBC_01756___146112
group_4854		Rv0818_Rv0818	199	396	1.99	1	10130				194	1709	845	MTBC_00865 MTBC_00866	MTBC_00862___862 MTBC_00863___863	MTBC_00866___4977 MTBC_00867___4978	MTBC_00993___9231 MTBC_00992___9230 MTBC_00994___9232	MTBC_01007___13993 MTBC_01008___13994	MTBC_00868___18705 MTBC_00869___18706	MTBC_00890___22847 MTBC_00891___22848	MTBC_00868___26853 MTBC_00869___26854	MTBC_00845___30992 MTBC_00846___30993	MTBC_00844___35096 MTBC_00845___35097	MTBC_00885___39241 MTBC_00886___39242	MTBC_00861___43376 MTBC_00862___43377	MTBC_00876___47492 MTBC_00877___47493	MTBC_00875___51642 MTBC_00876___51643	MTBC_00874___55785 MTBC_00875___55786	MTBC_00863___59904 MTBC_00864___59905	MTBC_03210___66371 MTBC_03209___66370	MTBC_01124___68406 MTBC_01125___68407 MTBC_01127___68409	MTBC_00883___73513 MTBC_00884___73514	MTBC_00864___77711 MTBC_00865___77712	MTBC_01111___82057 MTBC_01112___82058	MTBC_00877___87116 MTBC_00878___87117	MTBC_00871___91306 MTBC_00872___91307	MTBC_00871___95418 MTBC_00872___95419	MTBC_00875___99568 MTBC_00876___99569	MTBC_00869___103721 MTBC_00870___103722	MTBC_00870___107868 MTBC_00871___107869	MTBC_00870___112014 MTBC_00871___112015	MTBC_00870___116136 MTBC_00871___116137	MTBC_00880___120275 MTBC_00881___120276	MTBC_00869___124414 MTBC_00870___124415	MTBC_00869___128552 MTBC_00870___128553	MTBC_00870___132682 MTBC_00871___132683	MTBC_00893___136850 MTBC_00894___136851	MTBC_00874___141083 MTBC_00875___141084	MTBC_00871___145227 MTBC_00872___145228
group_5240		Rv0096_PPE1	199	199	1	1	13158				536	1421	1376	MTBC_00107	MTBC_00106___106	MTBC_00108___4219	MTBC_00123___8361	MTBC_00128___13114	MTBC_00109___17946	MTBC_00130___22087	MTBC_00124___26109	MTBC_00106___30253	MTBC_00112___34364	MTBC_00105___38461	MTBC_00107___42622	MTBC_00108___46724	MTBC_00110___50877	MTBC_00110___55021	MTBC_00106___59147	MTBC_03966___67127	MTBC_00136___67418	MTBC_00109___72739	MTBC_00109___76956	MTBC_00129___81075	MTBC_00111___86350	MTBC_00107___90542	MTBC_00107___94654	MTBC_00112___98805	MTBC_00107___102959	MTBC_00109___107107	MTBC_00110___111254	MTBC_00109___115375	MTBC_00109___119504	MTBC_00109___123654	MTBC_00109___127792	MTBC_00107___131919	MTBC_00115___136072	MTBC_00110___140319	MTBC_00108___144464
group_5314		Rv1446c_opcA	199	199	1	1	12423				239	929	888	MTBC_01539	MTBC_01537___1537	MTBC_01539___5650	MTBC_01770___10008	MTBC_01788___14774	MTBC_01538___19375	MTBC_01553___23510	MTBC_01585___27570	MTBC_01527___31675	MTBC_01509___35761	MTBC_01559___39915	MTBC_01524___44039	MTBC_01552___48168	MTBC_01537___52304	MTBC_01536___56447	MTBC_01540___60581	MTBC_01444___64602	MTBC_01988___69270	MTBC_01567___74197	MTBC_01531___78378	MTBC_01954___82900	MTBC_01559___87798	MTBC_01542___91977	MTBC_01548___96095	MTBC_01542___100235	MTBC_01543___104395	MTBC_01537___108535	MTBC_01541___112685	MTBC_01538___116804	MTBC_01549___120944	MTBC_01537___125082	MTBC_01533___129216	MTBC_01550___133362	MTBC_01571___137528	MTBC_01543___141752	MTBC_01549___145905
group_5909		Rv1172c_PE12	199	199	1	1	360				296	938	904	MTBC_01253	MTBC_01248___1248	MTBC_01252___5363	MTBC_01441___9679	MTBC_01440___14426	MTBC_01252___19089	MTBC_01268___23225	MTBC_01286___27271	MTBC_01241___31388	MTBC_01222___35474	MTBC_01275___39631	MTBC_01239___43754	MTBC_01263___47879	MTBC_01256___52023	MTBC_01250___56161	MTBC_01251___60292	MTBC_01160___64317	MTBC_01615___68897	MTBC_01275___73905	MTBC_01246___78093	MTBC_01590___82536	MTBC_01271___87510	MTBC_01255___91690	MTBC_01260___95807	MTBC_01261___99954	MTBC_01259___104111	MTBC_01256___108254	MTBC_01253___112397	MTBC_01256___116522	MTBC_01266___120661	MTBC_01256___124801	MTBC_01252___128935	MTBC_01260___133072	MTBC_01285___137242	MTBC_01257___141466	MTBC_01261___145617
group_6051		Rv0943c_Rv0943c	199	199	1	1	9130				401	1466	1045	MTBC_00999	MTBC_00995___995	MTBC_01000___5111	MTBC_01148___9386	MTBC_01164___14150	MTBC_01001___18838	MTBC_01024___22981	MTBC_01027___27012	MTBC_00983___31130	MTBC_00977___35229	MTBC_01027___39383	MTBC_00994___43509	MTBC_01012___47628	MTBC_01008___51775	MTBC_01003___55914	MTBC_00998___60039	MTBC_00913___64070	MTBC_01295___68577	MTBC_01024___73654	MTBC_01001___77848	MTBC_01276___82222	MTBC_01018___87257	MTBC_01005___91440	MTBC_01009___95556	MTBC_01010___99703	MTBC_01003___103855	MTBC_01007___108005	MTBC_01003___112147	MTBC_01003___116269	MTBC_01013___120408	MTBC_01002___124547	MTBC_01002___128685	MTBC_01006___132818	MTBC_01028___136985	MTBC_01008___141217	MTBC_01006___145362
group_6061		Rv1022_lpqU	199	199	1	1	912				302	776	724	MTBC_01080	MTBC_01079___1079	MTBC_01082___5193	MTBC_01248___9486	MTBC_01253___14239	MTBC_01086___18923	MTBC_01106___23063	MTBC_01112___27097	MTBC_01068___31215	MTBC_01066___35318	MTBC_01115___39471	MTBC_01073___43588	MTBC_01095___47711	MTBC_01089___51856	MTBC_01084___55995	MTBC_01080___60121	MTBC_00994___64151	MTBC_01409___68691	MTBC_01107___73737	MTBC_01081___77928	MTBC_01387___82333	MTBC_01102___87341	MTBC_01086___91521	MTBC_01091___95638	MTBC_01092___99785	MTBC_01088___103940	MTBC_01088___108086	MTBC_01087___112231	MTBC_01086___116352	MTBC_01095___120490	MTBC_01085___124630	MTBC_01084___128767	MTBC_01089___132901	MTBC_01115___137072	MTBC_01089___141298	MTBC_01092___145448
group_6089		Rv1223_htrA	199	199	1	1	567				869	1574	1535	MTBC_01304	MTBC_01299___1299	MTBC_01302___5413	MTBC_01497___9735	MTBC_01501___14487	MTBC_01303___19140	MTBC_01320___23277	MTBC_01334___27319	MTBC_01291___31438	MTBC_01273___35525	MTBC_01323___39679	MTBC_01290___43805	MTBC_01314___47930	MTBC_01307___52074	MTBC_01301___56212	MTBC_01302___60343	MTBC_01211___64368	MTBC_01688___68970	MTBC_01325___73955	MTBC_01297___78144	MTBC_01654___82600	MTBC_01322___87561	MTBC_01306___91741	MTBC_01311___95858	MTBC_01312___100005	MTBC_01310___104162	MTBC_01307___108305	MTBC_01304___112448	MTBC_01307___116573	MTBC_01317___120712	MTBC_01307___124852	MTBC_01303___128986	MTBC_01311___133123	MTBC_01338___137295	MTBC_01308___141517	MTBC_01312___145668
group_6126		Rv1456c_Rv1456c	199	199	1	1	12467				317	1073	931	MTBC_01549	MTBC_01547___1547	MTBC_01553___5664	MTBC_01781___10019	MTBC_01804___14790	MTBC_01548___19385	MTBC_01561___23518	MTBC_01597___27582	MTBC_01537___31685	MTBC_01520___35772	MTBC_01571___39927	MTBC_01534___44049	MTBC_01565___48181	MTBC_01551___52318	MTBC_01548___56459	MTBC_01552___60593	MTBC_01454___64612	MTBC_02002___69284	MTBC_01577___74207	MTBC_01541___78388	MTBC_01965___82911	MTBC_01571___87810	MTBC_01553___91988	MTBC_01561___96108	MTBC_01556___100249	MTBC_01554___104406	MTBC_01547___108545	MTBC_01552___112696	MTBC_01549___116815	MTBC_01563___120958	MTBC_01547___125092	MTBC_01544___129227	MTBC_01563___133375	MTBC_01580___137537	MTBC_01553___141762	MTBC_01560___145916
group_6359		Rv3436c_glmS	199	199	1	1	7160				647	1874	1786	MTBC_03622	MTBC_03610___3611	MTBC_03625___7737	MTBC_04155___12396	MTBC_04249___17238	MTBC_03603___21441	MTBC_03572___25531	MTBC_03670___29657	MTBC_03610___33759	MTBC_03604___37857	MTBC_03648___42006	MTBC_03599___46115	MTBC_03638___50256	MTBC_03630___54399	MTBC_03619___58532	MTBC_03612___62657	MTBC_00456___63613	MTBC_04675___71960	MTBC_03702___76334	MTBC_03596___80445	MTBC_04647___85595	MTBC_03680___89922	MTBC_03600___94038	MTBC_03630___98179	MTBC_03649___102344	MTBC_03629___106482	MTBC_03633___110633	MTBC_03614___114761	MTBC_03618___118886	MTBC_03638___123035	MTBC_03623___127170	MTBC_03616___131302	MTBC_03627___135441	MTBC_03730___139689	MTBC_03634___143846	MTBC_03636___147994
group_6418		Rv3757c_proW	199	199	1	1	16470				491	878	685	MTBC_03943	MTBC_03931___3933	MTBC_03948___8060	MTBC_04537___12778	MTBC_04637___17626	MTBC_03939___21778	MTBC_03884___25844	MTBC_03994___29981	MTBC_03929___34078	MTBC_03926___38180	MTBC_03985___42344	MTBC_03922___46439	MTBC_03970___50588	MTBC_03964___54733	MTBC_03950___58863	MTBC_03943___62988	MTBC_00130___63287	MTBC_05106___72391	MTBC_04034___76668	MTBC_03918___80768	MTBC_05057___86006	MTBC_04010___90253	MTBC_03931___94369	MTBC_03966___98515	MTBC_03976___102671	MTBC_03966___106820	MTBC_03967___110967	MTBC_03938___115085	MTBC_03950___119218	MTBC_03970___123367	MTBC_03958___127505	MTBC_03947___131633	MTBC_03961___135775	MTBC_04062___140021	MTBC_03967___144179	MTBC_03962___148320
group_6467		Rv1835c_Rv1835c	199	199	1	1	15219				692	1886	1765	MTBC_01922	MTBC_01919___1919	MTBC_01926___6037	MTBC_02212___10450	MTBC_02256___15242	MTBC_01931___19768	MTBC_01946___23903	MTBC_01982___27967	MTBC_01913___32061	MTBC_01914___36166	MTBC_01958___40314	MTBC_01905___44420	MTBC_01935___48551	MTBC_01936___52703	MTBC_01931___56842	MTBC_01935___60976	MTBC_01836___64994	MTBC_02526___69808	MTBC_01974___74604	MTBC_01932___78779	MTBC_02460___83406	MTBC_01971___88210	MTBC_01924___92359	MTBC_01933___96480	MTBC_01938___100631	MTBC_01955___104807	MTBC_01927___108925	MTBC_01924___113068	MTBC_01927___117193	MTBC_01943___121338	MTBC_01927___125472	MTBC_01923___129606	MTBC_01933___133745	MTBC_01981___137938	MTBC_01946___142155	MTBC_01928___146284
group_6468		Rv1855c_Rv1855c	199	199	1	1	15170				212	1010	908	MTBC_01942	MTBC_01939___1939	MTBC_01946___6057	MTBC_02235___10473	MTBC_02279___15265	MTBC_01951___19788	MTBC_01967___23924	MTBC_02002___27987	MTBC_01934___32082	MTBC_01934___36186	MTBC_01978___40334	MTBC_01925___44440	MTBC_01955___48571	MTBC_01956___52723	MTBC_01951___56862	MTBC_01955___60996	MTBC_01856___65014	MTBC_02552___69834	MTBC_01994___74624	MTBC_01952___78799	MTBC_02490___83436	MTBC_01991___88230	MTBC_01944___92379	MTBC_01953___96500	MTBC_01958___100651	MTBC_01975___104827	MTBC_01947___108945	MTBC_01944___113088	MTBC_01947___117213	MTBC_01963___121358	MTBC_01947___125492	MTBC_01943___129626	MTBC_01953___133765	MTBC_02000___137957	MTBC_01966___142175	MTBC_01948___146304
group_6528		Rv1009_rpfB	199	199	1	1	884				254	1127	1076	MTBC_01067	MTBC_01066___1066	MTBC_01069___5180	MTBC_01234___9472	MTBC_01238___14224	MTBC_01073___18910	MTBC_01093___23050	MTBC_01099___27084	MTBC_01055___31202	MTBC_01053___35305	MTBC_01102___39458	MTBC_01060___43575	MTBC_01082___47698	MTBC_01076___51843	MTBC_01071___55982	MTBC_01067___60108	MTBC_00981___64138	MTBC_01394___68676	MTBC_01094___73724	MTBC_01068___77915	MTBC_01369___82315	MTBC_01089___87328	MTBC_01073___91508	MTBC_01078___95625	MTBC_01079___99772	MTBC_01075___103927	MTBC_01075___108073	MTBC_01074___112218	MTBC_01073___116339	MTBC_01082___120477	MTBC_01072___124617	MTBC_01071___128754	MTBC_01076___132888	MTBC_01102___137059	MTBC_01076___141285	MTBC_01079___145435
group_6567		Rv0093c_Rv0093c	199	199	1	1	13163				224	848	701	MTBC_00105	MTBC_00104___104	MTBC_00106___4217	MTBC_00120___8358	MTBC_00125___13111	MTBC_00106___17943	MTBC_00128___22085	MTBC_00122___26107	MTBC_00104___30251	MTBC_00110___34362	MTBC_00103___38459	MTBC_00105___42620	MTBC_00105___46721	MTBC_00107___50874	MTBC_00107___55018	MTBC_00103___59144	MTBC_03969___67130	MTBC_00132___67414	MTBC_00106___72736	MTBC_00106___76953	MTBC_00125___81071	MTBC_00108___86347	MTBC_00104___90539	MTBC_00104___94651	MTBC_00109___98802	MTBC_00104___102956	MTBC_00106___107104	MTBC_00107___111251	MTBC_00106___115372	MTBC_00106___119501	MTBC_00106___123651	MTBC_00106___127789	MTBC_00104___131916	MTBC_00112___136069	MTBC_00107___140316	MTBC_00105___144461
group_6574		Rv0172_mce1D	199	199	1	1	3741				863	1595	1583	MTBC_00188	MTBC_00187___187	MTBC_00189___4300	MTBC_00216___8454	MTBC_00219___13205	MTBC_00188___18025	MTBC_00209___22166	MTBC_00200___26185	MTBC_00184___30331	MTBC_00190___34442	MTBC_00182___38538	MTBC_00189___42704	MTBC_00189___46805	MTBC_00189___50956	MTBC_00188___55099	MTBC_00185___59226	MTBC_03885___67046	MTBC_00249___67531	MTBC_00191___72821	MTBC_00190___77037	MTBC_00236___81182	MTBC_00191___86430	MTBC_00186___90621	MTBC_00187___94734	MTBC_00190___98883	MTBC_00187___103039	MTBC_00188___107186	MTBC_00188___111332	MTBC_00189___115455	MTBC_00190___119585	MTBC_00187___123732	MTBC_00187___127870	MTBC_00187___131999	MTBC_00192___136149	MTBC_00191___140400	MTBC_00188___144544
group_6606		Rv0306_Rv0306	199	199	1	1	3238				332	791	698	MTBC_00326	MTBC_00325___325	MTBC_00328___4439	MTBC_00384___8622	MTBC_00389___13375	MTBC_00327___18164	MTBC_00348___22305	MTBC_00344___26329	MTBC_00320___30467	MTBC_00325___34577	MTBC_00319___38675	MTBC_00325___42840	MTBC_00330___46946	MTBC_00330___51097	MTBC_00329___55240	MTBC_00325___59366	MTBC_03746___66907	MTBC_00439___67721	MTBC_00336___72966	MTBC_00330___77177	MTBC_00435___81381	MTBC_00337___86576	MTBC_00327___90762	MTBC_00329___94876	MTBC_00331___99024	MTBC_00326___103178	MTBC_00327___107325	MTBC_00331___111475	MTBC_00331___115597	MTBC_00334___119729	MTBC_00327___123872	MTBC_00329___128012	MTBC_00330___132142	MTBC_00340___136297	MTBC_00332___140541	MTBC_00330___144686
group_6660		Rv0545c_pitA	199	199	1	1	3572				335	1331	1235	MTBC_00573	MTBC_00571___571	MTBC_00574___4685	MTBC_00666___8904	MTBC_00670___13656	MTBC_00580___18417	MTBC_00597___22554	MTBC_00584___26569	MTBC_00564___30711	MTBC_00570___34822	MTBC_00576___38932	MTBC_00572___43087	MTBC_00578___47194	MTBC_00576___51343	MTBC_00578___55489	MTBC_00572___59613	MTBC_03501___66662	MTBC_00770___68052	MTBC_00587___73217	MTBC_00577___77424	MTBC_00757___81703	MTBC_00589___86828	MTBC_00576___91011	MTBC_00574___95121	MTBC_00576___99269	MTBC_00576___103428	MTBC_00574___107572	MTBC_00578___111722	MTBC_00576___115842	MTBC_00579___119974	MTBC_00572___124117	MTBC_00574___128257	MTBC_00577___132389	MTBC_00591___136548	MTBC_00579___140788	MTBC_00577___144933
group_6665		Rv0597c_Rv0597c	199	199	1	1	3714				407	1364	1224	MTBC_00628	MTBC_00626___626	MTBC_00629___4740	MTBC_00729___8967	MTBC_00732___13718	MTBC_00636___18473	MTBC_00654___22611	MTBC_00645___26630	MTBC_00622___30769	MTBC_00625___34877	MTBC_00636___38992	MTBC_00627___43142	MTBC_00638___47254	MTBC_00636___51403	MTBC_00634___55545	MTBC_00628___59669	MTBC_03445___66606	MTBC_00842___68124	MTBC_00643___73273	MTBC_00632___77479	MTBC_00831___81777	MTBC_00643___86882	MTBC_00632___91067	MTBC_00634___95181	MTBC_00635___99328	MTBC_00633___103485	MTBC_00632___107630	MTBC_00635___111779	MTBC_00632___115898	MTBC_00640___120035	MTBC_00628___124173	MTBC_00630___128313	MTBC_00633___132445	MTBC_00648___136605	MTBC_00635___140844	MTBC_00635___144991
group_6771		Rv1267c_embR	199	199	1	1	4220				455	1166	1155	MTBC_01349	MTBC_01344___1344	MTBC_01347___5458	MTBC_01547___9785	MTBC_01558___14544	MTBC_01347___19184	MTBC_01366___23323	MTBC_01387___27372	MTBC_01337___31484	MTBC_01319___35571	MTBC_01370___39726	MTBC_01334___43849	MTBC_01358___47974	MTBC_01345___52112	MTBC_01345___56256	MTBC_01346___60387	MTBC_01255___64412	MTBC_01747___69029	MTBC_01373___74003	MTBC_01342___78189	MTBC_01713___82659	MTBC_01368___87607	MTBC_01350___91785	MTBC_01355___95902	MTBC_01350___100043	MTBC_01355___104207	MTBC_01345___108343	MTBC_01349___112493	MTBC_01346___116612	MTBC_01355___120750	MTBC_01345___124890	MTBC_01341___129024	MTBC_01355___133167	MTBC_01376___137333	MTBC_01353___141562	MTBC_01356___145712
group_6786		Rv1401_Rv1401	199	199	1	1	12316				332	785	682	MTBC_01492	MTBC_01489___1489	MTBC_01491___5602	MTBC_01714___9952	MTBC_01732___14718	MTBC_01490___19327	MTBC_01504___23461	MTBC_01541___27526	MTBC_01480___31627	MTBC_01461___35713	MTBC_01512___39868	MTBC_01476___43991	MTBC_01504___48120	MTBC_01488___52255	MTBC_01488___56399	MTBC_01491___60532	MTBC_01397___64554	MTBC_01927___69209	MTBC_01519___74149	MTBC_01483___78330	MTBC_01890___82836	MTBC_01509___87748	MTBC_01493___91928	MTBC_01497___96044	MTBC_01494___100187	MTBC_01494___104346	MTBC_01488___108486	MTBC_01492___112636	MTBC_01490___116756	MTBC_01500___120895	MTBC_01487___125032	MTBC_01483___129166	MTBC_01501___133313	MTBC_01522___137479	MTBC_01495___141704	MTBC_01501___145857
group_690		Rv1773c_Rv1773c	199	199	1	1	14863				563	1403	701	MTBC_01861	MTBC_01859___1859	MTBC_01865___5976	MTBC_02144___10382	MTBC_02188___15174	MTBC_01870___19707	MTBC_01881___23838	MTBC_01921___27906	MTBC_01859___32007	MTBC_01857___36109	MTBC_01902___40258	MTBC_01844___44359	MTBC_01873___48489	MTBC_01875___52642	MTBC_01870___56781	MTBC_01871___60912	MTBC_01770___64928	MTBC_02443___69725	MTBC_01913___74543	MTBC_01871___78718	MTBC_02383___83329	MTBC_01911___88150	MTBC_01863___92298	MTBC_01871___96418	MTBC_01877___100570	MTBC_01891___104743	MTBC_01865___108863	MTBC_01863___113007	MTBC_01866___117132	MTBC_01881___121276	MTBC_01865___125410	MTBC_01862___129545	MTBC_01871___133683	MTBC_01918___137875	MTBC_01886___142095	MTBC_01867___146223
group_6961		Rv2753c_dapA	199	199	1	1	14209				152	902	892	MTBC_02887	MTBC_02872___2872	MTBC_02891___7002	MTBC_03316___11554	MTBC_03362___16348	MTBC_02878___20715	MTBC_02852___24809	MTBC_02938___28924	MTBC_02885___33033	MTBC_02865___37117	MTBC_02902___41258	MTBC_02873___45388	MTBC_02897___49513	MTBC_02891___53658	MTBC_02878___57789	MTBC_02883___61924	MTBC_02803___65961	MTBC_03737___71019	MTBC_02955___75585	MTBC_02875___79722	MTBC_03699___84645	MTBC_02943___89182	MTBC_02875___93310	MTBC_02892___97439	MTBC_02905___101598	MTBC_02904___105756	MTBC_02885___109883	MTBC_02883___114027	MTBC_02884___118150	MTBC_02911___122306	MTBC_02884___126429	MTBC_02879___130562	MTBC_02885___134697	MTBC_02980___138937	MTBC_02892___143101	MTBC_02887___147243
group_6971		Rv2859c_Rv2859c	199	199	1	1	14466				569	980	766	MTBC_02990	MTBC_02978___2979	MTBC_02994___7106	MTBC_03437___11678	MTBC_03487___16476	MTBC_02983___20821	MTBC_02963___24922	MTBC_03047___29034	MTBC_02992___33141	MTBC_02973___37226	MTBC_03011___41369	MTBC_02976___45492	MTBC_03002___49620	MTBC_02999___53768	MTBC_02989___57902	MTBC_02988___62033	MTBC_02913___66074	MTBC_03864___71149	MTBC_03065___75697	MTBC_02983___79832	MTBC_03837___84785	MTBC_03053___89294	MTBC_02980___93418	MTBC_03002___97551	MTBC_03014___101709	MTBC_03005___105858	MTBC_02993___109993	MTBC_02992___114138	MTBC_02991___118259	MTBC_03016___122413	MTBC_02991___126538	MTBC_02984___130669	MTBC_02990___134804	MTBC_03090___139049	MTBC_02999___143210	MTBC_02997___147355
group_7020		Rv3247c_tmk	199	199	1	1	5600				377	644	638	MTBC_03409	MTBC_03397___3398	MTBC_03412___7524	MTBC_03919___12160	MTBC_03989___16978	MTBC_03395___21233	MTBC_03366___25325	MTBC_03466___29453	MTBC_03403___33552	MTBC_03393___37646	MTBC_03452___41810	MTBC_03391___45907	MTBC_03425___50043	MTBC_03424___54193	MTBC_03417___58330	MTBC_03405___62450	MTBC_00651___63808	MTBC_04407___71692	MTBC_03489___76121	MTBC_03398___80247	MTBC_04375___85323	MTBC_03478___89719	MTBC_03396___93834	MTBC_03422___97971	MTBC_03441___102136	MTBC_03416___106269	MTBC_03423___110423	MTBC_03413___114559	MTBC_03416___118684	MTBC_03441___122838	MTBC_03416___126963	MTBC_03410___131095	MTBC_03412___135226	MTBC_03524___139483	MTBC_03422___143633	MTBC_03425___147783
group_7050		Rv3516_echA19	199	199	1	1	8282				281	908	792	MTBC_03697	MTBC_03683___3685	MTBC_03702___7814	MTBC_04256___12497	MTBC_04347___17336	MTBC_03690___21529	MTBC_03646___25606	MTBC_03751___29738	MTBC_03684___33833	MTBC_03680___37934	MTBC_03728___42087	MTBC_03676___46193	MTBC_03721___50339	MTBC_03714___54483	MTBC_03700___58613	MTBC_03695___62740	MTBC_00379___63536	MTBC_04781___72066	MTBC_03785___76419	MTBC_03672___80522	MTBC_04743___85692	MTBC_03756___89999	MTBC_03682___94120	MTBC_03717___98266	MTBC_03725___102420	MTBC_03715___106569	MTBC_03717___110717	MTBC_03690___114837	MTBC_03701___118969	MTBC_03722___123119	MTBC_03708___127255	MTBC_03697___131383	MTBC_03711___135525	MTBC_03807___139766	MTBC_03718___143930	MTBC_03711___148069
group_7056		Rv3565_aspB	199	199	1	1	8128				572	1298	1160	MTBC_03747	MTBC_03733___3735	MTBC_03752___7864	MTBC_04311___12552	MTBC_04409___17398	MTBC_03742___21581	MTBC_03697___25657	MTBC_03802___29789	MTBC_03734___33883	MTBC_03730___37984	MTBC_03782___42141	MTBC_03726___46243	MTBC_03771___50389	MTBC_03764___54533	MTBC_03750___58663	MTBC_03745___62790	MTBC_00329___63486	MTBC_04853___72138	MTBC_03836___76470	MTBC_03722___80572	MTBC_04810___85759	MTBC_03810___90053	MTBC_03732___94170	MTBC_03767___98316	MTBC_03775___102470	MTBC_03767___106621	MTBC_03767___110767	MTBC_03740___114887	MTBC_03751___119019	MTBC_03772___123169	MTBC_03758___127305	MTBC_03747___131433	MTBC_03761___135575	MTBC_03858___139817	MTBC_03768___143980	MTBC_03761___148119
group_7075		Rv3673c_Rv3673c	199	199	1	1	4426				140	683	640	MTBC_03851	MTBC_03837___3839	MTBC_03856___7968	MTBC_04432___12673	MTBC_04533___17522	MTBC_03846___21685	MTBC_03796___25756	MTBC_03907___29894	MTBC_03841___33990	MTBC_03833___38087	MTBC_03899___42258	MTBC_03830___46347	MTBC_03878___50496	MTBC_03871___54640	MTBC_03857___58770	MTBC_03850___62895	MTBC_00223___63380	MTBC_04985___72270	MTBC_03940___76574	MTBC_03827___80677	MTBC_04941___85890	MTBC_03916___90159	MTBC_03837___94275	MTBC_03873___98422	MTBC_03883___102578	MTBC_03873___106727	MTBC_03874___110874	MTBC_03845___114992	MTBC_03857___119125	MTBC_03877___123274	MTBC_03865___127412	MTBC_03854___131540	MTBC_03868___135682	MTBC_03967___139926	MTBC_03874___144086	MTBC_03869___148227
group_7113		Rv3586_Rv3586	199	199	1	1	8074				719	1172	1072	MTBC_03768	MTBC_03754___3756	MTBC_03773___7885	MTBC_04335___12576	MTBC_04433___17422	MTBC_03763___21602	MTBC_03718___25678	MTBC_03823___29810	MTBC_03756___33905	MTBC_03752___38006	MTBC_03816___42175	MTBC_03747___46264	MTBC_03792___50410	MTBC_03785___54554	MTBC_03771___58684	MTBC_03766___62811	MTBC_00308___63465	MTBC_04882___72167	MTBC_03857___76491	MTBC_03744___80594	MTBC_04835___85784	MTBC_03831___90074	MTBC_03753___94191	MTBC_03788___98337	MTBC_03796___102491	MTBC_03788___106642	MTBC_03788___110788	MTBC_03761___114908	MTBC_03772___119040	MTBC_03793___123190	MTBC_03779___127326	MTBC_03768___131454	MTBC_03782___135596	MTBC_03881___139840	MTBC_03789___144001	MTBC_03782___148140
group_7168		Rv0097_Rv0097	199	199	1	1	13157				545	1052	866	MTBC_00108	MTBC_00107___107	MTBC_00109___4220	MTBC_00124___8362	MTBC_00129___13115	MTBC_00110___17947	MTBC_00131___22088	MTBC_00125___26110	MTBC_00107___30254	MTBC_00113___34365	MTBC_00106___38462	MTBC_00108___42623	MTBC_00109___46725	MTBC_00111___50878	MTBC_00111___55022	MTBC_00107___59148	MTBC_03965___67126	MTBC_00137___67419	MTBC_00110___72740	MTBC_00110___76957	MTBC_00130___81076	MTBC_00112___86351	MTBC_00108___90543	MTBC_00108___94655	MTBC_00113___98806	MTBC_00108___102960	MTBC_00110___107108	MTBC_00111___111255	MTBC_00110___115376	MTBC_00110___119505	MTBC_00110___123655	MTBC_00110___127793	MTBC_00108___131920	MTBC_00116___136073	MTBC_00111___140320	MTBC_00109___144465
group_7179		Rv0127_mak	199	199	1	1	13077				503	1415	1351	MTBC_00140	MTBC_00139___139	MTBC_00141___4252	MTBC_00164___8402	MTBC_00169___13155	MTBC_00141___17978	MTBC_00161___22118	MTBC_00154___26139	MTBC_00138___30285	MTBC_00144___34396	MTBC_00136___38492	MTBC_00140___42655	MTBC_00141___46757	MTBC_00143___50910	MTBC_00141___55052	MTBC_00138___59179	MTBC_03933___67094	MTBC_00191___67473	MTBC_00142___72772	MTBC_00141___76988	MTBC_00176___81122	MTBC_00142___86381	MTBC_00139___90574	MTBC_00140___94687	MTBC_00144___98837	MTBC_00140___102992	MTBC_00142___107140	MTBC_00141___111285	MTBC_00141___115407	MTBC_00143___119538	MTBC_00141___123686	MTBC_00141___127824	MTBC_00139___131951	MTBC_00145___136102	MTBC_00143___140352	MTBC_00140___144496
group_7232		Rv0548c_menB	199	199	1	1	3583				371	1028	896	MTBC_00576	MTBC_00574___574	MTBC_00577___4688	MTBC_00669___8907	MTBC_00674___13660	MTBC_00583___18420	MTBC_00600___22557	MTBC_00587___26572	MTBC_00567___30714	MTBC_00573___34825	MTBC_00579___38935	MTBC_00575___43090	MTBC_00581___47197	MTBC_00579___51346	MTBC_00581___55492	MTBC_00575___59616	MTBC_03498___66659	MTBC_00773___68055	MTBC_00590___73220	MTBC_00580___77427	MTBC_00760___81706	MTBC_00592___86831	MTBC_00579___91014	MTBC_00577___95124	MTBC_00579___99272	MTBC_00579___103431	MTBC_00577___107575	MTBC_00581___111725	MTBC_00579___115845	MTBC_00582___119977	MTBC_00575___124120	MTBC_00577___128260	MTBC_00580___132392	MTBC_00594___136551	MTBC_00582___140791	MTBC_00580___144936
group_7235		Rv0560c_Rv0560c	199	199	1	1	3607				158	749	718	MTBC_00588	MTBC_00586___586	MTBC_00589___4700	MTBC_00681___8919	MTBC_00688___13674	MTBC_00595___18432	MTBC_00613___22570	MTBC_00599___26584	MTBC_00579___30726	MTBC_00585___34837	MTBC_00591___38947	MTBC_00587___43102	MTBC_00593___47209	MTBC_00591___51358	MTBC_00593___55504	MTBC_00587___59628	MTBC_03486___66647	MTBC_00788___68070	MTBC_00603___73233	MTBC_00592___77439	MTBC_00775___81721	MTBC_00604___86843	MTBC_00591___91026	MTBC_00589___95136	MTBC_00591___99284	MTBC_00591___103443	MTBC_00589___107587	MTBC_00593___111737	MTBC_00591___115857	MTBC_00594___119989	MTBC_00587___124132	MTBC_00589___128272	MTBC_00592___132404	MTBC_00607___136564	MTBC_00594___140803	MTBC_00592___144948
group_7244		Rv0592_mce2D	199	199	1	1	3721				944	1550	1513	MTBC_00623	MTBC_00621___621	MTBC_00624___4735	MTBC_00724___8962	MTBC_00727___13713	MTBC_00631___18468	MTBC_00649___22606	MTBC_00640___26625	MTBC_00617___30764	MTBC_00620___34872	MTBC_00631___38987	MTBC_00622___43137	MTBC_00633___47249	MTBC_00631___51398	MTBC_00629___55540	MTBC_00623___59664	MTBC_03450___66611	MTBC_00837___68119	MTBC_00638___73268	MTBC_00627___77474	MTBC_00824___81770	MTBC_00638___86877	MTBC_00627___91062	MTBC_00629___95176	MTBC_00630___99323	MTBC_00628___103480	MTBC_00627___107625	MTBC_00630___111774	MTBC_00627___115893	MTBC_00635___120030	MTBC_00623___124168	MTBC_00625___128308	MTBC_00628___132440	MTBC_00643___136600	MTBC_00630___140839	MTBC_00630___144986
group_7256		Rv0736_rslA	199	199	1	1	9955				395	764	746	MTBC_00776	MTBC_00773___773	MTBC_00776___4887	MTBC_00890___9128	MTBC_00900___13886	MTBC_00783___18620	MTBC_00803___22760	MTBC_00787___26772	MTBC_00766___30913	MTBC_00770___35022	MTBC_00796___39152	MTBC_00776___43291	MTBC_00786___47402	MTBC_00784___51551	MTBC_00782___55693	MTBC_00776___59817	MTBC_03297___66458	MTBC_01020___68302	MTBC_00791___73421	MTBC_00779___77626	MTBC_01007___81953	MTBC_00791___87030	MTBC_00779___91214	MTBC_00782___95329	MTBC_00783___99476	MTBC_00780___103632	MTBC_00780___107778	MTBC_00782___111926	MTBC_00780___116046	MTBC_00788___120183	MTBC_00776___124321	MTBC_00778___128461	MTBC_00781___132593	MTBC_00803___136760	MTBC_00783___140992	MTBC_00783___145139
group_7258		Rv0738_Rv0738	199	199	1	1	9959				260	641	527	MTBC_00778	MTBC_00775___775	MTBC_00778___4889	MTBC_00892___9130	MTBC_00902___13888	MTBC_00785___18622	MTBC_00805___22762	MTBC_00789___26774	MTBC_00768___30915	MTBC_00772___35024	MTBC_00798___39154	MTBC_00778___43293	MTBC_00788___47404	MTBC_00786___51553	MTBC_00784___55695	MTBC_00778___59819	MTBC_03295___66456	MTBC_01022___68304	MTBC_00793___73423	MTBC_00781___77628	MTBC_01010___81956	MTBC_00793___87032	MTBC_00781___91216	MTBC_00784___95331	MTBC_00785___99478	MTBC_00782___103634	MTBC_00782___107780	MTBC_00784___111928	MTBC_00782___116048	MTBC_00790___120185	MTBC_00778___124323	MTBC_00780___128463	MTBC_00783___132595	MTBC_00805___136762	MTBC_00785___140994	MTBC_00785___145141
group_7264		Rv0776c_Rv0776c	199	199	1	1	10047				446	1061	773	MTBC_00819	MTBC_00817___817	MTBC_00820___4931	MTBC_00940___9178	MTBC_00953___13939	MTBC_00826___18663	MTBC_00846___22803	MTBC_00826___26811	MTBC_00798___30945	MTBC_00802___35054	MTBC_00846___39202	MTBC_00819___43334	MTBC_00832___47448	MTBC_00829___51596	MTBC_00827___55738	MTBC_00820___59861	MTBC_03253___66414	MTBC_01070___68352	MTBC_00837___73467	MTBC_00822___77669	MTBC_01061___82007	MTBC_00835___87074	MTBC_00826___91261	MTBC_00827___95374	MTBC_00828___99521	MTBC_00826___103678	MTBC_00825___107823	MTBC_00825___111969	MTBC_00826___116092	MTBC_00834___120229	MTBC_00823___124368	MTBC_00823___128506	MTBC_00826___132638	MTBC_00846___136803	MTBC_00828___141037	MTBC_00827___145183
group_7296		Rv1062_Rv1062	199	199	1	1	1063				149	992	876	MTBC_01129	MTBC_01126___1126	MTBC_01130___5241	MTBC_01297___9535	MTBC_01306___14292	MTBC_01132___18969	MTBC_01153___23110	MTBC_01171___27156	MTBC_01127___31274	MTBC_01104___35356	MTBC_01156___39512	MTBC_01120___43635	MTBC_01142___47758	MTBC_01135___51902	MTBC_01130___56041	MTBC_01127___60168	MTBC_01040___64197	MTBC_01466___68748	MTBC_01155___73785	MTBC_01128___77975	MTBC_01438___82384	MTBC_01152___87391	MTBC_01132___91567	MTBC_01138___95685	MTBC_01139___99832	MTBC_01136___103988	MTBC_01134___108132	MTBC_01134___112278	MTBC_01132___116398	MTBC_01141___120536	MTBC_01132___124677	MTBC_01130___128813	MTBC_01135___132947	MTBC_01165___137122	MTBC_01135___141344	MTBC_01140___145496
group_7328		Rv1142c_echA10	199	199	1	1	113				365	836	802	MTBC_01219	MTBC_01214___1214	MTBC_01218___5329	MTBC_01396___9634	MTBC_01404___14390	MTBC_01217___19054	MTBC_01233___23190	MTBC_01253___27238	MTBC_01209___31356	MTBC_01187___35439	MTBC_01237___39593	MTBC_01205___43720	MTBC_01228___47844	MTBC_01221___51988	MTBC_01215___56126	MTBC_01216___60257	MTBC_01125___64282	MTBC_01570___68852	MTBC_01241___73871	MTBC_01212___78059	MTBC_01552___82498	MTBC_01237___87476	MTBC_01220___91655	MTBC_01225___95772	MTBC_01226___99919	MTBC_01224___104076	MTBC_01221___108219	MTBC_01218___112362	MTBC_01221___116487	MTBC_01231___120626	MTBC_01221___124766	MTBC_01217___128900	MTBC_01225___133037	MTBC_01250___137207	MTBC_01222___141431	MTBC_01226___145582
group_7335		Rv1210_tagA	199	199	1	1	592				161	614	607	MTBC_01291	MTBC_01286___1286	MTBC_01289___5400	MTBC_01483___9721	MTBC_01488___14474	MTBC_01290___19127	MTBC_01306___23263	MTBC_01321___27306	MTBC_01277___31424	MTBC_01259___35511	MTBC_01310___39666	MTBC_01277___43792	MTBC_01301___47917	MTBC_01294___52061	MTBC_01288___56199	MTBC_01289___60330	MTBC_01198___64355	MTBC_01671___68953	MTBC_01312___73942	MTBC_01284___78131	MTBC_01638___82584	MTBC_01309___87548	MTBC_01293___91728	MTBC_01298___95845	MTBC_01299___99992	MTBC_01297___104149	MTBC_01294___108292	MTBC_01291___112435	MTBC_01294___116560	MTBC_01304___120699	MTBC_01294___124839	MTBC_01290___128973	MTBC_01298___133110	MTBC_01324___137281	MTBC_01295___141504	MTBC_01299___145655
group_7500		Rv2551c_Rv2551c	199	199	1	1	6820				146	1229	417	MTBC_02685	MTBC_02670___2670	MTBC_02688___6799	MTBC_03090___11328	MTBC_03145___16131	MTBC_02675___20512	MTBC_02663___24620	MTBC_02749___28735	MTBC_02693___32841	MTBC_02680___36932	MTBC_02715___41071	MTBC_02670___45185	MTBC_02695___49311	MTBC_02688___53455	MTBC_02677___57588	MTBC_02681___61722	MTBC_02601___65759	MTBC_03489___70771	MTBC_02745___75375	MTBC_02673___79520	MTBC_03443___84389	MTBC_02738___88977	MTBC_02673___93108	MTBC_02688___97235	MTBC_02700___101393	MTBC_02702___105554	MTBC_02682___109680	MTBC_02677___113821	MTBC_02682___117948	MTBC_02708___122103	MTBC_02679___126224	MTBC_02676___130359	MTBC_02682___134494	MTBC_02767___138724	MTBC_02689___142898	MTBC_02684___147040
group_7518		Rv2616_Rv2616	199	199	1	1	11030				284	503	497	MTBC_02751	MTBC_02736___2736	MTBC_02755___6866	MTBC_03164___11402	MTBC_03218___16204	MTBC_02742___20579	MTBC_02730___24687	MTBC_02816___28802	MTBC_02761___32909	MTBC_02746___36998	MTBC_02781___41137	MTBC_02736___45251	MTBC_02760___49376	MTBC_02754___53521	MTBC_02743___57654	MTBC_02747___61788	MTBC_02667___65825	MTBC_03574___70856	MTBC_02813___75443	MTBC_02739___79586	MTBC_03529___84475	MTBC_02806___89045	MTBC_02739___93174	MTBC_02754___97301	MTBC_02767___101460	MTBC_02768___105620	MTBC_02748___109746	MTBC_02745___113889	MTBC_02748___118014	MTBC_02774___122169	MTBC_02746___126291	MTBC_02743___130426	MTBC_02748___134560	MTBC_02840___138797	MTBC_02755___142964	MTBC_02750___147106
group_7522		Rv2696c_Rv2696c	199	199	1	1	6105				269	857	771	MTBC_02832	MTBC_02817___2817	MTBC_02836___6947	MTBC_03250___11488	MTBC_03303___16289	MTBC_02823___20660	MTBC_02797___24754	MTBC_02884___28870	MTBC_02828___32976	MTBC_02810___37062	MTBC_02848___41204	MTBC_02817___45332	MTBC_02841___49457	MTBC_02835___53602	MTBC_02824___57735	MTBC_02828___61869	MTBC_02748___65906	MTBC_03672___70954	MTBC_02898___75528	MTBC_02820___79667	MTBC_03632___84578	MTBC_02887___89126	MTBC_02820___93255	MTBC_02836___97383	MTBC_02849___101542	MTBC_02849___105701	MTBC_02829___109827	MTBC_02827___113971	MTBC_02829___118095	MTBC_02855___122250	MTBC_02828___126373	MTBC_02824___130507	MTBC_02829___134641	MTBC_02924___138881	MTBC_02836___143045	MTBC_02831___147187
group_7554		Rv2889c_tsf	199	199	1	1	2040				239	815	801	MTBC_03020	MTBC_03008___3009	MTBC_03024___7136	MTBC_03471___11712	MTBC_03520___16509	MTBC_03014___20852	MTBC_02993___24952	MTBC_03077___29064	MTBC_03034___33183	MTBC_03003___37256	MTBC_03050___41408	MTBC_03006___45522	MTBC_03032___49650	MTBC_03029___53798	MTBC_03019___57932	MTBC_03018___62063	MTBC_02943___66104	MTBC_03901___71186	MTBC_03095___75727	MTBC_03013___79862	MTBC_03873___84821	MTBC_03083___89324	MTBC_03012___93450	MTBC_03032___97581	MTBC_03044___101739	MTBC_03035___105888	MTBC_03023___110023	MTBC_03025___114171	MTBC_03021___118289	MTBC_03046___122443	MTBC_03021___126568	MTBC_03014___130699	MTBC_03020___134834	MTBC_03121___139080	MTBC_03029___143240	MTBC_03028___147386
group_7577		Rv3141_fadB4	199	199	1	1	5894				467	971	963	MTBC_03292	MTBC_03277___3278	MTBC_03294___7406	MTBC_03784___12025	MTBC_03841___16830	MTBC_03278___21116	MTBC_03250___25209	MTBC_03356___29343	MTBC_03280___33429	MTBC_03273___37526	MTBC_03329___41687	MTBC_03275___45791	MTBC_03307___49925	MTBC_03304___54073	MTBC_03296___58209	MTBC_03288___62333	MTBC_00767___63924	MTBC_04262___71547	MTBC_03367___75999	MTBC_03283___80132	MTBC_04227___85175	MTBC_03359___89600	MTBC_03278___93716	MTBC_03305___97854	MTBC_03321___102016	MTBC_03298___106151	MTBC_03302___110302	MTBC_03294___114440	MTBC_03296___118564	MTBC_03321___122718	MTBC_03296___126843	MTBC_03290___130975	MTBC_03293___135107	MTBC_03401___139360	MTBC_03303___143514	MTBC_03305___147663
group_7646		Rv3556c_fadA6	199	199	1	1	8151				716	1223	1152	MTBC_03738	MTBC_03724___3726	MTBC_03743___7855	MTBC_04300___12541	MTBC_04399___17388	MTBC_03733___21572	MTBC_03688___25648	MTBC_03792___29779	MTBC_03725___33874	MTBC_03721___37975	MTBC_03770___42129	MTBC_03717___46234	MTBC_03762___50380	MTBC_03755___54524	MTBC_03741___58654	MTBC_03736___62781	MTBC_00338___63495	MTBC_04838___72123	MTBC_03827___76461	MTBC_03713___80563	MTBC_04796___85745	MTBC_03801___90044	MTBC_03723___94161	MTBC_03758___98307	MTBC_03766___102461	MTBC_03758___106612	MTBC_03758___110758	MTBC_03731___114878	MTBC_03742___119010	MTBC_03763___123160	MTBC_03749___127296	MTBC_03738___131424	MTBC_03752___135566	MTBC_03849___139808	MTBC_03759___143971	MTBC_03752___148110
group_7653		Rv3566c_nat	199	199	1	1	8126				218	974	843	MTBC_03748	MTBC_03734___3736	MTBC_03753___7865	MTBC_04312___12553	MTBC_04410___17399	MTBC_03743___21582	MTBC_03698___25658	MTBC_03803___29790	MTBC_03735___33884	MTBC_03731___37985	MTBC_03783___42142	MTBC_03727___46244	MTBC_03772___50390	MTBC_03765___54534	MTBC_03751___58664	MTBC_03746___62791	MTBC_00328___63485	MTBC_04854___72139	MTBC_03837___76471	MTBC_03723___80573	MTBC_04811___85760	MTBC_03811___90054	MTBC_03733___94171	MTBC_03768___98317	MTBC_03776___102471	MTBC_03768___106622	MTBC_03768___110768	MTBC_03741___114888	MTBC_03752___119020	MTBC_03773___123170	MTBC_03759___127306	MTBC_03748___131434	MTBC_03762___135576	MTBC_03859___139818	MTBC_03769___143981	MTBC_03762___148120
group_7655		Rv3571_kshB	199	199	1	1	8107				173	1076	1044	MTBC_03753	MTBC_03739___3741	MTBC_03758___7870	MTBC_04318___12559	MTBC_04416___17405	MTBC_03748___21587	MTBC_03703___25663	MTBC_03808___29795	MTBC_03741___33890	MTBC_03737___37991	MTBC_03801___42160	MTBC_03732___46249	MTBC_03777___50395	MTBC_03770___54539	MTBC_03756___58669	MTBC_03751___62796	MTBC_00323___63480	MTBC_04862___72147	MTBC_03842___76476	MTBC_03728___80578	MTBC_04816___85765	MTBC_03816___90059	MTBC_03738___94176	MTBC_03773___98322	MTBC_03781___102476	MTBC_03773___106627	MTBC_03773___110773	MTBC_03746___114893	MTBC_03757___119025	MTBC_03778___123175	MTBC_03764___127311	MTBC_03753___131439	MTBC_03767___135581	MTBC_03865___139824	MTBC_03774___143986	MTBC_03767___148125
group_7663		Rv3630_Rv3630	199	199	1	1	4546				533	1316	1265	MTBC_03809	MTBC_03795___3797	MTBC_03814___7926	MTBC_04380___12621	MTBC_04480___17469	MTBC_03804___21643	MTBC_03754___25714	MTBC_03865___29852	MTBC_03796___33945	MTBC_03792___38046	MTBC_03855___42214	MTBC_03788___46305	MTBC_03833___50451	MTBC_03826___54595	MTBC_03812___58725	MTBC_03807___62852	MTBC_00267___63424	MTBC_04934___72219	MTBC_03898___76532	MTBC_03785___80635	MTBC_04887___85836	MTBC_03873___90116	MTBC_03794___94232	MTBC_03829___98378	MTBC_03838___102533	MTBC_03829___106683	MTBC_03829___110829	MTBC_03801___114948	MTBC_03813___119081	MTBC_03834___123231	MTBC_03820___127367	MTBC_03809___131495	MTBC_03823___135637	MTBC_03921___139880	MTBC_03830___144042	MTBC_03824___148182
group_77		Rv2169c_Rv2169c	199	199	1	1	5219				404	596	406	MTBC_02294	MTBC_02280___2280	MTBC_02296___6407	MTBC_02617___10855	MTBC_02660___15646	MTBC_02286___20123	MTBC_02280___24237	MTBC_02347___28332	MTBC_02287___32435	MTBC_02275___36527	MTBC_02315___40671	MTBC_02275___44790	MTBC_02289___48905	MTBC_02290___53057	MTBC_02279___57190	MTBC_02289___61330	MTBC_02202___65360	MTBC_02954___70236	MTBC_02341___74971	MTBC_02282___79129	MTBC_02915___83861	MTBC_02333___88572	MTBC_02276___92711	MTBC_02287___96834	MTBC_02296___100989	MTBC_02306___105158	MTBC_02288___109286	MTBC_02278___113422	MTBC_02286___117552	MTBC_02302___121697	MTBC_02281___125826	MTBC_02277___129960	MTBC_02287___134099	MTBC_02347___138304	MTBC_02297___142506	MTBC_02282___146638
group_7734		Rv3322c_Rv3322c	199	199	1	1	7663				380	731	612	MTBC_03487	MTBC_03475___3476	MTBC_03490___7602	MTBC_04012___12253	MTBC_04084___17073	MTBC_03473___21311	MTBC_03444___25403	MTBC_03547___29534	MTBC_03485___33634	MTBC_03477___37730	MTBC_03533___41891	MTBC_03469___45985	MTBC_03503___50121	MTBC_03502___54271	MTBC_03494___58407	MTBC_03483___62528	MTBC_00573___63730	MTBC_04513___71798	MTBC_03568___76200	MTBC_03476___80325	MTBC_04477___85425	MTBC_03558___89799	MTBC_03475___93913	MTBC_03500___98049	MTBC_03519___102214	MTBC_03494___106347	MTBC_03501___110501	MTBC_03492___114638	MTBC_03494___118762	MTBC_03520___122917	MTBC_03494___127041	MTBC_03488___131173	MTBC_03490___135304	MTBC_03605___139564	MTBC_03500___143711	MTBC_03503___147861
group_7748		Rv0845_Rv0845	199	199	1	1	9441				173	1301	1263	MTBC_00895	MTBC_00892___892	MTBC_00896___5007	MTBC_01033___9271	MTBC_01042___14028	MTBC_00898___18735	MTBC_00920___22877	MTBC_00901___26886	MTBC_00875___31022	MTBC_00873___35125	MTBC_00926___39282	MTBC_00891___43406	MTBC_00909___47525	MTBC_00905___51672	MTBC_00900___55811	MTBC_00895___59936	MTBC_00810___63967	MTBC_01161___68443	MTBC_00915___73545	MTBC_00895___77742	MTBC_01146___82092	MTBC_00908___87147	MTBC_00902___91337	MTBC_00906___95453	MTBC_00907___99600	MTBC_00900___103752	MTBC_00903___107901	MTBC_00900___112044	MTBC_00900___116166	MTBC_00910___120305	MTBC_00899___124444	MTBC_00899___128582	MTBC_00903___132715	MTBC_00923___136880	MTBC_00905___141114	MTBC_00904___145260
group_7781		Rv3658c_Rv3658c	199	199	1	1	4471				389	803	782	MTBC_03836	MTBC_03822___3824	MTBC_03841___7953	MTBC_04411___12652	MTBC_04513___17502	MTBC_03831___21670	MTBC_03781___25741	MTBC_03892___29879	MTBC_03826___33975	MTBC_03818___38072	MTBC_03884___42243	MTBC_03815___46332	MTBC_03863___50481	MTBC_03856___54625	MTBC_03842___58755	MTBC_03835___62880	MTBC_00238___63395	MTBC_04966___72251	MTBC_03925___76559	MTBC_03812___80662	MTBC_04920___85869	MTBC_03900___90143	MTBC_03822___94260	MTBC_03858___98407	MTBC_03868___102563	MTBC_03858___106712	MTBC_03859___110859	MTBC_03830___114977	MTBC_03842___119110	MTBC_03862___123259	MTBC_03850___127397	MTBC_03839___131525	MTBC_03853___135667	MTBC_03952___139911	MTBC_03859___144071	MTBC_03854___148212
group_7896		Rv0366c_Rv0366c	199	211	1.07	1	2466				389	1010	583	MTBC_00387	MTBC_00385___385	MTBC_00389___4500	MTBC_00452___8690 MTBC_00453___8691	MTBC_00456___13442 MTBC_00457___13443	MTBC_00389___18226	MTBC_00408___22365	MTBC_00401___26386	MTBC_00379___30526	MTBC_00385___34637	MTBC_00386___38742	MTBC_00386___42901	MTBC_00392___47008	MTBC_00393___51160	MTBC_00392___55303	MTBC_00386___59427	MTBC_03684___66845	MTBC_00520___67802 MTBC_00521___67803	MTBC_00398___73028	MTBC_00389___77236	MTBC_00511___81457	MTBC_00396___86635	MTBC_00390___90825	MTBC_00391___94938	MTBC_00394___99087	MTBC_00388___103240	MTBC_00390___107388	MTBC_00393___111537	MTBC_00393___115659	MTBC_00396___119791	MTBC_00389___123934	MTBC_00391___128074	MTBC_00391___132203	MTBC_00406___136363	MTBC_00394___140603	MTBC_00392___144748
group_7906		Rv0437c_psd	199	199	1	1	3951				224	704	683	MTBC_00458	MTBC_00456___456	MTBC_00460___4571	MTBC_00538___8776	MTBC_00541___13527	MTBC_00462___18299	MTBC_00482___22439	MTBC_00465___26450	MTBC_00448___30595	MTBC_00454___34706	MTBC_00455___38811	MTBC_00457___42972	MTBC_00463___47079	MTBC_00461___51228	MTBC_00463___55374	MTBC_00457___59498	MTBC_03616___66777	MTBC_00627___67909	MTBC_00470___73100	MTBC_00461___77308	MTBC_00614___81560	MTBC_00470___86709	MTBC_00461___90896	MTBC_00459___95006	MTBC_00462___99155	MTBC_00461___103313	MTBC_00459___107457	MTBC_00464___111608	MTBC_00461___115727	MTBC_00464___119859	MTBC_00457___124002	MTBC_00459___128142	MTBC_00462___132274	MTBC_00475___136432	MTBC_00464___140673	MTBC_00463___144819
group_7970		Rv0910_Rv0910	199	199	1	1	9245				188	440	431	MTBC_00964	MTBC_00960___960	MTBC_00965___5076	MTBC_01107___9345	MTBC_01124___14110	MTBC_00966___18803	MTBC_00988___22945	MTBC_00977___26962	MTBC_00948___31095	MTBC_00941___35193	MTBC_00995___39351	MTBC_00959___43474	MTBC_00977___47593	MTBC_00973___51740	MTBC_00968___55879	MTBC_00963___60004	MTBC_00878___64035	MTBC_01244___68526	MTBC_00989___73619	MTBC_00965___77812	MTBC_01233___82179	MTBC_00980___87219	MTBC_00970___91405	MTBC_00974___95521	MTBC_00975___99668	MTBC_00968___103820	MTBC_00972___107970	MTBC_00968___112112	MTBC_00968___116234	MTBC_00978___120373	MTBC_00967___124512	MTBC_00967___128650	MTBC_00971___132783	MTBC_00992___136949	MTBC_00973___141182	MTBC_00971___145327
group_7985		Rv1126c_Rv1126c	199	199	1	1	1247				167	644	601	MTBC_01197	MTBC_01193___1193	MTBC_01197___5308	MTBC_01376___9614	MTBC_01384___14370	MTBC_01200___19037	MTBC_01216___23173	MTBC_01233___27218	MTBC_01193___31340	MTBC_01170___35422	MTBC_01222___39578	MTBC_01187___43702	MTBC_01211___47827	MTBC_01204___51971	MTBC_01198___56109	MTBC_01199___60240	MTBC_01108___64265	MTBC_01548___68830	MTBC_01223___73853	MTBC_01195___78042	MTBC_01525___82471	MTBC_01220___87459	MTBC_01203___91638	MTBC_01208___95755	MTBC_01209___99902	MTBC_01207___104059	MTBC_01204___108202	MTBC_01201___112345	MTBC_01204___116470	MTBC_01213___120608	MTBC_01204___124749	MTBC_01200___128883	MTBC_01208___133020	MTBC_01231___137188	MTBC_01205___141414	MTBC_01209___145565
group_7986		Rv1141c_echA11	199	199	1	1	114				209	806	797	MTBC_01218	MTBC_01213___1213	MTBC_01217___5328	MTBC_01395___9633	MTBC_01403___14389	MTBC_01216___19053	MTBC_01232___23189	MTBC_01252___27237	MTBC_01208___31355	MTBC_01186___35438	MTBC_01236___39592	MTBC_01204___43719	MTBC_01227___47843	MTBC_01220___51987	MTBC_01214___56125	MTBC_01215___60256	MTBC_01124___64281	MTBC_01569___68851	MTBC_01240___73870	MTBC_01211___78058	MTBC_01551___82497	MTBC_01236___87475	MTBC_01219___91654	MTBC_01224___95771	MTBC_01225___99918	MTBC_01223___104075	MTBC_01220___108218	MTBC_01217___112361	MTBC_01220___116486	MTBC_01230___120625	MTBC_01220___124765	MTBC_01216___128899	MTBC_01224___133036	MTBC_01249___137206	MTBC_01221___141430	MTBC_01225___145581
group_7993		Rv1163_narJ	199	199	1	1	14795				209	665	655	MTBC_01243	MTBC_01238___1238	MTBC_01242___5353	MTBC_01430___9668	MTBC_01430___14416	MTBC_01242___19079	MTBC_01257___23214	MTBC_01275___27260	MTBC_01231___31378	MTBC_01212___35464	MTBC_01264___39620	MTBC_01229___43744	MTBC_01253___47869	MTBC_01246___52013	MTBC_01240___56151	MTBC_01241___60282	MTBC_01150___64307	MTBC_01603___68885	MTBC_01265___73895	MTBC_01236___78083	MTBC_01578___82524	MTBC_01261___87500	MTBC_01245___91680	MTBC_01250___95797	MTBC_01251___99944	MTBC_01249___104101	MTBC_01246___108244	MTBC_01243___112387	MTBC_01246___116512	MTBC_01256___120651	MTBC_01246___124791	MTBC_01242___128925	MTBC_01250___133062	MTBC_01275___137232	MTBC_01247___141456	MTBC_01251___145607
group_7998		Rv1224_tatB	199	199	1	1	564				347	413	394	MTBC_01305	MTBC_01300___1300	MTBC_01303___5414	MTBC_01498___9736	MTBC_01502___14488	MTBC_01304___19141	MTBC_01321___23278	MTBC_01335___27320	MTBC_01292___31439	MTBC_01274___35526	MTBC_01324___39680	MTBC_01291___43806	MTBC_01315___47931	MTBC_01308___52075	MTBC_01302___56213	MTBC_01303___60344	MTBC_01212___64369	MTBC_01689___68971	MTBC_01326___73956	MTBC_01298___78145	MTBC_01655___82601	MTBC_01323___87562	MTBC_01307___91742	MTBC_01312___95859	MTBC_01313___100006	MTBC_01311___104163	MTBC_01308___108306	MTBC_01305___112449	MTBC_01308___116574	MTBC_01318___120713	MTBC_01308___124853	MTBC_01304___128987	MTBC_01312___133124	MTBC_01339___137296	MTBC_01309___141518	MTBC_01313___145669
group_8093		Rv2010_vapC15	199	199	1	1	16428				302	398	396	MTBC_02123	MTBC_02108___2108	MTBC_02126___6237	MTBC_02428___10666	MTBC_02472___15458	MTBC_02121___19958	MTBC_02123___24080	MTBC_02179___28164	MTBC_02117___32265	MTBC_02103___36355	MTBC_02134___40490	MTBC_02105___44620	MTBC_02127___48743	MTBC_02128___52895	MTBC_02119___57030	MTBC_02129___61170	MTBC_02031___65189	MTBC_02765___70047	MTBC_02169___74799	MTBC_02122___78969	MTBC_02695___83641	MTBC_02165___88404	MTBC_02116___92551	MTBC_02126___96673	MTBC_02134___100827	MTBC_02145___104997	MTBC_02123___109121	MTBC_02117___113261	MTBC_02120___117386	MTBC_02135___121530	MTBC_02120___125665	MTBC_02116___129799	MTBC_02125___133937	MTBC_02177___138134	MTBC_02137___142346	MTBC_02120___146476
group_8143		Rv2388c_hemN	199	199	1	1	6525				296	1172	1152	MTBC_02522	MTBC_02507___2507	MTBC_02523___6634	MTBC_02886___11124	MTBC_02930___15916	MTBC_02512___20349	MTBC_02497___24454	MTBC_02568___28553	MTBC_02524___32672	MTBC_02507___36759	MTBC_02553___40909	MTBC_02508___45023	MTBC_02521___49137	MTBC_02522___53289	MTBC_02511___57422	MTBC_02517___61558	MTBC_02436___65594	MTBC_03268___70550	MTBC_02576___75206	MTBC_02507___79354	MTBC_03215___84161	MTBC_02567___88806	MTBC_02503___92938	MTBC_02519___97066	MTBC_02528___101221	MTBC_02534___105386	MTBC_02516___109514	MTBC_02507___113651	MTBC_02515___117781	MTBC_02536___121931	MTBC_02512___126057	MTBC_02509___130192	MTBC_02517___134329	MTBC_02588___138545	MTBC_02524___142733	MTBC_02515___146871
group_8157		Rv2463_lipP	199	199	1	1	17272				698	1184	1177	MTBC_02598	MTBC_02583___2583	MTBC_02600___6711	MTBC_02977___11215	MTBC_03025___16011	MTBC_02587___20424	MTBC_02572___24529	MTBC_02647___28632	MTBC_02601___32749	MTBC_02589___36841	MTBC_02628___40984	MTBC_02583___45098	MTBC_02599___49215	MTBC_02598___53365	MTBC_02587___57498	MTBC_02592___61633	MTBC_02511___65669	MTBC_03365___70647	MTBC_02652___75282	MTBC_02583___79430	MTBC_03309___84255	MTBC_02644___88883	MTBC_02579___93014	MTBC_02596___97143	MTBC_02605___101298	MTBC_02609___105461	MTBC_02592___109590	MTBC_02584___113728	MTBC_02591___117857	MTBC_02613___122008	MTBC_02588___126133	MTBC_02586___130269	MTBC_02592___134404	MTBC_02664___138621	MTBC_02600___142809	MTBC_02591___146947
group_8167		Rv2507_Rv2507	199	199	1	1	17182				263	824	800	MTBC_02639	MTBC_02624___2624	MTBC_02642___6753	MTBC_03032___11270	MTBC_03088___16074	MTBC_02628___20465	MTBC_02615___24572	MTBC_02693___28678	MTBC_02644___32792	MTBC_02633___36885	MTBC_02669___41025	MTBC_02624___45139	MTBC_02646___49262	MTBC_02639___53406	MTBC_02628___57539	MTBC_02633___61674	MTBC_02553___65711	MTBC_03422___70704	MTBC_02697___75327	MTBC_02625___79472	MTBC_03371___84317	MTBC_02687___88926	MTBC_02624___93059	MTBC_02639___97186	MTBC_02651___101344	MTBC_02653___105505	MTBC_02633___109631	MTBC_02628___113772	MTBC_02633___117899	MTBC_02659___122054	MTBC_02630___126175	MTBC_02627___130310	MTBC_02633___134445	MTBC_02707___138664	MTBC_02641___142850	MTBC_02636___146992
group_8188		Rv2679_echA15	199	199	1	1	6141				434	1025	833	MTBC_02815	MTBC_02800___2800	MTBC_02819___6930	MTBC_03231___11469	MTBC_03282___16268	MTBC_02806___20643	MTBC_02780___24737	MTBC_02867___28853	MTBC_02811___32959	MTBC_02793___37045	MTBC_02831___41187	MTBC_02800___45315	MTBC_02824___49440	MTBC_02818___53585	MTBC_02807___57718	MTBC_02811___61852	MTBC_02731___65889	MTBC_03649___70931	MTBC_02880___75510	MTBC_02803___79650	MTBC_03611___84557	MTBC_02869___89108	MTBC_02803___93238	MTBC_02819___97366	MTBC_02832___101525	MTBC_02832___105684	MTBC_02812___109810	MTBC_02809___113953	MTBC_02812___118078	MTBC_02838___122233	MTBC_02810___126355	MTBC_02807___130490	MTBC_02812___134624	MTBC_02906___138863	MTBC_02819___143028	MTBC_02814___147170
group_8190		Rv2686c_Rv2686c	199	199	1	1	6123				284	758	752	MTBC_02822	MTBC_02807___2807	MTBC_02826___6937	MTBC_03238___11476	MTBC_03291___16277	MTBC_02813___20650	MTBC_02787___24744	MTBC_02874___28860	MTBC_02818___32966	MTBC_02800___37052	MTBC_02838___41194	MTBC_02807___45322	MTBC_02831___49447	MTBC_02825___53592	MTBC_02814___57725	MTBC_02818___61859	MTBC_02738___65896	MTBC_03658___70940	MTBC_02888___75518	MTBC_02810___79657	MTBC_03620___84566	MTBC_02877___89116	MTBC_02810___93245	MTBC_02826___97373	MTBC_02839___101532	MTBC_02839___105691	MTBC_02819___109817	MTBC_02816___113960	MTBC_02819___118085	MTBC_02845___122240	MTBC_02817___126362	MTBC_02814___130497	MTBC_02819___134631	MTBC_02913___138870	MTBC_02826___143035	MTBC_02821___147177
group_8252		Rv3167c_Rv3167c	199	199	1	1	5963				281	761	622	MTBC_03318	MTBC_03304___3305	MTBC_03321___7433	MTBC_03814___12055	MTBC_03872___16861	MTBC_03305___21143	MTBC_03276___25235	MTBC_03383___29370	MTBC_03306___33455	MTBC_03300___37553	MTBC_03355___41713	MTBC_03302___45818	MTBC_03333___49951	MTBC_03330___54099	MTBC_03322___58235	MTBC_03314___62359	MTBC_00741___63898	MTBC_04298___71583	MTBC_03393___76025	MTBC_03309___80158	MTBC_04255___85203	MTBC_03387___89628	MTBC_03305___93743	MTBC_03331___97880	MTBC_03347___102042	MTBC_03324___106177	MTBC_03328___110328	MTBC_03321___114467	MTBC_03322___118590	MTBC_03347___122744	MTBC_03322___126869	MTBC_03316___131001	MTBC_03319___135133	MTBC_03427___139386	MTBC_03329___143540	MTBC_03331___147689
group_8280		Rv3323c_moaX	199	199	1	1	7664				296	665	658	MTBC_03488	MTBC_03476___3477	MTBC_03491___7603	MTBC_04014___12255	MTBC_04085___17074	MTBC_03474___21312	MTBC_03445___25404	MTBC_03548___29535	MTBC_03486___33635	MTBC_03478___37731	MTBC_03534___41892	MTBC_03470___45986	MTBC_03504___50122	MTBC_03503___54272	MTBC_03495___58408	MTBC_03484___62529	MTBC_00572___63729	MTBC_04514___71799	MTBC_03569___76201	MTBC_03477___80326	MTBC_04478___85426	MTBC_03559___89800	MTBC_03476___93914	MTBC_03501___98050	MTBC_03520___102215	MTBC_03495___106348	MTBC_03502___110502	MTBC_03493___114639	MTBC_03495___118763	MTBC_03521___122918	MTBC_03495___127042	MTBC_03489___131174	MTBC_03491___135305	MTBC_03606___139565	MTBC_03501___143712	MTBC_03504___147862
group_8282		Rv3335c_Rv3335c	199	344	1.73	1	7725				746	1901	930	MTBC_03506	MTBC_03494___3495	MTBC_03509___7621	MTBC_04031___12272 MTBC_04032___12273	MTBC_04100___17089 MTBC_04101___17090	MTBC_03491___21329 MTBC_03492___21330	MTBC_03460___25419	MTBC_03562___29549 MTBC_03563___29550	MTBC_03501___33650 MTBC_03502___33651	MTBC_03493___37746 MTBC_03494___37747	MTBC_03548___41906 MTBC_03549___41907	MTBC_03486___46002 MTBC_03487___46003	MTBC_03516___50134 MTBC_03517___50135	MTBC_03515___54284 MTBC_03516___54285	MTBC_03507___58420 MTBC_03508___58421	MTBC_03499___62544 MTBC_03500___62545	MTBC_00559___63716 MTBC_00558___63715	MTBC_04527___71812	MTBC_03584___76216 MTBC_03585___76217	MTBC_03488___80337 MTBC_03489___80338	MTBC_04495___85443 MTBC_04496___85444	MTBC_03569___89810 MTBC_03570___89811	MTBC_03487___93925 MTBC_03488___93926	MTBC_03513___98062 MTBC_03514___98063	MTBC_03532___102227 MTBC_03533___102228	MTBC_03506___106359 MTBC_03507___106360	MTBC_03515___110515 MTBC_03516___110516	MTBC_03505___114651	MTBC_03513___118781 MTBC_03514___118782	MTBC_03531___122928 MTBC_03532___122929	MTBC_03507___127054 MTBC_03508___127055	MTBC_03501___131186 MTBC_03502___131187	MTBC_03503___135317 MTBC_03504___135318	MTBC_03619___139578 MTBC_03620___139579	MTBC_03513___143724 MTBC_03514___143725	MTBC_03516___147874 MTBC_03517___147875
group_8335		Rv3711c_dnaQ	199	199	1	1	16660				422	989	981	MTBC_03893	MTBC_03881___3883	MTBC_03898___8010	MTBC_04479___12720	MTBC_04582___17571	MTBC_03888___21727	MTBC_03838___25798	MTBC_03948___29935	MTBC_03882___34031	MTBC_03874___38128	MTBC_03941___42300	MTBC_03872___46389	MTBC_03920___50538	MTBC_03913___54682	MTBC_03899___58812	MTBC_03892___62937	MTBC_00181___63338	MTBC_05041___72326	MTBC_03982___76616	MTBC_03869___80719	MTBC_04990___85939	MTBC_03958___90201	MTBC_03879___94317	MTBC_03915___98464	MTBC_03925___102620	MTBC_03915___106769	MTBC_03916___110916	MTBC_03887___115034	MTBC_03899___119167	MTBC_03919___123316	MTBC_03907___127454	MTBC_03896___131582	MTBC_03910___135724	MTBC_04010___139969	MTBC_03916___144128	MTBC_03911___148269
group_8359		Rv3838c_pheA	199	199	1	1	11667				149	1022	957	MTBC_04030	MTBC_04018___4020	MTBC_04035___8147	MTBC_04631___12872	MTBC_04744___17733	MTBC_04026___21865	MTBC_03971___25931	MTBC_04078___30065	MTBC_04016___34165	MTBC_04011___38265	MTBC_04067___42426	MTBC_04009___46526	MTBC_04057___50675	MTBC_04051___54820	MTBC_04037___58950	MTBC_04022___63067	MTBC_00043___63200	MTBC_05223___72508	MTBC_04122___76756	MTBC_04005___80855	MTBC_05178___86127	MTBC_04100___90343	MTBC_04018___94456	MTBC_04053___98602	MTBC_04063___102758	MTBC_04053___106907	MTBC_04054___111054	MTBC_04025___115172	MTBC_04037___119305	MTBC_04057___123454	MTBC_04046___127593	MTBC_04035___131721	MTBC_04048___135862	MTBC_04152___140111	MTBC_04054___144266	MTBC_04049___148407
group_8364		Rv3843c_Rv3843c	199	199	1	1	11673				662	1538	721	MTBC_04035	MTBC_04023___4025	MTBC_04040___8152	MTBC_04636___12877	MTBC_04749___17738	MTBC_04031___21870	MTBC_03976___25936	MTBC_04082___30069	MTBC_04021___34170	MTBC_04016___38270	MTBC_04072___42431	MTBC_04014___46531	MTBC_04062___50680	MTBC_04056___54825	MTBC_04042___58955	MTBC_04027___63072	MTBC_00038___63195	MTBC_05226___72511	MTBC_04127___76761	MTBC_04010___80860	MTBC_05183___86132	MTBC_04105___90348	MTBC_04023___94461	MTBC_04058___98607	MTBC_04068___102763	MTBC_04058___106912	MTBC_04059___111059	MTBC_04030___115177	MTBC_04042___119310	MTBC_04062___123459	MTBC_04051___127598	MTBC_04040___131726	MTBC_04053___135867	MTBC_04157___140116	MTBC_04059___144271	MTBC_04054___148412
group_8373		Rv1105_Rv1105	199	199	1	1	1198				221	527	510	MTBC_01174	MTBC_01170___1170	MTBC_01174___5285	MTBC_01353___9591	MTBC_01358___14344	MTBC_01177___19014	MTBC_01193___23150	MTBC_01212___27197	MTBC_01171___31318	MTBC_01150___35402	MTBC_01198___39554	MTBC_01164___43679	MTBC_01188___47804	MTBC_01181___51948	MTBC_01175___56086	MTBC_01176___60217	MTBC_01085___64242	MTBC_01522___68804	MTBC_01200___73830	MTBC_01172___78019	MTBC_01499___82445	MTBC_01196___87435	MTBC_01180___91615	MTBC_01185___95732	MTBC_01186___99879	MTBC_01184___104036	MTBC_01181___108179	MTBC_01178___112322	MTBC_01181___116447	MTBC_01190___120585	MTBC_01181___124726	MTBC_01177___128860	MTBC_01185___132997	MTBC_01208___137165	MTBC_01182___141391	MTBC_01186___145542
group_8382		Rv2553c_Rv2553c	199	199	1	1	6823				488	1634	1243	MTBC_02687	MTBC_02672___2672	MTBC_02690___6801	MTBC_03092___11330	MTBC_03147___16133	MTBC_02677___20514	MTBC_02665___24622	MTBC_02751___28737	MTBC_02695___32843	MTBC_02682___36934	MTBC_02717___41073	MTBC_02672___45187	MTBC_02697___49313	MTBC_02690___53457	MTBC_02679___57590	MTBC_02683___61724	MTBC_02603___65761	MTBC_03491___70773	MTBC_02747___75377	MTBC_02675___79522	MTBC_03444___84390	MTBC_02740___88979	MTBC_02675___93110	MTBC_02690___97237	MTBC_02702___101395	MTBC_02704___105556	MTBC_02684___109682	MTBC_02679___113823	MTBC_02684___117950	MTBC_02710___122105	MTBC_02681___126226	MTBC_02678___130361	MTBC_02684___134496	MTBC_02769___138726	MTBC_02691___142900	MTBC_02686___147042
group_8411		Rv0580c_Rv0580c	199	199	1	1	3663				479	1154	579	MTBC_00611	MTBC_00608___608	MTBC_00612___4723	MTBC_00711___8949	MTBC_00715___13701	MTBC_00618___18455	MTBC_00636___22593	MTBC_00628___26613	MTBC_00605___30752	MTBC_00608___34860	MTBC_00619___38975	MTBC_00610___43125	MTBC_00620___47236	MTBC_00618___51385	MTBC_00616___55527	MTBC_00610___59651	MTBC_03463___66624	MTBC_00818___68100	MTBC_00626___73256	MTBC_00615___77462	MTBC_00811___81757	MTBC_00626___86865	MTBC_00614___91049	MTBC_00616___95163	MTBC_00617___99310	MTBC_00615___103467	MTBC_00614___107612	MTBC_00617___111761	MTBC_00614___115880	MTBC_00622___120017	MTBC_00610___124155	MTBC_00612___128295	MTBC_00615___132427	MTBC_00630___136587	MTBC_00617___140826	MTBC_00617___144973
group_8419		Rv3372_otsB2	199	199	1	1	17011				350	1178	1164	MTBC_03545	MTBC_03533___3534	MTBC_03548___7660	MTBC_04078___12319	MTBC_04167___17156	MTBC_03531___21369	MTBC_03501___25460	MTBC_03594___29581	MTBC_03539___33688	MTBC_03536___37789	MTBC_03575___41933	MTBC_03526___46042	MTBC_03567___50185	MTBC_03566___54335	MTBC_03549___58462	MTBC_03540___62585	MTBC_00520___63677	MTBC_04588___71873	MTBC_03628___76260	MTBC_03527___80376	MTBC_04557___85505	MTBC_03611___89853	MTBC_03529___93967	MTBC_03565___98114	MTBC_03581___102276	MTBC_03559___106412	MTBC_03569___110569	MTBC_03542___114689	MTBC_03554___118822	MTBC_03572___122969	MTBC_03559___127106	MTBC_03552___131238	MTBC_03556___135370	MTBC_03665___139624	MTBC_03564___143776	MTBC_03564___147922
group_8427		Rv0129c_fbpC	199	199	1	1	13073				272	1202	1015	MTBC_00142	MTBC_00141___141	MTBC_00143___4254	MTBC_00167___8405	MTBC_00171___13157	MTBC_00143___17980	MTBC_00163___22120	MTBC_00156___26141	MTBC_00140___30287	MTBC_00146___34398	MTBC_00138___38494	MTBC_00142___42657	MTBC_00143___46759	MTBC_00145___50912	MTBC_00143___55054	MTBC_00140___59181	MTBC_03931___67092	MTBC_00193___67475	MTBC_00144___72774	MTBC_00143___76990	MTBC_00178___81124	MTBC_00144___86383	MTBC_00141___90576	MTBC_00142___94689	MTBC_00146___98839	MTBC_00142___102994	MTBC_00144___107142	MTBC_00143___111287	MTBC_00143___115409	MTBC_00145___119540	MTBC_00143___123688	MTBC_00143___127826	MTBC_00141___131953	MTBC_00147___136104	MTBC_00145___140354	MTBC_00142___144498
group_8454		Rv0038_Rv0038	199	199	1	1	13323				449	734	630	MTBC_00047	MTBC_00046___46	MTBC_00048___4159	MTBC_00047___8285	MTBC_00047___13033	MTBC_00046___17883	MTBC_00068___22025	MTBC_00058___26043	MTBC_00044___30191	MTBC_00046___34298	MTBC_00042___38398	MTBC_00047___42562	MTBC_00044___46660	MTBC_00046___50813	MTBC_00046___54957	MTBC_00044___59085	MTBC_04028___67189	MTBC_00052___67334	MTBC_00044___72674	MTBC_00044___76891	MTBC_00050___80996	MTBC_00045___86284	MTBC_00044___90479	MTBC_00044___94591	MTBC_00046___98739	MTBC_00044___102896	MTBC_00046___107044	MTBC_00044___111188	MTBC_00046___115312	MTBC_00046___119441	MTBC_00046___123591	MTBC_00046___127729	MTBC_00043___131855	MTBC_00047___136004	MTBC_00047___140256	MTBC_00044___144400
group_8464		Rv0085_hycP	199	199	1	1	13190				227	674	658	MTBC_00096	MTBC_00095___95	MTBC_00097___4208	MTBC_00110___8348	MTBC_00112___13098	MTBC_00097___17934	MTBC_00119___22076	MTBC_00111___26096	MTBC_00096___30243	MTBC_00100___34352	MTBC_00095___38451	MTBC_00096___42611	MTBC_00096___46712	MTBC_00098___50865	MTBC_00098___55009	MTBC_00095___59136	MTBC_03977___67138	MTBC_00116___67398	MTBC_00096___72726	MTBC_00097___76944	MTBC_00111___81057	MTBC_00099___86338	MTBC_00095___90530	MTBC_00095___94642	MTBC_00100___98793	MTBC_00095___102947	MTBC_00098___107096	MTBC_00098___111242	MTBC_00098___115364	MTBC_00098___119493	MTBC_00098___123643	MTBC_00098___127781	MTBC_00095___131907	MTBC_00103___136060	MTBC_00099___140308	MTBC_00096___144452
group_8470		Rv0199_Rv0199	199	199	1	1	14007				161	1151	672	MTBC_00218	MTBC_00217___217	MTBC_00219___4330	MTBC_00250___8488	MTBC_00251___13237	MTBC_00218___18055	MTBC_00239___22196	MTBC_00229___26214	MTBC_00213___30360	MTBC_00219___34471	MTBC_00211___38567	MTBC_00218___42733	MTBC_00219___46835	MTBC_00219___50986	MTBC_00218___55129	MTBC_00215___59256	MTBC_03855___67016	MTBC_00286___67568	MTBC_00221___72851	MTBC_00220___77067	MTBC_00274___81220	MTBC_00221___86460	MTBC_00217___90652	MTBC_00217___94764	MTBC_00220___98913	MTBC_00217___103069	MTBC_00218___107216	MTBC_00219___111363	MTBC_00219___115485	MTBC_00220___119615	MTBC_00217___123762	MTBC_00217___127900	MTBC_00217___132029	MTBC_00221___136178	MTBC_00221___140430	MTBC_00218___144574
group_8477		Rv0322_udgA	199	199	1	1	3273				863	1361	1325	MTBC_00343	MTBC_00342___342	MTBC_00345___4456	MTBC_00401___8639	MTBC_00405___13391	MTBC_00344___18181	MTBC_00365___22322	MTBC_00361___26346	MTBC_00338___30485	MTBC_00342___34594	MTBC_00337___38693	MTBC_00342___42857	MTBC_00348___46964	MTBC_00348___51115	MTBC_00347___55258	MTBC_00342___59383	MTBC_03729___66890	MTBC_00459___67741	MTBC_00353___72983	MTBC_00347___77194	MTBC_00455___81401	MTBC_00354___86593	MTBC_00345___90780	MTBC_00346___94893	MTBC_00349___99042	MTBC_00343___103195	MTBC_00345___107343	MTBC_00349___111493	MTBC_00348___115614	MTBC_00351___119746	MTBC_00344___123889	MTBC_00346___128029	MTBC_00347___132159	MTBC_00358___136315	MTBC_00349___140558	MTBC_00348___144704
group_8486		Rv0421c_Rv0421c	199	199	1	1	3991				314	629	623	MTBC_00442	MTBC_00440___440	MTBC_00444___4555	MTBC_00520___8758	MTBC_00522___13508	MTBC_00446___18283	MTBC_00466___22423	MTBC_00449___26434	MTBC_00432___30579	MTBC_00438___34690	MTBC_00437___38793	MTBC_00441___42956	MTBC_00447___47063	MTBC_00445___51212	MTBC_00447___55358	MTBC_00441___59482	MTBC_03632___66793	MTBC_00604___67886	MTBC_00454___73084	MTBC_00445___77292	MTBC_00589___81535	MTBC_00453___86692	MTBC_00445___90880	MTBC_00443___94990	MTBC_00446___99139	MTBC_00445___103297	MTBC_00443___107441	MTBC_00448___111592	MTBC_00445___115711	MTBC_00448___119843	MTBC_00441___123986	MTBC_00443___128126	MTBC_00446___132258	MTBC_00459___136416	MTBC_00448___140657	MTBC_00447___144803
group_8488		Rv0434_Rv0434	199	199	1	1	3956				443	674	651	MTBC_00455	MTBC_00453___453	MTBC_00457___4568	MTBC_00535___8773	MTBC_00537___13523	MTBC_00459___18296	MTBC_00479___22436	MTBC_00462___26447	MTBC_00445___30592	MTBC_00451___34703	MTBC_00450___38806	MTBC_00454___42969	MTBC_00460___47076	MTBC_00458___51225	MTBC_00460___55371	MTBC_00454___59495	MTBC_03619___66780	MTBC_00623___67905	MTBC_00467___73097	MTBC_00458___77305	MTBC_00608___81554	MTBC_00467___86706	MTBC_00458___90893	MTBC_00456___95003	MTBC_00459___99152	MTBC_00458___103310	MTBC_00456___107454	MTBC_00461___111605	MTBC_00458___115724	MTBC_00461___119856	MTBC_00454___123999	MTBC_00456___128139	MTBC_00459___132271	MTBC_00472___136429	MTBC_00461___140670	MTBC_00460___144816
group_8489		Rv0469_umaA	199	199	1	1	3392				494	860	854	MTBC_00491	MTBC_00489___489	MTBC_00493___4604	MTBC_00576___8814	MTBC_00583___13569	MTBC_00496___18333	MTBC_00515___22472	MTBC_00499___26484	MTBC_00481___30628	MTBC_00487___34739	MTBC_00489___38845	MTBC_00490___43005	MTBC_00496___47112	MTBC_00494___51261	MTBC_00496___55407	MTBC_00490___59531	MTBC_03583___66744	MTBC_00674___67956	MTBC_00503___73133	MTBC_00495___77342	MTBC_00651___81597	MTBC_00505___86744	MTBC_00494___90929	MTBC_00492___95039	MTBC_00495___99188	MTBC_00494___103346	MTBC_00492___107490	MTBC_00497___111641	MTBC_00494___115760	MTBC_00497___119892	MTBC_00490___124035	MTBC_00492___128175	MTBC_00495___132307	MTBC_00508___136465	MTBC_00497___140706	MTBC_00496___144852
group_8497		Rv0482_murB	199	199	1	1	3417				410	1109	1103	MTBC_00505	MTBC_00503___503	MTBC_00506___4617	MTBC_00592___8830	MTBC_00597___13583	MTBC_00510___18347	MTBC_00529___22486	MTBC_00513___26498	MTBC_00495___30642	MTBC_00501___34753	MTBC_00502___38858	MTBC_00504___43019	MTBC_00510___47126	MTBC_00508___51275	MTBC_00510___55421	MTBC_00504___59545	MTBC_03569___66730	MTBC_00689___67971	MTBC_00517___73147	MTBC_00509___77356	MTBC_00666___81612	MTBC_00519___86758	MTBC_00508___90943	MTBC_00506___95053	MTBC_00509___99202	MTBC_00508___103360	MTBC_00506___107504	MTBC_00511___111655	MTBC_00508___115774	MTBC_00511___119906	MTBC_00504___124049	MTBC_00506___128189	MTBC_00509___132321	MTBC_00522___136479	MTBC_00511___140720	MTBC_00510___144866
group_8501		Rv0499_Rv0499	199	199	1	1	3454				401	875	868	MTBC_00523	MTBC_00521___521	MTBC_00524___4635	MTBC_00611___8849	MTBC_00615___13601	MTBC_00528___18365	MTBC_00547___22504	MTBC_00531___26516	MTBC_00513___30660	MTBC_00519___34771	MTBC_00520___38876	MTBC_00522___43037	MTBC_00528___47144	MTBC_00526___51293	MTBC_00528___55439	MTBC_00522___59563	MTBC_03551___66712	MTBC_00711___67993	MTBC_00536___73166	MTBC_00527___77374	MTBC_00692___81638	MTBC_00537___86776	MTBC_00526___90961	MTBC_00524___95071	MTBC_00527___99220	MTBC_00526___103378	MTBC_00524___107522	MTBC_00529___111673	MTBC_00526___115792	MTBC_00529___119924	MTBC_00522___124067	MTBC_00524___128207	MTBC_00527___132339	MTBC_00540___136497	MTBC_00529___140738	MTBC_00528___144884
group_8542		Rv0956_purN	199	199	1	1	9087				419	647	630	MTBC_01011	MTBC_01007___1007	MTBC_01012___5123	MTBC_01163___9401	MTBC_01177___14163	MTBC_01013___18850	MTBC_01036___22993	MTBC_01043___27028	MTBC_00998___31145	MTBC_00993___35245	MTBC_01044___39400	MTBC_01006___43521	MTBC_01024___47640	MTBC_01020___51787	MTBC_01015___55926	MTBC_01010___60051	MTBC_00925___64082	MTBC_01312___68594	MTBC_01037___73667	MTBC_01013___77860	MTBC_01290___82236	MTBC_01032___87271	MTBC_01017___91452	MTBC_01021___95568	MTBC_01022___99715	MTBC_01015___103867	MTBC_01019___108017	MTBC_01015___112159	MTBC_01015___116281	MTBC_01025___120420	MTBC_01014___124559	MTBC_01014___128697	MTBC_01018___132830	MTBC_01041___136998	MTBC_01020___141229	MTBC_01018___145374
group_8571		Rv1229c_mrp	199	199	1	1	549				188	1172	1138	MTBC_01310	MTBC_01305___1305	MTBC_01308___5419	MTBC_01504___9742	MTBC_01510___14496	MTBC_01309___19146	MTBC_01326___23283	MTBC_01346___27331	MTBC_01297___31444	MTBC_01279___35531	MTBC_01329___39685	MTBC_01296___43811	MTBC_01320___47936	MTBC_01313___52080	MTBC_01307___56218	MTBC_01308___60349	MTBC_01217___64374	MTBC_01695___68977	MTBC_01331___73961	MTBC_01303___78150	MTBC_01662___82608	MTBC_01328___87567	MTBC_01312___91747	MTBC_01317___95864	MTBC_01318___100011	MTBC_01316___104168	MTBC_01313___108311	MTBC_01310___112454	MTBC_01313___116579	MTBC_01323___120718	MTBC_01313___124858	MTBC_01309___128992	MTBC_01317___133129	MTBC_01344___137301	MTBC_01314___141523	MTBC_01318___145674
group_8610		Rv1541c_lprI	199	199	1	1	10306				194	686	585	MTBC_01640	MTBC_01638___1638	MTBC_01644___5755	MTBC_01887___10125	MTBC_01907___14893	MTBC_01637___19474	MTBC_01651___23608	MTBC_01689___27674	MTBC_01630___31778	MTBC_01610___35862	MTBC_01663___40019	MTBC_01624___44139	MTBC_01654___48270	MTBC_01643___52410	MTBC_01640___56551	MTBC_01641___60682	MTBC_01543___64701	MTBC_02113___69395	MTBC_01667___74297	MTBC_01631___78478	MTBC_02091___83037	MTBC_01665___87904	MTBC_01642___92077	MTBC_01650___96197	MTBC_01645___100338	MTBC_01643___104495	MTBC_01636___108634	MTBC_01641___112785	MTBC_01638___116904	MTBC_01652___121047	MTBC_01636___125181	MTBC_01633___129316	MTBC_01652___133464	MTBC_01674___137631	MTBC_01642___141851	MTBC_01648___146004
group_8631		Rv1785c_cyp143	199	199	1	1	15347				650	1280	1175	MTBC_01872	MTBC_01870___1870	MTBC_01876___5987	MTBC_02157___10395	MTBC_02201___15187	MTBC_01881___19718	MTBC_01892___23849	MTBC_01932___27917	MTBC_01870___32018	MTBC_01868___36120	MTBC_01913___40269	MTBC_01855___44370	MTBC_01884___48500	MTBC_01886___52653	MTBC_01881___56792	MTBC_01885___60926	MTBC_01781___64939	MTBC_02461___69743	MTBC_01924___74554	MTBC_01882___78729	MTBC_02398___83344	MTBC_01922___88161	MTBC_01874___92309	MTBC_01882___96429	MTBC_01888___100581	MTBC_01902___104754	MTBC_01876___108874	MTBC_01874___113018	MTBC_01877___117143	MTBC_01892___121287	MTBC_01876___125421	MTBC_01873___129556	MTBC_01882___133694	MTBC_01929___137886	MTBC_01897___142106	MTBC_01878___146234
group_8636		Rv1853_ureD	199	199	1	1	15174				434	680	675	MTBC_01940	MTBC_01937___1937	MTBC_01944___6055	MTBC_02233___10471	MTBC_02276___15262	MTBC_01949___19786	MTBC_01965___23922	MTBC_02000___27985	MTBC_01932___32080	MTBC_01932___36184	MTBC_01976___40332	MTBC_01923___44438	MTBC_01953___48569	MTBC_01954___52721	MTBC_01949___56860	MTBC_01953___60994	MTBC_01854___65012	MTBC_02549___69831	MTBC_01992___74622	MTBC_01950___78797	MTBC_02487___83433	MTBC_01989___88228	MTBC_01942___92377	MTBC_01951___96498	MTBC_01956___100649	MTBC_01973___104825	MTBC_01945___108943	MTBC_01942___113086	MTBC_01945___117211	MTBC_01961___121356	MTBC_01945___125490	MTBC_01941___129624	MTBC_01951___133763	MTBC_01998___137955	MTBC_01964___142173	MTBC_01946___146302
group_8646		Rv2011c_Rv2011c	199	199	1	1	16437				158	587	428	MTBC_02124	MTBC_02109___2109	MTBC_02127___6238	MTBC_02429___10667	MTBC_02473___15459	MTBC_02122___19959	MTBC_02124___24081	MTBC_02180___28165	MTBC_02118___32266	MTBC_02104___36356	MTBC_02135___40491	MTBC_02106___44621	MTBC_02128___48744	MTBC_02129___52896	MTBC_02120___57031	MTBC_02130___61171	MTBC_02032___65190	MTBC_02766___70048	MTBC_02170___74800	MTBC_02123___78970	MTBC_02697___83643	MTBC_02166___88405	MTBC_02117___92552	MTBC_02127___96674	MTBC_02135___100828	MTBC_02146___104998	MTBC_02124___109122	MTBC_02118___113262	MTBC_02121___117387	MTBC_02136___121531	MTBC_02121___125666	MTBC_02117___129800	MTBC_02126___133938	MTBC_02178___138135	MTBC_02138___142347	MTBC_02121___146477
group_8665		Rv2220_glnA1	199	199	1	1	5113				713	1511	1428	MTBC_02349	MTBC_02334___2334	MTBC_02350___6461	MTBC_02675___10913	MTBC_02723___15709	MTBC_02340___20177	MTBC_02333___24290	MTBC_02401___28386	MTBC_02347___32495	MTBC_02329___36581	MTBC_02367___40723	MTBC_02328___44843	MTBC_02343___48959	MTBC_02344___53111	MTBC_02333___57244	MTBC_02343___61384	MTBC_02256___65414	MTBC_03027___70309	MTBC_02396___75026	MTBC_02336___79183	MTBC_02983___83929	MTBC_02388___88627	MTBC_02331___92766	MTBC_02341___96888	MTBC_02350___101043	MTBC_02360___105212	MTBC_02342___109340	MTBC_02332___113476	MTBC_02340___117606	MTBC_02356___121751	MTBC_02336___125881	MTBC_02331___130014	MTBC_02341___134153	MTBC_02404___138361	MTBC_02350___142559	MTBC_02336___146692
group_8675		Rv2301_cut2	199	199	1	1	10790				278	692	672	MTBC_02425	MTBC_02410___2410	MTBC_02427___6538	MTBC_02766___11004	MTBC_02810___15796	MTBC_02414___20251	MTBC_02409___24366	MTBC_02475___28460	MTBC_02426___32574	MTBC_02412___36664	MTBC_02444___40800	MTBC_02404___44919	MTBC_02422___49038	MTBC_02423___53190	MTBC_02412___57323	MTBC_02420___61461	MTBC_02335___65493	MTBC_03135___70417	MTBC_02475___75105	MTBC_02411___79258	MTBC_03085___84031	MTBC_02467___88706	MTBC_02408___92843	MTBC_02420___96967	MTBC_02429___101122	MTBC_02432___105284	MTBC_02419___109417	MTBC_02409___113553	MTBC_02419___117685	MTBC_02435___121830	MTBC_02415___125960	MTBC_02410___130093	MTBC_02420___134232	MTBC_02487___138444	MTBC_02429___142638	MTBC_02415___146771
group_8676		Rv2308_Rv2308	199	199	1	1	10770				239	716	712	MTBC_02434	MTBC_02419___2419	MTBC_02436___6547	MTBC_02776___11014	MTBC_02822___15808	MTBC_02423___20260	MTBC_02418___24375	MTBC_02481___28466	MTBC_02436___32584	MTBC_02421___36673	MTBC_02456___40812	MTBC_02414___44929	MTBC_02432___49048	MTBC_02433___53200	MTBC_02422___57333	MTBC_02429___61470	MTBC_02344___65502	MTBC_03145___70427	MTBC_02484___75114	MTBC_02420___79267	MTBC_03094___84040	MTBC_02476___88715	MTBC_02417___92852	MTBC_02430___96977	MTBC_02439___101132	MTBC_02442___105294	MTBC_02429___109427	MTBC_02419___113563	MTBC_02428___117694	MTBC_02445___121840	MTBC_02425___125970	MTBC_02420___130103	MTBC_02430___134242	MTBC_02497___138454	MTBC_02438___142647	MTBC_02425___146781
group_8723		Rv2698_Rv2698	199	199	1	1	6102				242	695	433	MTBC_02834	MTBC_02819___2819	MTBC_02838___6949	MTBC_03253___11491	MTBC_03305___16291	MTBC_02825___20662	MTBC_02799___24756	MTBC_02886___28872	MTBC_02830___32978	MTBC_02812___37064	MTBC_02850___41206	MTBC_02819___45334	MTBC_02843___49459	MTBC_02837___53604	MTBC_02826___57737	MTBC_02830___61871	MTBC_02750___65908	MTBC_03674___70956	MTBC_02900___75530	MTBC_02822___79669	MTBC_03634___84580	MTBC_02889___89128	MTBC_02822___93257	MTBC_02838___97385	MTBC_02851___101544	MTBC_02851___105703	MTBC_02831___109829	MTBC_02829___113973	MTBC_02831___118097	MTBC_02857___122252	MTBC_02830___126375	MTBC_02826___130509	MTBC_02831___134643	MTBC_02926___138883	MTBC_02838___143047	MTBC_02833___147189
group_8757		Rv2907c_rimM	199	199	1	1	2080				197	530	526	MTBC_03039	MTBC_03027___3028	MTBC_03043___7155	MTBC_03494___11735	MTBC_03540___16529	MTBC_03033___20871	MTBC_03012___24971	MTBC_03096___29083	MTBC_03053___33202	MTBC_03022___37275	MTBC_03069___41427	MTBC_03025___45541	MTBC_03051___49669	MTBC_03048___53817	MTBC_03038___57951	MTBC_03037___62082	MTBC_02962___66123	MTBC_03924___71209	MTBC_03114___75746	MTBC_03032___79881	MTBC_03896___84844	MTBC_03103___89344	MTBC_03031___93469	MTBC_03051___97600	MTBC_03063___101758	MTBC_03054___105907	MTBC_03042___110042	MTBC_03044___114190	MTBC_03040___118308	MTBC_03065___122462	MTBC_03040___126587	MTBC_03033___130718	MTBC_03039___134853	MTBC_03138___139097	MTBC_03048___143259	MTBC_03047___147405
group_8758		Rv2910c_Rv2910c	199	199	1	1	2084				317	512	420	MTBC_03042	MTBC_03030___3031	MTBC_03046___7158	MTBC_03497___11738	MTBC_03543___16532	MTBC_03036___20874	MTBC_03015___24974	MTBC_03099___29086	MTBC_03056___33205	MTBC_03025___37278	MTBC_03072___41430	MTBC_03028___45544	MTBC_03054___49672	MTBC_03051___53820	MTBC_03041___57954	MTBC_03040___62085	MTBC_02965___66126	MTBC_03927___71212	MTBC_03117___75749	MTBC_03035___79884	MTBC_03899___84847	MTBC_03106___89347	MTBC_03034___93472	MTBC_03054___97603	MTBC_03066___101761	MTBC_03057___105910	MTBC_03045___110045	MTBC_03047___114193	MTBC_03043___118311	MTBC_03068___122465	MTBC_03043___126590	MTBC_03036___130721	MTBC_03042___134856	MTBC_03141___139100	MTBC_03051___143262	MTBC_03050___147408
group_8775		Rv3090_Rv3090	199	199	1	1	12005				551	899	882	MTBC_03235	MTBC_03220___3221	MTBC_03237___7349	MTBC_03723___11964	MTBC_03778___16767	MTBC_03222___21060	MTBC_03202___25161	MTBC_03285___29272	MTBC_03236___33385	MTBC_03233___37486	MTBC_03265___41623	MTBC_03221___45737	MTBC_03246___49864	MTBC_03247___54016	MTBC_03238___58151	MTBC_03231___62276	MTBC_03161___66322	MTBC_04190___71475	MTBC_03312___75944	MTBC_03229___80078	MTBC_04166___85114	MTBC_03305___89546	MTBC_03224___93662	MTBC_03247___97796	MTBC_03263___101958	MTBC_03244___106097	MTBC_03243___110243	MTBC_03238___114384	MTBC_03239___118507	MTBC_03264___122661	MTBC_03239___126786	MTBC_03232___130917	MTBC_03234___135048	MTBC_03342___139301	MTBC_03246___143457	MTBC_03244___147602
group_8778		Rv3106_fprA	199	199	1	1	12050				272	1673	1360	MTBC_03253	MTBC_03238___3239	MTBC_03255___7367	MTBC_03743___11984	MTBC_03800___16789	MTBC_03239___21077	MTBC_03220___25179	MTBC_03316___29303	MTBC_03254___33403	MTBC_03251___37504	MTBC_03292___41650	MTBC_03239___45755	MTBC_03264___49882	MTBC_03265___54034	MTBC_03256___58169	MTBC_03249___62294	MTBC_03179___66340	MTBC_04210___71495	MTBC_03331___75963	MTBC_03247___80096	MTBC_04188___85136	MTBC_03323___89564	MTBC_03242___93680	MTBC_03265___97814	MTBC_03281___101976	MTBC_03262___106115	MTBC_03261___110261	MTBC_03256___114402	MTBC_03257___118525	MTBC_03282___122679	MTBC_03257___126804	MTBC_03250___130935	MTBC_03252___135066	MTBC_03360___139319	MTBC_03264___143475	MTBC_03262___147620
group_8787		Rv3196_Rv3196	199	199	1	1	5746				413	866	829	MTBC_03349	MTBC_03337___3338	MTBC_03352___7464	MTBC_03848___12089	MTBC_03916___16905	MTBC_03334___21172	MTBC_03306___25265	MTBC_03405___29392	MTBC_03343___33492	MTBC_03329___37582	MTBC_03391___41749	MTBC_03331___45847	MTBC_03364___49982	MTBC_03363___54132	MTBC_03356___58269	MTBC_03344___62389	MTBC_00712___63869	MTBC_04332___71617	MTBC_03427___76059	MTBC_03338___80187	MTBC_04296___85244	MTBC_03416___89657	MTBC_03335___93773	MTBC_03361___97910	MTBC_03380___102075	MTBC_03355___106208	MTBC_03362___110362	MTBC_03352___114498	MTBC_03355___118623	MTBC_03380___122777	MTBC_03355___126902	MTBC_03349___131034	MTBC_03351___135165	MTBC_03461___139420	MTBC_03361___143572	MTBC_03364___147722
group_8796		Rv3305c_amiA1	199	199	1	1	7622				560	1169	1161	MTBC_03468	MTBC_03456___3457	MTBC_03471___7583	MTBC_03989___12230	MTBC_04060___17049	MTBC_03454___21292	MTBC_03425___25384	MTBC_03528___29515	MTBC_03466___33615	MTBC_03457___37710	MTBC_03514___41872	MTBC_03450___45966	MTBC_03484___50102	MTBC_03483___54252	MTBC_03476___58389	MTBC_03464___62509	MTBC_00592___63749	MTBC_04492___71777	MTBC_03549___76181	MTBC_03457___80306	MTBC_04454___85402	MTBC_03538___89779	MTBC_03456___93894	MTBC_03481___98030	MTBC_03500___102195	MTBC_03475___106328	MTBC_03482___110482	MTBC_03473___114619	MTBC_03475___118743	MTBC_03501___122898	MTBC_03475___127022	MTBC_03469___131154	MTBC_03471___135285	MTBC_03586___139545	MTBC_03481___143692	MTBC_03484___147842
group_8830		Rv3468c_Rv3468c	199	199	1	1	8463				182	1094	1086	MTBC_03652	MTBC_03639___3640	MTBC_03654___7766	MTBC_04188___12429	MTBC_04284___17273	MTBC_03646___21484	MTBC_03601___25560	MTBC_03700___29687	MTBC_03639___33788	MTBC_03633___37886	MTBC_03680___42038	MTBC_03628___46144	MTBC_03668___50286	MTBC_03660___54429	MTBC_03649___58562	MTBC_03642___62687	MTBC_00426___63583	MTBC_04715___72000	MTBC_03731___76363	MTBC_03625___80474	MTBC_04683___85631	MTBC_03709___89951	MTBC_03631___94069	MTBC_03660___98209	MTBC_03679___102374	MTBC_03658___106511	MTBC_03663___110663	MTBC_03645___114792	MTBC_03648___118916	MTBC_03668___123065	MTBC_03653___127200	MTBC_03646___131332	MTBC_03657___135471	MTBC_03760___139719	MTBC_03664___143876	MTBC_03666___148024
group_8839		Rv3647c_Rv3647c	199	199	1	1	4504				323	737	574	MTBC_03826	MTBC_03812___3814	MTBC_03831___7943	MTBC_04401___12642	MTBC_04502___17491	MTBC_03821___21660	MTBC_03771___25731	MTBC_03879___29866	MTBC_03813___33962	MTBC_03807___38061	MTBC_03870___42229	MTBC_03805___46322	MTBC_03853___50471	MTBC_03846___54615	MTBC_03832___58745	MTBC_03825___62870	MTBC_00248___63405	MTBC_04955___72240	MTBC_03914___76548	MTBC_03802___80652	MTBC_04908___85857	MTBC_03890___90133	MTBC_03812___94250	MTBC_03849___98398	MTBC_03858___102553	MTBC_03847___106701	MTBC_03849___110849	MTBC_03819___114966	MTBC_03832___119100	MTBC_03853___123250	MTBC_03840___127387	MTBC_03829___131515	MTBC_03843___135657	MTBC_03942___139901	MTBC_03849___144061	MTBC_03844___148202
group_8843		Rv3669_Rv3669	199	199	1	1	4433				293	683	516	MTBC_03847	MTBC_03833___3835	MTBC_03852___7964	MTBC_04426___12667	MTBC_04528___17517	MTBC_03842___21681	MTBC_03792___25752	MTBC_03903___29890	MTBC_03837___33986	MTBC_03829___38083	MTBC_03895___42254	MTBC_03826___46343	MTBC_03874___50492	MTBC_03867___54636	MTBC_03853___58766	MTBC_03846___62891	MTBC_00227___63384	MTBC_04981___72266	MTBC_03936___76570	MTBC_03823___80673	MTBC_04936___85885	MTBC_03912___90155	MTBC_03833___94271	MTBC_03869___98418	MTBC_03879___102574	MTBC_03869___106723	MTBC_03870___110870	MTBC_03841___114988	MTBC_03853___119121	MTBC_03873___123270	MTBC_03861___127408	MTBC_03850___131536	MTBC_03864___135678	MTBC_03963___139922	MTBC_03870___144082	MTBC_03865___148223
group_8873		Rv3815c_Rv3815c	199	199	1	1	17617				491	761	751	MTBC_04007	MTBC_03995___3997	MTBC_04012___8124	MTBC_04604___12845	MTBC_04714___17703	MTBC_04002___21841	MTBC_03947___25907	MTBC_04054___30041	MTBC_03993___34142	MTBC_03988___38242	MTBC_04046___42405	MTBC_03986___46503	MTBC_04033___50651	MTBC_04027___54796	MTBC_04013___58926	MTBC_03998___63043	MTBC_00067___63224	MTBC_05193___72478	MTBC_04099___76733	MTBC_03982___80832	MTBC_05151___86100	MTBC_04077___90320	MTBC_03994___94432	MTBC_04029___98578	MTBC_04039___102734	MTBC_04029___106883	MTBC_04030___111030	MTBC_04001___115148	MTBC_04013___119281	MTBC_04033___123430	MTBC_04022___127569	MTBC_04011___131697	MTBC_04024___135838	MTBC_04128___140087	MTBC_04030___144242	MTBC_04025___148383
group_8876		Rv3837c_Rv3837c	199	199	1	1	17539				356	698	685	MTBC_04029	MTBC_04017___4019	MTBC_04034___8146	MTBC_04630___12871	MTBC_04743___17732	MTBC_04025___21864	MTBC_03970___25930	MTBC_04077___30064	MTBC_04015___34164	MTBC_04010___38264	MTBC_04066___42425	MTBC_04008___46525	MTBC_04056___50674	MTBC_04050___54819	MTBC_04036___58949	MTBC_04021___63066	MTBC_00044___63201	MTBC_05221___72506	MTBC_04121___76755	MTBC_04004___80854	MTBC_05177___86126	MTBC_04099___90342	MTBC_04017___94455	MTBC_04052___98601	MTBC_04062___102757	MTBC_04052___106906	MTBC_04053___111053	MTBC_04024___115171	MTBC_04036___119304	MTBC_04056___123453	MTBC_04045___127592	MTBC_04034___131720	MTBC_04047___135861	MTBC_04151___140110	MTBC_04053___144265	MTBC_04048___148406
group_8878		Rv3855_ethR	199	199	1	1	11721				440	686	647	MTBC_04051	MTBC_04039___4041	MTBC_04056___8168	MTBC_04654___12895	MTBC_04765___17754	MTBC_04047___21886	MTBC_03992___25952	MTBC_04096___30083	MTBC_04036___34185	MTBC_04033___38287	MTBC_04090___42449	MTBC_04030___46547	MTBC_04078___50696	MTBC_04072___54841	MTBC_04058___58971	MTBC_04043___63088	MTBC_00022___63179	MTBC_05241___72526	MTBC_04143___76777	MTBC_04026___80876	MTBC_05200___86149	MTBC_04121___90364	MTBC_04040___94478	MTBC_04074___98623	MTBC_04084___102779	MTBC_04074___106928	MTBC_04075___111075	MTBC_04047___115194	MTBC_04058___119326	MTBC_04078___123475	MTBC_04067___127614	MTBC_04056___131742	MTBC_04069___135883	MTBC_04173___140132	MTBC_04075___144287	MTBC_04070___148428
group_8879		Rv3858c_gltD	199	199	1	1	11716				365	1466	1449	MTBC_04054	MTBC_04043___4045	MTBC_04060___8172	MTBC_04658___12899	MTBC_04769___17758	MTBC_04051___21890	MTBC_03996___25956	MTBC_04099___30086	MTBC_04040___34189	MTBC_04037___38291	MTBC_04094___42453	MTBC_04034___46551	MTBC_04082___50700	MTBC_04076___54845	MTBC_04062___58975	MTBC_04047___63092	MTBC_00018___63175	MTBC_05246___72531	MTBC_04147___76781	MTBC_04030___80880	MTBC_05204___86153	MTBC_04125___90368	MTBC_04044___94482	MTBC_04078___98627	MTBC_04088___102783	MTBC_04078___106932	MTBC_04079___111079	MTBC_04051___115198	MTBC_04062___119330	MTBC_04082___123479	MTBC_04071___127618	MTBC_04060___131746	MTBC_04073___135887	MTBC_04177___140136	MTBC_04079___144291	MTBC_04074___148432
group_8883		Rv3896c_Rv3896c	199	199	1	1	12757				287	908	901	MTBC_04093	MTBC_04083___4085	MTBC_04100___8212	MTBC_04712___12953	MTBC_04817___17806	MTBC_04091___21930	MTBC_00004___21961	MTBC_04137___30124	MTBC_04078___34227	MTBC_04075___38329	MTBC_04132___42491	MTBC_04073___46590	MTBC_04121___50739	MTBC_04115___54884	MTBC_04101___59014	MTBC_04085___63130	MTBC_04101___67262	MTBC_05308___72593	MTBC_04186___76820	MTBC_04069___80919	MTBC_05255___86204	MTBC_04164___90407	MTBC_04082___94520	MTBC_04117___98666	MTBC_04130___102825	MTBC_04117___106971	MTBC_04117___111117	MTBC_04091___115238	MTBC_04100___119368	MTBC_04121___123518	MTBC_04109___127656	MTBC_04099___131785	MTBC_04115___135929	MTBC_04223___140182	MTBC_04117___144329	MTBC_04116___148474
group_8884		Rv3908_mutT4	199	199	1	1	12784				221	803	658	MTBC_04106	MTBC_04096___4098	MTBC_04113___8225	MTBC_04728___12969	MTBC_04830___17819	MTBC_04105___21944	MTBC_00017___21974	MTBC_04146___30133	MTBC_04090___34239	MTBC_04089___38343	MTBC_04143___42502	MTBC_04086___46603	MTBC_04135___50753	MTBC_04129___54898	MTBC_04115___59028	MTBC_04099___63144	MTBC_04087___67248	MTBC_05323___72608	MTBC_04199___76833	MTBC_04083___80933	MTBC_05272___86221	MTBC_04178___90421	MTBC_04096___94534	MTBC_04131___98680	MTBC_04144___102839	MTBC_04131___106985	MTBC_04131___111131	MTBC_04105___115252	MTBC_04114___119382	MTBC_04135___123532	MTBC_04123___127670	MTBC_04113___131799	MTBC_04129___135943	MTBC_04237___140196	MTBC_04131___144343	MTBC_04130___148488
group_8892		Rv0090_Rv0090	199	199	1	1	13174				407	884	763	MTBC_00101	MTBC_00100___100	MTBC_00102___4213	MTBC_00115___8353	MTBC_00117___13103	MTBC_00102___17939	MTBC_00124___22081	MTBC_00119___26104	MTBC_00100___30247	MTBC_00107___34359	MTBC_00100___38456	MTBC_00101___42616	MTBC_00101___46717	MTBC_00103___50870	MTBC_00103___55014	MTBC_00100___59141	MTBC_03972___67133	MTBC_00124___67406	MTBC_00102___72732	MTBC_00102___76949	MTBC_00121___81067	MTBC_00105___86344	MTBC_00100___90535	MTBC_00100___94647	MTBC_00105___98798	MTBC_00100___102952	MTBC_00103___107101	MTBC_00103___111247	MTBC_00103___115369	MTBC_00103___119498	MTBC_00103___123648	MTBC_00103___127786	MTBC_00100___131912	MTBC_00108___136065	MTBC_00104___140313	MTBC_00101___144457
group_8897		Rv0411c_glnH	199	199	1	1	4016				398	989	973	MTBC_00432	MTBC_00430___430	MTBC_00434___4545	MTBC_00507___8745	MTBC_00511___13497	MTBC_00436___18273	MTBC_00456___22413	MTBC_00439___26424	MTBC_00422___30569	MTBC_00428___34680	MTBC_00427___38783	MTBC_00431___42946	MTBC_00437___47053	MTBC_00435___51202	MTBC_00437___55348	MTBC_00431___59472	MTBC_03642___66803	MTBC_00588___67870	MTBC_00444___73074	MTBC_00435___77282	MTBC_00576___81522	MTBC_00443___86682	MTBC_00435___90870	MTBC_00433___94980	MTBC_00436___99129	MTBC_00435___103287	MTBC_00433___107431	MTBC_00438___111582	MTBC_00435___115701	MTBC_00438___119833	MTBC_00431___123976	MTBC_00433___128116	MTBC_00436___132248	MTBC_00448___136405	MTBC_00438___140647	MTBC_00437___144793
group_8922		Rv3134c_Rv3134c	199	199	1	1	5875				470	839	801	MTBC_03284	MTBC_03269___3270	MTBC_03286___7398	MTBC_03775___12016	MTBC_03832___16821	MTBC_03271___21109	MTBC_03242___25201	MTBC_03346___29333	MTBC_03272___33421	MTBC_03265___37518	MTBC_03321___41679	MTBC_03267___45783	MTBC_03299___49917	MTBC_03296___54065	MTBC_03288___58201	MTBC_03280___62325	MTBC_00775___63932	MTBC_04252___71537	MTBC_03359___75991	MTBC_03275___80124	MTBC_04218___85166	MTBC_03351___89592	MTBC_03270___93708	MTBC_03297___97846	MTBC_03313___102008	MTBC_03291___106144	MTBC_03294___110294	MTBC_03286___114432	MTBC_03288___118556	MTBC_03313___122710	MTBC_03288___126835	MTBC_03282___130967	MTBC_03285___135099	MTBC_03393___139352	MTBC_03295___143506	MTBC_03297___147655
group_8936		Rv3304_Rv3304	199	199	1	1	7618				281	695	579	MTBC_03467	MTBC_03455___3456	MTBC_03470___7582	MTBC_03988___12229	MTBC_04059___17048	MTBC_03453___21291	MTBC_03424___25383	MTBC_03527___29514	MTBC_03465___33614	MTBC_03456___37709	MTBC_03513___41871	MTBC_03449___45965	MTBC_03483___50101	MTBC_03482___54251	MTBC_03475___58388	MTBC_03463___62508	MTBC_00593___63750	MTBC_04491___71776	MTBC_03548___76180	MTBC_03456___80305	MTBC_04453___85401	MTBC_03537___89778	MTBC_03455___93893	MTBC_03480___98029	MTBC_03499___102194	MTBC_03474___106327	MTBC_03481___110481	MTBC_03472___114618	MTBC_03474___118742	MTBC_03500___122897	MTBC_03474___127021	MTBC_03468___131153	MTBC_03470___135284	MTBC_03585___139544	MTBC_03480___143691	MTBC_03483___147841
group_8946		Rv1285_cysD	199	199	1	1	4264				182	1001	990	MTBC_01367	MTBC_01363___1363	MTBC_01365___5476	MTBC_01568___9806	MTBC_01582___14568	MTBC_01365___19202	MTBC_01384___23341	MTBC_01405___27390	MTBC_01355___31502	MTBC_01337___35589	MTBC_01388___39744	MTBC_01352___43867	MTBC_01376___47992	MTBC_01363___52130	MTBC_01363___56274	MTBC_01364___60405	MTBC_01273___64430	MTBC_01769___69051	MTBC_01391___74021	MTBC_01360___78207	MTBC_01734___82680	MTBC_01388___87627	MTBC_01368___91803	MTBC_01373___95920	MTBC_01368___100061	MTBC_01373___104225	MTBC_01363___108361	MTBC_01367___112511	MTBC_01364___116630	MTBC_01373___120768	MTBC_01363___124908	MTBC_01359___129042	MTBC_01373___133185	MTBC_01394___137351	MTBC_01371___141580	MTBC_01374___145730
group_8975		Rv0002_dnaN	199	199	1	1	13424				764	1280	1203	MTBC_00004	MTBC_00004___4	MTBC_00004___4115	MTBC_00002___8240	MTBC_00002___12988	MTBC_00002___17839	MTBC_00032___21989	MTBC_00002___25987	MTBC_00002___30149	MTBC_00005___34257	MTBC_00002___38358	MTBC_00004___42519	MTBC_00002___46618	MTBC_00004___50771	MTBC_00004___54915	MTBC_00002___59043	MTBC_04071___67232	MTBC_00002___67284	MTBC_00002___72632	MTBC_00002___76849	MTBC_00002___80948	MTBC_00002___86241	MTBC_00002___90437	MTBC_00002___94549	MTBC_00004___98697	MTBC_00002___102854	MTBC_00004___107002	MTBC_00002___111146	MTBC_00004___115270	MTBC_00004___119399	MTBC_00004___123549	MTBC_00004___127687	MTBC_00002___131814	MTBC_00004___135961	MTBC_00004___140213	MTBC_00002___144358
group_9011		Rv0224c_Rv0224c	199	199	1	1	13931				302	1028	761	MTBC_00243	MTBC_00242___242	MTBC_00244___4355	MTBC_00279___8517	MTBC_00284___13270	MTBC_00243___18080	MTBC_00263___22220	MTBC_00254___26239	MTBC_00238___30385	MTBC_00244___34496	MTBC_00236___38592	MTBC_00243___42758	MTBC_00244___46860	MTBC_00244___51011	MTBC_00243___55154	MTBC_00240___59281	MTBC_03830___66991	MTBC_00321___67603	MTBC_00246___72876	MTBC_00246___77093	MTBC_00307___81253	MTBC_00249___86488	MTBC_00242___90677	MTBC_00242___94789	MTBC_00245___98938	MTBC_00242___103094	MTBC_00243___107241	MTBC_00244___111388	MTBC_00244___115510	MTBC_00245___119640	MTBC_00242___123787	MTBC_00242___127925	MTBC_00242___132054	MTBC_00251___136208	MTBC_00246___140455	MTBC_00243___144599
group_9047		Rv0422c_thiD	199	199	1	1	3989				281	833	823	MTBC_00443	MTBC_00441___441	MTBC_00445___4556	MTBC_00521___8759	MTBC_00524___13510	MTBC_00447___18284	MTBC_00467___22424	MTBC_00450___26435	MTBC_00433___30580	MTBC_00439___34691	MTBC_00438___38794	MTBC_00442___42957	MTBC_00448___47064	MTBC_00446___51213	MTBC_00448___55359	MTBC_00442___59483	MTBC_03631___66792	MTBC_00605___67887	MTBC_00455___73085	MTBC_00446___77293	MTBC_00590___81536	MTBC_00454___86693	MTBC_00446___90881	MTBC_00444___94991	MTBC_00447___99140	MTBC_00446___103298	MTBC_00444___107442	MTBC_00449___111593	MTBC_00446___115712	MTBC_00449___119844	MTBC_00442___123987	MTBC_00444___128127	MTBC_00447___132259	MTBC_00460___136417	MTBC_00449___140658	MTBC_00448___144804
group_9051		Rv0472c_Rv0472c	199	199	1	1	3400				437	806	737	MTBC_00495	MTBC_00493___493	MTBC_00496___4607	MTBC_00580___8818	MTBC_00587___13573	MTBC_00500___18337	MTBC_00519___22476	MTBC_00503___26488	MTBC_00485___30632	MTBC_00491___34743	MTBC_00492___38848	MTBC_00494___43009	MTBC_00500___47116	MTBC_00498___51265	MTBC_00500___55411	MTBC_00494___59535	MTBC_03579___66740	MTBC_00677___67959	MTBC_00507___73137	MTBC_00499___77346	MTBC_00654___81600	MTBC_00509___86748	MTBC_00498___90933	MTBC_00496___95043	MTBC_00499___99192	MTBC_00498___103350	MTBC_00496___107494	MTBC_00501___111645	MTBC_00498___115764	MTBC_00501___119896	MTBC_00494___124039	MTBC_00496___128179	MTBC_00499___132311	MTBC_00512___136469	MTBC_00501___140710	MTBC_00500___144856
group_9053		Rv0484c_Rv0484c	199	199	1	1	3420				617	854	753	MTBC_00507	MTBC_00505___505	MTBC_00508___4619	MTBC_00595___8833	MTBC_00599___13585	MTBC_00512___18349	MTBC_00531___22488	MTBC_00515___26500	MTBC_00497___30644	MTBC_00503___34755	MTBC_00504___38860	MTBC_00506___43021	MTBC_00512___47128	MTBC_00510___51277	MTBC_00512___55423	MTBC_00506___59547	MTBC_03567___66728	MTBC_00692___67974	MTBC_00519___73149	MTBC_00511___77358	MTBC_00669___81615	MTBC_00521___86760	MTBC_00510___90945	MTBC_00508___95055	MTBC_00511___99204	MTBC_00510___103362	MTBC_00508___107506	MTBC_00513___111657	MTBC_00510___115776	MTBC_00513___119908	MTBC_00506___124051	MTBC_00508___128191	MTBC_00511___132323	MTBC_00524___136481	MTBC_00513___140722	MTBC_00512___144868
group_9057		Rv0504c_Rv0504c	199	199	1	1	3464				293	509	496	MTBC_00530	MTBC_00528___528	MTBC_00531___4642	MTBC_00618___8856	MTBC_00622___13608	MTBC_00535___18372	MTBC_00554___22511	MTBC_00538___26523	MTBC_00520___30667	MTBC_00526___34778	MTBC_00527___38883	MTBC_00529___43044	MTBC_00535___47151	MTBC_00533___51300	MTBC_00535___55446	MTBC_00529___59570	MTBC_03544___66705	MTBC_00720___68002	MTBC_00543___73173	MTBC_00534___77381	MTBC_00700___81646	MTBC_00544___86783	MTBC_00533___90968	MTBC_00531___95078	MTBC_00534___99227	MTBC_00533___103385	MTBC_00531___107529	MTBC_00536___111680	MTBC_00533___115799	MTBC_00536___119931	MTBC_00529___124074	MTBC_00531___128214	MTBC_00534___132346	MTBC_00547___136504	MTBC_00536___140745	MTBC_00535___144891
group_9059		Rv0529_ccsA	199	199	1	1	3524				647	974	966	MTBC_00556	MTBC_00554___554	MTBC_00557___4668	MTBC_00647___8885	MTBC_00653___13639	MTBC_00562___18399	MTBC_00580___22537	MTBC_00567___26552	MTBC_00547___30694	MTBC_00553___34805	MTBC_00558___38914	MTBC_00555___43070	MTBC_00561___47177	MTBC_00559___51326	MTBC_00561___55472	MTBC_00555___59596	MTBC_03518___66679	MTBC_00754___68036	MTBC_00569___73199	MTBC_00560___77407	MTBC_00731___81677	MTBC_00571___86810	MTBC_00559___90994	MTBC_00557___95104	MTBC_00560___99253	MTBC_00559___103411	MTBC_00557___107555	MTBC_00562___111706	MTBC_00559___115825	MTBC_00562___119957	MTBC_00555___124100	MTBC_00557___128240	MTBC_00560___132372	MTBC_00573___136530	MTBC_00562___140771	MTBC_00561___144917
group_9068		Rv0607_Rv0607	199	199	1	1	7245				227	989	481	MTBC_00639	MTBC_00637___637	MTBC_00640___4751	MTBC_00740___8978	MTBC_00742___13728	MTBC_00647___18484	MTBC_00665___22622	MTBC_00652___26637	MTBC_00627___30774	MTBC_00630___34882	MTBC_00649___39005	MTBC_00638___43153	MTBC_00649___47265	MTBC_00647___51414	MTBC_00645___55556	MTBC_00639___59680	MTBC_03434___66595	MTBC_00852___68134	MTBC_00654___73284	MTBC_00643___77490	MTBC_00842___81788	MTBC_00654___86893	MTBC_00643___91078	MTBC_00645___95192	MTBC_00646___99339	MTBC_00644___103496	MTBC_00643___107641	MTBC_00646___111790	MTBC_00643___115909	MTBC_00651___120046	MTBC_00639___124184	MTBC_00641___128324	MTBC_00644___132456	MTBC_00659___136616	MTBC_00646___140855	MTBC_00646___145002
group_9075		Rv0656c_vapC6	199	199	1	1	9802				149	416	250	MTBC_00693	MTBC_00692___692	MTBC_00695___4806	MTBC_00799___9037	MTBC_00803___13789	MTBC_00702___18539	MTBC_00720___22677	MTBC_00701___26686	MTBC_00681___30828	MTBC_00684___34936	MTBC_00711___39067	MTBC_00693___43208	MTBC_00704___47320	MTBC_00702___51469	MTBC_00700___55611	MTBC_00695___59736	MTBC_03379___66540	MTBC_00918___68200	MTBC_00710___73340	MTBC_00697___77544	MTBC_00916___81862	MTBC_00709___86948	MTBC_00698___91133	MTBC_00700___95247	MTBC_00701___99394	MTBC_00699___103551	MTBC_00698___107696	MTBC_00701___111845	MTBC_00698___115964	MTBC_00706___120101	MTBC_00694___124239	MTBC_00696___128379	MTBC_00699___132511	MTBC_00720___136677	MTBC_00701___140910	MTBC_00701___145057
group_9081		Rv0688_Rv0688	199	199	1	1	9872				1073	1232	1215	MTBC_00726	MTBC_00725___725	MTBC_00728___4839	MTBC_00839___9077	MTBC_00844___13830	MTBC_00735___18572	MTBC_00754___22711	MTBC_00737___26722	MTBC_00715___30862	MTBC_00717___34969	MTBC_00745___39101	MTBC_00727___43242	MTBC_00738___47354	MTBC_00736___51503	MTBC_00734___55645	MTBC_00728___59769	MTBC_03345___66506	MTBC_00958___68240	MTBC_00743___73373	MTBC_00730___77577	MTBC_00952___81898	MTBC_00742___86981	MTBC_00731___91166	MTBC_00734___95281	MTBC_00735___99428	MTBC_00732___103584	MTBC_00732___107730	MTBC_00734___111878	MTBC_00732___115998	MTBC_00740___120135	MTBC_00728___124273	MTBC_00730___128413	MTBC_00733___132545	MTBC_00754___136711	MTBC_00735___140944	MTBC_00735___145091
group_9098		Rv0806c_cpsY	199	199	1	1	10108				491	1598	1589	MTBC_00852	MTBC_00849___849	MTBC_00853___4964	MTBC_00976___9214	MTBC_00990___13976	MTBC_00855___18692	MTBC_00877___22834	MTBC_00856___26841	MTBC_00832___30979	MTBC_00831___35083	MTBC_00873___39229	MTBC_00848___43363	MTBC_00863___47479	MTBC_00862___51629	MTBC_00861___55772	MTBC_00850___59891	MTBC_03223___66384	MTBC_01108___68390	MTBC_00870___73500	MTBC_00851___77698	MTBC_01095___82041	MTBC_00864___87103	MTBC_00858___91293	MTBC_00858___95405	MTBC_00862___99555	MTBC_00856___103708	MTBC_00857___107855	MTBC_00857___112001	MTBC_00857___116123	MTBC_00867___120262	MTBC_00856___124401	MTBC_00856___128539	MTBC_00857___132669	MTBC_00880___136837	MTBC_00861___141070	MTBC_00858___145214
group_9104		Rv0851c_Rv0851c	199	199	1	1	9419				659	827	824	MTBC_00901	MTBC_00898___898	MTBC_00902___5013	MTBC_01039___9277	MTBC_01049___14035	MTBC_00904___18741	MTBC_00926___22883	MTBC_00910___26895	MTBC_00881___31028	MTBC_00879___35131	MTBC_00932___39288	MTBC_00897___43412	MTBC_00915___47531	MTBC_00911___51678	MTBC_00906___55817	MTBC_00901___59942	MTBC_00816___63973	MTBC_01171___68453	MTBC_00922___73552	MTBC_00902___77749	MTBC_01155___82101	MTBC_00915___87154	MTBC_00908___91343	MTBC_00912___95459	MTBC_00913___99606	MTBC_00906___103758	MTBC_00909___107907	MTBC_00906___112050	MTBC_00906___116172	MTBC_00916___120311	MTBC_00905___124450	MTBC_00905___128588	MTBC_00909___132721	MTBC_00929___136886	MTBC_00911___141120	MTBC_00910___145266
group_9127		Rv1117_Rv1117	199	199	1	1	1219				173	398	322	MTBC_01187	MTBC_01183___1183	MTBC_01187___5298	MTBC_01366___9604	MTBC_01372___14358	MTBC_01190___19027	MTBC_01206___23163	MTBC_01223___27208	MTBC_01183___31330	MTBC_01163___35415	MTBC_01212___39568	MTBC_01177___43692	MTBC_01201___47817	MTBC_01194___51961	MTBC_01188___56099	MTBC_01189___60230	MTBC_01098___64255	MTBC_01536___68818	MTBC_01213___73843	MTBC_01185___78032	MTBC_01513___82459	MTBC_01209___87448	MTBC_01193___91628	MTBC_01198___95745	MTBC_01199___99892	MTBC_01197___104049	MTBC_01194___108192	MTBC_01191___112335	MTBC_01194___116460	MTBC_01203___120598	MTBC_01194___124739	MTBC_01190___128873	MTBC_01198___133010	MTBC_01221___137178	MTBC_01195___141404	MTBC_01199___145555
group_9128		Rv1124_ephC	199	199	1	1	1236				275	905	898	MTBC_01195	MTBC_01191___1191	MTBC_01195___5306	MTBC_01373___9611	MTBC_01381___14367	MTBC_01198___19035	MTBC_01214___23171	MTBC_01231___27216	MTBC_01191___31338	MTBC_01168___35420	MTBC_01220___39576	MTBC_01185___43700	MTBC_01209___47825	MTBC_01202___51969	MTBC_01196___56107	MTBC_01197___60238	MTBC_01106___64263	MTBC_01545___68827	MTBC_01221___73851	MTBC_01193___78040	MTBC_01523___82469	MTBC_01218___87457	MTBC_01201___91636	MTBC_01206___95753	MTBC_01207___99900	MTBC_01205___104057	MTBC_01202___108200	MTBC_01199___112343	MTBC_01202___116468	MTBC_01211___120606	MTBC_01202___124747	MTBC_01198___128881	MTBC_01206___133018	MTBC_01229___137186	MTBC_01203___141412	MTBC_01207___145563
group_9130		Rv1140_Rv1140	199	199	1	1	117				197	722	717	MTBC_01217	MTBC_01212___1212	MTBC_01216___5327	MTBC_01393___9631	MTBC_01402___14388	MTBC_01215___19052	MTBC_01231___23188	MTBC_01251___27236	MTBC_01207___31354	MTBC_01185___35437	MTBC_01235___39591	MTBC_01203___43718	MTBC_01226___47842	MTBC_01219___51986	MTBC_01213___56124	MTBC_01214___60255	MTBC_01123___64280	MTBC_01568___68850	MTBC_01239___73869	MTBC_01210___78057	MTBC_01548___82494	MTBC_01235___87474	MTBC_01218___91653	MTBC_01223___95770	MTBC_01224___99917	MTBC_01222___104074	MTBC_01219___108217	MTBC_01216___112360	MTBC_01219___116485	MTBC_01229___120624	MTBC_01219___124764	MTBC_01215___128898	MTBC_01223___133035	MTBC_01248___137205	MTBC_01220___141429	MTBC_01224___145580
group_9141		Rv1274_lprB	199	199	1	1	4234				134	557	553	MTBC_01356	MTBC_01351___1351	MTBC_01354___5465	MTBC_01556___9794	MTBC_01568___14554	MTBC_01354___19191	MTBC_01373___23330	MTBC_01394___27379	MTBC_01344___31491	MTBC_01326___35578	MTBC_01377___39733	MTBC_01341___43856	MTBC_01365___47981	MTBC_01352___52119	MTBC_01352___56263	MTBC_01353___60394	MTBC_01262___64419	MTBC_01754___69036	MTBC_01380___74010	MTBC_01349___78196	MTBC_01720___82666	MTBC_01375___87614	MTBC_01357___91792	MTBC_01362___95909	MTBC_01357___100050	MTBC_01362___104214	MTBC_01352___108350	MTBC_01356___112500	MTBC_01353___116619	MTBC_01362___120757	MTBC_01352___124897	MTBC_01348___129031	MTBC_01362___133174	MTBC_01383___137340	MTBC_01360___141569	MTBC_01363___145719
group_9163		Rv1418_lprH	199	199	1	1	12352				278	629	624	MTBC_01509	MTBC_01506___1506	MTBC_01508___5619	MTBC_01731___9969	MTBC_01752___14738	MTBC_01507___19344	MTBC_01521___23478	MTBC_01557___27542	MTBC_01496___31643	MTBC_01478___35730	MTBC_01528___39884	MTBC_01493___44008	MTBC_01521___48137	MTBC_01505___52272	MTBC_01505___56416	MTBC_01508___60549	MTBC_01414___64571	MTBC_01949___69231	MTBC_01536___74166	MTBC_01500___78347	MTBC_01915___82861	MTBC_01527___87766	MTBC_01510___91945	MTBC_01514___96061	MTBC_01511___100204	MTBC_01511___104363	MTBC_01505___108503	MTBC_01509___112653	MTBC_01507___116773	MTBC_01517___120912	MTBC_01504___125049	MTBC_01500___129183	MTBC_01518___133330	MTBC_01540___137497	MTBC_01512___141721	MTBC_01518___145874
group_9165		Rv1424c_Rv1424c	199	199	1	1	12368				395	695	607	MTBC_01515	MTBC_01512___1512	MTBC_01514___5625	MTBC_01740___9978	MTBC_01760___14746	MTBC_01513___19350	MTBC_01527___23484	MTBC_01563___27548	MTBC_01502___31649	MTBC_01484___35736	MTBC_01534___39890	MTBC_01499___44014	MTBC_01527___48143	MTBC_01511___52278	MTBC_01511___56422	MTBC_01514___60555	MTBC_01420___64577	MTBC_01957___69239	MTBC_01542___74172	MTBC_01506___78353	MTBC_01922___82868	MTBC_01533___87772	MTBC_01516___91951	MTBC_01520___96067	MTBC_01517___100210	MTBC_01517___104369	MTBC_01511___108509	MTBC_01515___112659	MTBC_01513___116779	MTBC_01523___120918	MTBC_01510___125055	MTBC_01506___129189	MTBC_01524___133336	MTBC_01546___137503	MTBC_01518___141727	MTBC_01524___145880
group_9168		Rv1444c_Rv1444c	199	199	1	1	12420				302	572	410	MTBC_01537	MTBC_01535___1535	MTBC_01537___5648	MTBC_01768___10006	MTBC_01786___14772	MTBC_01536___19373	MTBC_01551___23508	MTBC_01583___27568	MTBC_01525___31673	MTBC_01507___35759	MTBC_01557___39913	MTBC_01522___44037	MTBC_01550___48166	MTBC_01535___52302	MTBC_01534___56445	MTBC_01538___60579	MTBC_01442___64600	MTBC_01986___69268	MTBC_01565___74195	MTBC_01529___78376	MTBC_01952___82898	MTBC_01557___87796	MTBC_01540___91975	MTBC_01546___96093	MTBC_01540___100233	MTBC_01541___104393	MTBC_01535___108533	MTBC_01539___112683	MTBC_01536___116802	MTBC_01547___120942	MTBC_01535___125080	MTBC_01531___129214	MTBC_01548___133360	MTBC_01569___137526	MTBC_01541___141750	MTBC_01547___145903
group_9175		Rv1478_Rv1478	199	199	1	1	15533				359	725	721	MTBC_01574	MTBC_01572___1572	MTBC_01578___5689	MTBC_01810___10048	MTBC_01829___14815	MTBC_01571___19408	MTBC_01584___23541	MTBC_01621___27606	MTBC_01560___31708	MTBC_01543___35795	MTBC_01594___39950	MTBC_01557___44072	MTBC_01588___48204	MTBC_01574___52341	MTBC_01571___56482	MTBC_01575___60616	MTBC_01477___64635	MTBC_02032___69314	MTBC_01600___74230	MTBC_01564___78411	MTBC_01998___82944	MTBC_01595___87834	MTBC_01576___92011	MTBC_01584___96131	MTBC_01579___100272	MTBC_01577___104429	MTBC_01570___108568	MTBC_01575___112719	MTBC_01572___116838	MTBC_01586___120981	MTBC_01570___125115	MTBC_01567___129250	MTBC_01586___133398	MTBC_01602___137559	MTBC_01576___141785	MTBC_01582___145938
group_9190		Rv1688_mpg	199	199	1	1	15779				371	611	607	MTBC_01775	MTBC_01774___1774	MTBC_01779___5890	MTBC_02043___10281	MTBC_02080___15066	MTBC_01773___19610	MTBC_01785___23742	MTBC_01824___27809	MTBC_01764___31912	MTBC_01752___36004	MTBC_01800___40156	MTBC_01759___44274	MTBC_01789___48405	MTBC_01778___52545	MTBC_01774___56685	MTBC_01777___60818	MTBC_01678___64836	MTBC_02326___69608	MTBC_01818___74448	MTBC_01782___78629	MTBC_02270___83216	MTBC_01819___88058	MTBC_01777___92212	MTBC_01785___96332	MTBC_01782___100475	MTBC_01794___104646	MTBC_01771___108769	MTBC_01779___112923	MTBC_01772___117038	MTBC_01786___121181	MTBC_01771___125316	MTBC_01768___129451	MTBC_01787___133599	MTBC_01818___137775	MTBC_01792___142001	MTBC_01783___146139
group_9196		Rv1749c_Rv1749c	199	199	1	1	15968				266	584	494	MTBC_01845	MTBC_01844___1844	MTBC_01849___5960	MTBC_02115___10353	MTBC_02158___15144	MTBC_01842___19679	MTBC_01856___23813	MTBC_01893___27878	MTBC_01830___31978	MTBC_01825___36077	MTBC_01874___40230	MTBC_01828___44343	MTBC_01858___48474	MTBC_01851___52618	MTBC_01847___56758	MTBC_01846___60887	MTBC_01747___64905	MTBC_02410___69692	MTBC_01887___74517	MTBC_01851___78698	MTBC_02353___83299	MTBC_01889___88128	MTBC_01846___92281	MTBC_01856___96403	MTBC_01853___100546	MTBC_01866___104718	MTBC_01842___108840	MTBC_01848___112992	MTBC_01843___117109	MTBC_01857___121252	MTBC_01842___125387	MTBC_01839___129522	MTBC_01856___133668	MTBC_01893___137850	MTBC_01863___142072	MTBC_01852___146208
group_9199		Rv1778c_Rv1778c	199	199	1	1	15374				449	554	451	MTBC_01866	MTBC_01864___1864	MTBC_01870___5981	MTBC_02150___10388	MTBC_02194___15180	MTBC_01875___19712	MTBC_01886___23843	MTBC_01926___27911	MTBC_01864___32012	MTBC_01862___36114	MTBC_01907___40263	MTBC_01849___44364	MTBC_01878___48494	MTBC_01880___52647	MTBC_01875___56786	MTBC_01879___60920	MTBC_01775___64933	MTBC_02449___69731	MTBC_01918___74548	MTBC_01876___78723	MTBC_02388___83334	MTBC_01916___88155	MTBC_01868___92303	MTBC_01876___96423	MTBC_01882___100575	MTBC_01896___104748	MTBC_01870___108868	MTBC_01868___113012	MTBC_01871___117137	MTBC_01886___121281	MTBC_01870___125415	MTBC_01867___129550	MTBC_01876___133688	MTBC_01923___137880	MTBC_01891___142100	MTBC_01872___146228
group_9222		Rv2000_Rv2000	199	199	1	1	16404				1007	1442	1438	MTBC_02111	MTBC_02097___2097	MTBC_02114___6225	MTBC_02415___10653	MTBC_02456___15442	MTBC_02110___19947	MTBC_02112___24069	MTBC_02168___28153	MTBC_02105___32253	MTBC_02091___36343	MTBC_02122___40478	MTBC_02094___44609	MTBC_02116___48732	MTBC_02117___52884	MTBC_02108___57019	MTBC_02117___61158	MTBC_02020___65178	MTBC_02748___70030	MTBC_02158___74788	MTBC_02111___78958	MTBC_02681___83627	MTBC_02154___88393	MTBC_02105___92540	MTBC_02114___96661	MTBC_02122___100815	MTBC_02134___104986	MTBC_02111___109109	MTBC_02105___113249	MTBC_02109___117375	MTBC_02124___121519	MTBC_02109___125654	MTBC_02105___129788	MTBC_02114___133926	MTBC_02164___138121	MTBC_02126___142335	MTBC_02109___146465
group_9234		Rv2069_sigC	199	199	1	1	13546				308	608	560	MTBC_02189	MTBC_02175___2175	MTBC_02192___6303	MTBC_02497___10735	MTBC_02542___15528	MTBC_02182___20019	MTBC_02183___24140	MTBC_02245___28230	MTBC_02181___32329	MTBC_02162___36414	MTBC_02207___40563	MTBC_02172___44687	MTBC_02187___48803	MTBC_02188___52955	MTBC_02179___57090	MTBC_02188___61229	MTBC_02094___65252	MTBC_02836___70118	MTBC_02229___74859	MTBC_02180___79027	MTBC_02770___83716	MTBC_02226___88465	MTBC_02176___92611	MTBC_02186___96733	MTBC_02193___100886	MTBC_02205___105057	MTBC_02184___109182	MTBC_02176___113320	MTBC_02183___117449	MTBC_02198___121593	MTBC_02180___125725	MTBC_02176___129859	MTBC_02184___133996	MTBC_02240___138197	MTBC_02196___142405	MTBC_02180___146536
group_9241		Rv2203_Rv2203	199	199	1	1	5148				512	1067	698	MTBC_02330	MTBC_02316___2316	MTBC_02332___6443	MTBC_02655___10893	MTBC_02702___15688	MTBC_02321___20158	MTBC_02315___24272	MTBC_02381___28366	MTBC_02329___32477	MTBC_02311___36563	MTBC_02349___40705	MTBC_02310___44825	MTBC_02324___48940	MTBC_02325___53092	MTBC_02314___57225	MTBC_02324___61365	MTBC_02237___65395	MTBC_03000___70282	MTBC_02377___75007	MTBC_02318___79165	MTBC_02956___83902	MTBC_02369___88608	MTBC_02312___92747	MTBC_02322___96869	MTBC_02331___101024	MTBC_02341___105193	MTBC_02323___109321	MTBC_02313___113457	MTBC_02321___117587	MTBC_02337___121732	MTBC_02317___125862	MTBC_02312___129995	MTBC_02322___134134	MTBC_02384___138341	MTBC_02332___142541	MTBC_02317___146673
group_9246		Rv2219_Rv2219	199	199	1	1	5116				335	752	744	MTBC_02347	MTBC_02332___2332	MTBC_02348___6459	MTBC_02673___10911	MTBC_02721___15707	MTBC_02338___20175	MTBC_02331___24288	MTBC_02399___28384	MTBC_02345___32493	MTBC_02327___36579	MTBC_02365___40721	MTBC_02326___44841	MTBC_02341___48957	MTBC_02342___53109	MTBC_02331___57242	MTBC_02341___61382	MTBC_02254___65412	MTBC_03024___70306	MTBC_02394___75024	MTBC_02334___79181	MTBC_02980___83926	MTBC_02386___88625	MTBC_02329___92764	MTBC_02339___96886	MTBC_02348___101041	MTBC_02358___105210	MTBC_02340___109338	MTBC_02330___113474	MTBC_02338___117604	MTBC_02354___121749	MTBC_02334___125879	MTBC_02329___130012	MTBC_02339___134151	MTBC_02402___138359	MTBC_02348___142557	MTBC_02334___146690
group_9254		Rv2240c_Rv2240c	199	199	1	1	5062				275	647	587	MTBC_02371	MTBC_02356___2356	MTBC_02372___6483	MTBC_02700___10938	MTBC_02748___15734	MTBC_02362___20199	MTBC_02354___24311	MTBC_02423___28408	MTBC_02368___32516	MTBC_02350___36602	MTBC_02390___40746	MTBC_02350___44865	MTBC_02365___48981	MTBC_02366___53133	MTBC_02355___57266	MTBC_02365___61406	MTBC_02278___65436	MTBC_03058___70340	MTBC_02418___75048	MTBC_02357___79204	MTBC_03016___83962	MTBC_02409___88648	MTBC_02353___92788	MTBC_02363___96910	MTBC_02372___101065	MTBC_02382___105234	MTBC_02364___109362	MTBC_02354___113498	MTBC_02362___117628	MTBC_02378___121773	MTBC_02358___125903	MTBC_02353___130036	MTBC_02363___134175	MTBC_02430___138387	MTBC_02372___142581	MTBC_02358___146714
group_9265		Rv2332_mez	199	199	1	1	2327				281	1676	1629	MTBC_02463	MTBC_02448___2448	MTBC_02465___6576	MTBC_02810___11048	MTBC_02857___15843	MTBC_02453___20290	MTBC_02448___24405	MTBC_02507___28492	MTBC_02469___32617	MTBC_02451___36703	MTBC_02493___40849	MTBC_02444___44959	MTBC_02462___49078	MTBC_02463___53230	MTBC_02452___57363	MTBC_02459___61500	MTBC_02373___65531	MTBC_03178___70460	MTBC_02516___75146	MTBC_02450___79297	MTBC_03126___84072	MTBC_02508___88747	MTBC_02447___92882	MTBC_02460___97007	MTBC_02469___101162	MTBC_02473___105325	MTBC_02459___109457	MTBC_02449___113593	MTBC_02457___117723	MTBC_02476___121871	MTBC_02455___126000	MTBC_02451___130134	MTBC_02460___134272	MTBC_02528___138485	MTBC_02467___142676	MTBC_02456___146812
group_9267		Rv2335_cysE	199	199	1	1	2338				458	1079	686	MTBC_02466	MTBC_02451___2451	MTBC_02468___6579	MTBC_02813___11051	MTBC_02860___15846	MTBC_02456___20293	MTBC_02451___24408	MTBC_02510___28495	MTBC_02472___32620	MTBC_02454___36706	MTBC_02496___40852	MTBC_02447___44962	MTBC_02465___49081	MTBC_02466___53233	MTBC_02455___57366	MTBC_02462___61503	MTBC_02377___65535	MTBC_03183___70465	MTBC_02519___75149	MTBC_02453___79300	MTBC_03130___84076	MTBC_02511___88750	MTBC_02450___92885	MTBC_02463___97010	MTBC_02472___101165	MTBC_02476___105328	MTBC_02462___109460	MTBC_02452___113596	MTBC_02460___117726	MTBC_02479___121874	MTBC_02458___126003	MTBC_02454___130137	MTBC_02463___134275	MTBC_02531___138488	MTBC_02470___142679	MTBC_02459___146815
group_9278		Rv2454c_Rv2454c	199	199	1	1	17804				569	1298	1113	MTBC_02587	MTBC_02572___2572	MTBC_02589___6700	MTBC_02964___11202	MTBC_03010___15996	MTBC_02576___20413	MTBC_02561___24518	MTBC_02636___28621	MTBC_02590___32738	MTBC_02578___36830	MTBC_02617___40973	MTBC_02572___45087	MTBC_02588___49204	MTBC_02587___53354	MTBC_02576___57487	MTBC_02581___61622	MTBC_02500___65658	MTBC_03352___70634	MTBC_02641___75271	MTBC_02572___79419	MTBC_03296___84242	MTBC_02633___88872	MTBC_02568___93003	MTBC_02585___97132	MTBC_02594___101287	MTBC_02598___105450	MTBC_02581___109579	MTBC_02573___113717	MTBC_02580___117846	MTBC_02602___121997	MTBC_02577___126122	MTBC_02575___130258	MTBC_02581___134393	MTBC_02653___138610	MTBC_02589___142798	MTBC_02580___146936
group_9288		Rv2570_Rv2570	199	199	1	1	6879				188	389	384	MTBC_02704	MTBC_02689___2689	MTBC_02707___6818	MTBC_03111___11349	MTBC_03164___16150	MTBC_02694___20531	MTBC_02683___24640	MTBC_02767___28753	MTBC_02711___32859	MTBC_02698___36950	MTBC_02733___41089	MTBC_02689___45204	MTBC_02713___49329	MTBC_02707___53474	MTBC_02696___57607	MTBC_02700___61741	MTBC_02620___65778	MTBC_03512___70794	MTBC_02764___75394	MTBC_02692___79539	MTBC_03469___84415	MTBC_02758___88997	MTBC_02692___93127	MTBC_02707___97254	MTBC_02719___101412	MTBC_02721___105573	MTBC_02701___109699	MTBC_02697___113841	MTBC_02701___117967	MTBC_02727___122122	MTBC_02699___126244	MTBC_02696___130379	MTBC_02701___134513	MTBC_02788___138745	MTBC_02708___142917	MTBC_02703___147059
group_9299		Rv2671_ribD	199	199	1	1	6160				242	776	763	MTBC_02807	MTBC_02792___2792	MTBC_02811___6922	MTBC_03223___11461	MTBC_03273___16259	MTBC_02798___20635	MTBC_02772___24729	MTBC_02859___28845	MTBC_02803___32951	MTBC_02785___37037	MTBC_02823___41179	MTBC_02792___45307	MTBC_02816___49432	MTBC_02810___53577	MTBC_02799___57710	MTBC_02803___61844	MTBC_02723___65881	MTBC_03637___70919	MTBC_02871___75501	MTBC_02795___79642	MTBC_03597___84543	MTBC_02861___89100	MTBC_02795___93230	MTBC_02811___97358	MTBC_02824___101517	MTBC_02824___105676	MTBC_02804___109802	MTBC_02801___113945	MTBC_02804___118070	MTBC_02830___122225	MTBC_02802___126347	MTBC_02799___130482	MTBC_02804___134616	MTBC_02895___138852	MTBC_02811___143020	MTBC_02806___147162
group_9300		Rv2726c_dapF	199	199	1	1	15465				668	869	866	MTBC_02861	MTBC_02846___2846	MTBC_02865___6976	MTBC_03283___11521	MTBC_03335___16321	MTBC_02852___20689	MTBC_02826___24783	MTBC_02913___28899	MTBC_02859___33007	MTBC_02839___37091	MTBC_02877___41233	MTBC_02846___45361	MTBC_02870___49486	MTBC_02864___53631	MTBC_02853___57764	MTBC_02857___61898	MTBC_02777___65935	MTBC_03707___70989	MTBC_02929___75559	MTBC_02849___79696	MTBC_03666___84612	MTBC_02917___89156	MTBC_02849___93284	MTBC_02865___97412	MTBC_02878___101571	MTBC_02878___105730	MTBC_02858___109856	MTBC_02856___114000	MTBC_02858___118124	MTBC_02884___122279	MTBC_02857___126402	MTBC_02853___130536	MTBC_02858___134670	MTBC_02953___138910	MTBC_02865___143074	MTBC_02860___147216
group_9310		Rv2750_Rv2750	199	199	1	1	14203				173	818	812	MTBC_02884	MTBC_02869___2869	MTBC_02888___6999	MTBC_03312___11550	MTBC_03359___16345	MTBC_02875___20712	MTBC_02849___24806	MTBC_02935___28921	MTBC_02882___33030	MTBC_02862___37114	MTBC_02899___41255	MTBC_02870___45385	MTBC_02894___49510	MTBC_02888___53655	MTBC_02875___57786	MTBC_02880___61921	MTBC_02800___65958	MTBC_03734___71016	MTBC_02952___75582	MTBC_02872___79719	MTBC_03696___84642	MTBC_02940___89179	MTBC_02872___93307	MTBC_02889___97436	MTBC_02902___101595	MTBC_02901___105753	MTBC_02882___109880	MTBC_02880___114024	MTBC_02881___118147	MTBC_02908___122303	MTBC_02881___126426	MTBC_02876___130559	MTBC_02882___134694	MTBC_02977___138934	MTBC_02889___143098	MTBC_02884___147240
group_9322		Rv2873_mpt83	199	199	1	1	2001				191	698	659	MTBC_03003	MTBC_02991___2992	MTBC_03007___7119	MTBC_03453___11694	MTBC_03503___16492	MTBC_02996___20834	MTBC_02976___24935	MTBC_03062___29049	MTBC_03009___33158	MTBC_02987___37240	MTBC_03030___41388	MTBC_02989___45505	MTBC_03015___49633	MTBC_03012___53781	MTBC_03002___57915	MTBC_03001___62046	MTBC_02926___66087	MTBC_03881___71166	MTBC_03078___75710	MTBC_02996___79845	MTBC_03855___84803	MTBC_03066___89307	MTBC_02993___93431	MTBC_03015___97564	MTBC_03027___101722	MTBC_03018___105871	MTBC_03006___110006	MTBC_03006___114152	MTBC_03004___118272	MTBC_03029___122426	MTBC_03004___126551	MTBC_02997___130682	MTBC_03003___134817	MTBC_03104___139063	MTBC_03012___143223	MTBC_03011___147369
group_9324		Rv2890c_rpsB	199	199	1	1	2041				503	872	860	MTBC_03021	MTBC_03009___3010	MTBC_03025___7137	MTBC_03472___11713	MTBC_03521___16510	MTBC_03015___20853	MTBC_02994___24953	MTBC_03078___29065	MTBC_03035___33184	MTBC_03004___37257	MTBC_03051___41409	MTBC_03007___45523	MTBC_03033___49651	MTBC_03030___53799	MTBC_03020___57933	MTBC_03019___62064	MTBC_02944___66105	MTBC_03902___71187	MTBC_03096___75728	MTBC_03014___79863	MTBC_03875___84823	MTBC_03084___89325	MTBC_03013___93451	MTBC_03033___97582	MTBC_03045___101740	MTBC_03036___105889	MTBC_03024___110024	MTBC_03026___114172	MTBC_03022___118290	MTBC_03047___122444	MTBC_03022___126569	MTBC_03015___130700	MTBC_03021___134835	MTBC_03122___139081	MTBC_03030___143241	MTBC_03029___147387
group_9328		Rv2936_drrA	199	199	1	1	2221				281	995	986	MTBC_03068	MTBC_03057___3058	MTBC_03073___7185	MTBC_03536___11777	MTBC_03580___16569	MTBC_03063___20901	MTBC_03041___25000	MTBC_03125___29112	MTBC_03082___33231	MTBC_03051___37304	MTBC_03098___41456	MTBC_03056___45572	MTBC_03080___49698	MTBC_03077___53846	MTBC_03067___57980	MTBC_03066___62111	MTBC_02993___66154	MTBC_03977___71262	MTBC_03144___75776	MTBC_03061___79910	MTBC_03945___84893	MTBC_03135___89376	MTBC_03061___93499	MTBC_03080___97629	MTBC_03092___101787	MTBC_03083___105936	MTBC_03072___110072	MTBC_03074___114220	MTBC_03069___118337	MTBC_03094___122491	MTBC_03069___126616	MTBC_03062___130747	MTBC_03068___134882	MTBC_03170___139129	MTBC_03077___143288	MTBC_03076___147434
group_9334		Rv2982c_gpdA2	199	199	1	1	1805				248	1070	998	MTBC_03114	MTBC_03103___3104	MTBC_03120___7232	MTBC_03590___11831	MTBC_03643___16632	MTBC_03110___20948	MTBC_03087___25046	MTBC_03173___29160	MTBC_03124___33273	MTBC_03098___37351	MTBC_03142___41500	MTBC_03103___45619	MTBC_03129___49747	MTBC_03126___53895	MTBC_03117___58030	MTBC_03114___62159	MTBC_03043___66204	MTBC_04045___71330	MTBC_03192___75824	MTBC_03110___79959	MTBC_04012___84960	MTBC_03182___89423	MTBC_03111___93549	MTBC_03130___97679	MTBC_03142___101837	MTBC_03131___105984	MTBC_03122___110122	MTBC_03125___114271	MTBC_03118___118386	MTBC_03145___122542	MTBC_03118___126665	MTBC_03111___130796	MTBC_03117___134931	MTBC_03221___139180	MTBC_03125___143336	MTBC_03127___147485
group_9338		Rv3015c_Rv3015c	199	199	1	1	1577				500	1013	1003	MTBC_03151	MTBC_03140___3141	MTBC_03157___7269	MTBC_03630___11871	MTBC_03683___16672	MTBC_03147___20985	MTBC_03124___25083	MTBC_03210___29197	MTBC_03161___33310	MTBC_03135___37388	MTBC_03181___41539	MTBC_03139___45655	MTBC_03166___49784	MTBC_03163___53932	MTBC_03154___58067	MTBC_03151___62196	MTBC_03080___66241	MTBC_04091___71376	MTBC_03231___75863	MTBC_03148___79997	MTBC_04061___85009	MTBC_03221___89462	MTBC_03148___93586	MTBC_03167___97716	MTBC_03179___101874	MTBC_03168___106021	MTBC_03159___110159	MTBC_03162___114308	MTBC_03155___118423	MTBC_03182___122579	MTBC_03155___126702	MTBC_03148___130833	MTBC_03154___134968	MTBC_03258___139217	MTBC_03162___143373	MTBC_03164___147522
group_9341		Rv3034c_Rv3034c	199	199	1	1	1423				491	1058	901	MTBC_03177	MTBC_03162___3163	MTBC_03179___7291	MTBC_03653___11894	MTBC_03708___16697	MTBC_03164___21002	MTBC_03144___25103	MTBC_03225___29212	MTBC_03178___33327	MTBC_03158___37411	MTBC_03207___41565	MTBC_03163___45679	MTBC_03188___49806	MTBC_03188___53957	MTBC_03179___58092	MTBC_03173___62218	MTBC_03102___66263	MTBC_04118___71403	MTBC_03253___75885	MTBC_03170___80019	MTBC_04086___85034	MTBC_03243___89484	MTBC_03166___93604	MTBC_03189___97738	MTBC_03204___101899	MTBC_03186___106039	MTBC_03184___110184	MTBC_03180___114326	MTBC_03180___118448	MTBC_03205___122602	MTBC_03180___126727	MTBC_03173___130858	MTBC_03176___134990	MTBC_03283___139242	MTBC_03187___143398	MTBC_03186___147544
group_9342		Rv3046c_Rv3046c	199	199	1	1	1398				176	374	370	MTBC_03189	MTBC_03174___3175	MTBC_03191___7303	MTBC_03666___11907	MTBC_03720___16709	MTBC_03176___21014	MTBC_03156___25115	MTBC_03238___29225	MTBC_03190___33339	MTBC_03170___37423	MTBC_03219___41577	MTBC_03175___45691	MTBC_03200___49818	MTBC_03200___53969	MTBC_03191___58104	MTBC_03185___62230	MTBC_03114___66275	MTBC_04134___71419	MTBC_03265___75897	MTBC_03182___80031	MTBC_04103___85051	MTBC_03256___89497	MTBC_03178___93616	MTBC_03201___97750	MTBC_03216___101911	MTBC_03198___106051	MTBC_03196___110196	MTBC_03192___114338	MTBC_03192___118460	MTBC_03217___122614	MTBC_03192___126739	MTBC_03185___130870	MTBC_03188___135002	MTBC_03295___139254	MTBC_03199___143410	MTBC_03198___147556
group_9343		Rv3055_Rv3055	199	199	1	1	1372				260	830	611	MTBC_03198	MTBC_03183___3184	MTBC_03200___7312	MTBC_03677___11918	MTBC_03730___16719	MTBC_03185___21023	MTBC_03165___25124	MTBC_03247___29234	MTBC_03198___33347	MTBC_03193___37446	MTBC_03228___41586	MTBC_03184___45700	MTBC_03209___49827	MTBC_03209___53978	MTBC_03200___58113	MTBC_03194___62239	MTBC_03123___66284	MTBC_04145___71430	MTBC_03274___75906	MTBC_03191___80040	MTBC_04113___85061	MTBC_03265___89506	MTBC_03187___93625	MTBC_03210___97759	MTBC_03225___101920	MTBC_03207___106060	MTBC_03205___110205	MTBC_03201___114347	MTBC_03201___118469	MTBC_03226___122623	MTBC_03201___126748	MTBC_03194___130879	MTBC_03197___135011	MTBC_03304___139263	MTBC_03208___143419	MTBC_03207___147565
group_9348		Rv3086_adhD	199	199	1	1	11991				329	1106	1095	MTBC_03230	MTBC_03215___3216	MTBC_03232___7344	MTBC_03717___11958	MTBC_03772___16761	MTBC_03217___21055	MTBC_03197___25156	MTBC_03281___29268	MTBC_03231___33380	MTBC_03228___37481	MTBC_03260___41618	MTBC_03216___45732	MTBC_03241___49859	MTBC_03242___54011	MTBC_03233___58146	MTBC_03226___62271	MTBC_03156___66317	MTBC_04183___71468	MTBC_03307___75939	MTBC_03224___80073	MTBC_04157___85105	MTBC_03300___89541	MTBC_03219___93657	MTBC_03242___97791	MTBC_03258___101953	MTBC_03239___106092	MTBC_03238___110238	MTBC_03233___114379	MTBC_03234___118502	MTBC_03259___122656	MTBC_03234___126781	MTBC_03227___130912	MTBC_03229___135043	MTBC_03337___139296	MTBC_03241___143452	MTBC_03239___147597
group_9349		Rv3096_Rv3096	199	199	1	1	12028				608	1139	1134	MTBC_03241	MTBC_03226___3227	MTBC_03243___7355	MTBC_03730___11971	MTBC_03785___16774	MTBC_03227___21065	MTBC_03207___25166	MTBC_03291___29278	MTBC_03242___33391	MTBC_03239___37492	MTBC_03271___41629	MTBC_03227___45743	MTBC_03252___49870	MTBC_03253___54022	MTBC_03244___58157	MTBC_03237___62282	MTBC_03167___66328	MTBC_04197___71482	MTBC_03319___75951	MTBC_03235___80084	MTBC_04175___85123	MTBC_03311___89552	MTBC_03230___93668	MTBC_03253___97802	MTBC_03269___101964	MTBC_03250___106103	MTBC_03249___110249	MTBC_03244___114390	MTBC_03245___118513	MTBC_03270___122667	MTBC_03245___126792	MTBC_03238___130923	MTBC_03240___135054	MTBC_03348___139307	MTBC_03252___143463	MTBC_03250___147608
group_9367		Rv3266c_rmlD	199	199	1	1	5562				290	914	908	MTBC_03429	MTBC_03417___3418	MTBC_03432___7544	MTBC_03944___12185	MTBC_04010___16999	MTBC_03415___21253	MTBC_03386___25345	MTBC_03486___29473	MTBC_03423___33572	MTBC_03414___37667	MTBC_03472___41830	MTBC_03411___45927	MTBC_03445___50063	MTBC_03444___54213	MTBC_03437___58350	MTBC_03425___62470	MTBC_00631___63788	MTBC_04433___71718	MTBC_03510___76142	MTBC_03418___80267	MTBC_04399___85347	MTBC_03499___89740	MTBC_03416___93854	MTBC_03442___97991	MTBC_03461___102156	MTBC_03436___106289	MTBC_03443___110443	MTBC_03433___114579	MTBC_03436___118704	MTBC_03461___122858	MTBC_03436___126983	MTBC_03430___131115	MTBC_03432___135246	MTBC_03544___139503	MTBC_03442___143653	MTBC_03445___147803
group_9370		Rv3295_Rv3295	199	199	1	1	7589				257	767	672	MTBC_03458	MTBC_03446___3447	MTBC_03461___7573	MTBC_03976___12217	MTBC_04045___17034	MTBC_03444___21282	MTBC_03415___25374	MTBC_03518___29505	MTBC_03456___33605	MTBC_03447___37700	MTBC_03504___41862	MTBC_03440___45956	MTBC_03474___50092	MTBC_03473___54242	MTBC_03466___58379	MTBC_03454___62499	MTBC_00602___63759	MTBC_04475___71760	MTBC_03539___76171	MTBC_03447___80296	MTBC_04440___85388	MTBC_03528___89769	MTBC_03445___93883	MTBC_03471___98020	MTBC_03490___102185	MTBC_03465___106318	MTBC_03472___110472	MTBC_03462___114608	MTBC_03465___118733	MTBC_03491___122888	MTBC_03465___127012	MTBC_03459___131144	MTBC_03461___135275	MTBC_03573___139532	MTBC_03471___143682	MTBC_03474___147832
group_9390		Rv3399_Rv3399	199	199	1	1	16851				695	974	919	MTBC_03575	MTBC_03563___3564	MTBC_03578___7690	MTBC_04109___12350	MTBC_04201___17190	MTBC_03560___21398	MTBC_03529___25488	MTBC_03618___29605	MTBC_03563___33712	MTBC_03560___37813	MTBC_03604___41962	MTBC_03556___46072	MTBC_03597___50215	MTBC_03595___54364	MTBC_03577___58490	MTBC_03571___62616	MTBC_00491___63648	MTBC_04623___71908	MTBC_03658___76290	MTBC_03555___80404	MTBC_04593___85541	MTBC_03639___89881	MTBC_03559___93997	MTBC_03595___98144	MTBC_03611___102306	MTBC_03589___106442	MTBC_03598___110598	MTBC_03572___114719	MTBC_03583___118851	MTBC_03603___123000	MTBC_03588___127135	MTBC_03581___131267	MTBC_03586___135400	MTBC_03694___139653	MTBC_03593___143805	MTBC_03594___147952
group_9394		Rv3434c_Rv3434c	199	199	1	1	7164				254	698	628	MTBC_03620	MTBC_03608___3609	MTBC_03623___7735	MTBC_04153___12394	MTBC_04246___17235	MTBC_03601___21439	MTBC_03570___25529	MTBC_03668___29655	MTBC_03608___33757	MTBC_03602___37855	MTBC_03646___42004	MTBC_03597___46113	MTBC_03636___50254	MTBC_03628___54397	MTBC_03617___58530	MTBC_03610___62655	MTBC_00458___63615	MTBC_04673___71958	MTBC_03700___76332	MTBC_03594___80443	MTBC_04645___85593	MTBC_03678___89920	MTBC_03598___94036	MTBC_03628___98177	MTBC_03647___102342	MTBC_03627___106480	MTBC_03631___110631	MTBC_03612___114759	MTBC_03616___118884	MTBC_03636___123033	MTBC_03621___127168	MTBC_03614___131300	MTBC_03625___135439	MTBC_03728___139687	MTBC_03632___143844	MTBC_03634___147992
group_9395		Rv3473c_bpoA	199	199	1	1	8475				641	902	854	MTBC_03657	MTBC_03644___3645	MTBC_03659___7771	MTBC_04194___12435	MTBC_04290___17279	MTBC_03651___21489	MTBC_03606___25565	MTBC_03705___29692	MTBC_03644___33793	MTBC_03638___37891	MTBC_03685___42043	MTBC_03633___46149	MTBC_03673___50291	MTBC_03665___54434	MTBC_03654___58567	MTBC_03647___62692	MTBC_00421___63578	MTBC_04722___72007	MTBC_03736___76368	MTBC_03630___80479	MTBC_04688___85636	MTBC_03714___89956	MTBC_03636___94074	MTBC_03665___98214	MTBC_03684___102379	MTBC_03663___106516	MTBC_03668___110668	MTBC_03650___114797	MTBC_03653___118921	MTBC_03673___123070	MTBC_03658___127205	MTBC_03651___131337	MTBC_03662___135476	MTBC_03765___139724	MTBC_03669___143881	MTBC_03671___148029
group_9399		Rv3521_Rv3521	199	199	1	1	8259				638	1004	998	MTBC_03702	MTBC_03688___3690	MTBC_03707___7819	MTBC_04261___12502	MTBC_04352___17341	MTBC_03695___21534	MTBC_03652___25612	MTBC_03756___29743	MTBC_03689___33838	MTBC_03685___37939	MTBC_03734___42093	MTBC_03681___46198	MTBC_03726___50344	MTBC_03719___54488	MTBC_03705___58618	MTBC_03700___62745	MTBC_00374___63531	MTBC_04786___72071	MTBC_03790___76424	MTBC_03677___80527	MTBC_04750___85699	MTBC_03761___90004	MTBC_03687___94125	MTBC_03722___98271	MTBC_03730___102425	MTBC_03720___106574	MTBC_03722___110722	MTBC_03695___114842	MTBC_03706___118974	MTBC_03727___123124	MTBC_03713___127260	MTBC_03702___131388	MTBC_03716___135530	MTBC_03812___139771	MTBC_03723___143935	MTBC_03716___148074
group_9410		Rv3678c_Rv3678c	199	199	1	1	4417				314	479	453	MTBC_03856	MTBC_03842___3844	MTBC_03861___7973	MTBC_04437___12678	MTBC_04539___17528	MTBC_03851___21690	MTBC_03801___25761	MTBC_03912___29899	MTBC_03846___33995	MTBC_03838___38092	MTBC_03904___42263	MTBC_03835___46352	MTBC_03883___50501	MTBC_03876___54645	MTBC_03862___58775	MTBC_03855___62900	MTBC_00218___63375	MTBC_04990___72275	MTBC_03945___76579	MTBC_03832___80682	MTBC_04946___85895	MTBC_03921___90164	MTBC_03842___94280	MTBC_03878___98427	MTBC_03888___102583	MTBC_03878___106732	MTBC_03879___110879	MTBC_03850___114997	MTBC_03862___119130	MTBC_03882___123279	MTBC_03870___127417	MTBC_03859___131545	MTBC_03873___135687	MTBC_03972___139931	MTBC_03879___144091	MTBC_03874___148232
group_9412		Rv3695_Rv3695	199	199	1	1	16622				452	1088	926	MTBC_03875	MTBC_03861___3863	MTBC_03880___7992	MTBC_04458___12699	MTBC_04564___17553	MTBC_03870___21709	MTBC_03820___25780	MTBC_03931___29918	MTBC_03865___34014	MTBC_03857___38111	MTBC_03924___42283	MTBC_03854___46371	MTBC_03902___50520	MTBC_03895___54664	MTBC_03881___58794	MTBC_03874___62919	MTBC_00199___63356	MTBC_05019___72304	MTBC_03964___76598	MTBC_03851___80701	MTBC_04969___85918	MTBC_03940___90183	MTBC_03861___94299	MTBC_03897___98446	MTBC_03907___102602	MTBC_03897___106751	MTBC_03898___110898	MTBC_03869___115016	MTBC_03881___119149	MTBC_03901___123298	MTBC_03889___127436	MTBC_03878___131564	MTBC_03892___135706	MTBC_03992___139951	MTBC_03898___144110	MTBC_03893___148251
group_9429		Rv0020c_fhaA	199	199	1	1	13366				170	1583	1536	MTBC_00028	MTBC_00027___27	MTBC_00028___4139	MTBC_00026___8264	MTBC_00028___13014	MTBC_00026___17863	MTBC_00055___22012	MTBC_00039___26024	MTBC_00025___30172	MTBC_00027___34279	MTBC_00024___38380	MTBC_00028___42543	MTBC_00025___46641	MTBC_00027___50794	MTBC_00027___54938	MTBC_00025___59066	MTBC_04047___67208	MTBC_00028___67310	MTBC_00025___72655	MTBC_00025___76872	MTBC_00025___80971	MTBC_00026___86265	MTBC_00025___90460	MTBC_00025___94572	MTBC_00027___98720	MTBC_00024___102876	MTBC_00027___107025	MTBC_00025___111169	MTBC_00027___115293	MTBC_00027___119422	MTBC_00027___123572	MTBC_00027___127710	MTBC_00024___131836	MTBC_00028___135985	MTBC_00027___140236	MTBC_00025___144381
group_9443		Rv2425c_Rv2425c	199	199	1	1	17727				644	1487	1435	MTBC_02558	MTBC_02543___2543	MTBC_02560___6671	MTBC_02931___11169	MTBC_02977___15963	MTBC_02548___20385	MTBC_02535___24492	MTBC_02609___28594	MTBC_02563___32711	MTBC_02551___36803	MTBC_02589___40945	MTBC_02544___45059	MTBC_02560___49176	MTBC_02559___53326	MTBC_02548___57459	MTBC_02553___61594	MTBC_02472___65630	MTBC_03319___70601	MTBC_02612___75242	MTBC_02544___79391	MTBC_03261___84207	MTBC_02605___88844	MTBC_02540___92975	MTBC_02557___97104	MTBC_02566___101259	MTBC_02570___105422	MTBC_02553___109551	MTBC_02545___113689	MTBC_02552___117818	MTBC_02574___121969	MTBC_02549___126094	MTBC_02547___130230	MTBC_02553___134365	MTBC_02625___138582	MTBC_02561___142770	MTBC_02552___146908
group_9454		Rv3806c_ubiA	199	199	1	1	17636				413	911	902	MTBC_03997	MTBC_03985___3987	MTBC_04002___8114	MTBC_04593___12834	MTBC_04704___17693	MTBC_03992___21831	MTBC_03937___25897	MTBC_04043___30030	MTBC_03983___34132	MTBC_03978___38232	MTBC_04037___42396	MTBC_03976___46493	MTBC_04023___50641	MTBC_04017___54786	MTBC_04003___58916	MTBC_03988___63033	MTBC_00077___63234	MTBC_05180___72465	MTBC_04089___76723	MTBC_03971___80821	MTBC_05140___86089	MTBC_04066___90309	MTBC_03984___94422	MTBC_04019___98568	MTBC_04029___102724	MTBC_04019___106873	MTBC_04020___111020	MTBC_03991___115138	MTBC_04003___119271	MTBC_04023___123420	MTBC_04012___127559	MTBC_04001___131687	MTBC_04014___135828	MTBC_04118___140077	MTBC_04020___144232	MTBC_04015___148373
group_9475		Rv1611_trpC	199	199	1	1	11415				548	848	815	MTBC_01696	MTBC_01694___1694	MTBC_01700___5811	MTBC_01948___10186	MTBC_01981___14967	MTBC_01692___19529	MTBC_01704___23661	MTBC_01747___27732	MTBC_01687___31835	MTBC_01672___35924	MTBC_01722___40078	MTBC_01680___44195	MTBC_01710___48326	MTBC_01699___52466	MTBC_01695___56606	MTBC_01697___60738	MTBC_01598___64756	MTBC_02204___69486	MTBC_01738___74368	MTBC_01700___78547	MTBC_02170___83116	MTBC_01736___87975	MTBC_01698___92133	MTBC_01706___96253	MTBC_01701___100394	MTBC_01712___104564	MTBC_01692___108690	MTBC_01697___112841	MTBC_01693___116959	MTBC_01707___121102	MTBC_01692___125237	MTBC_01689___129372	MTBC_01708___133520	MTBC_01734___137691	MTBC_01713___141922	MTBC_01704___146060
group_9480		Rv0316_Rv0316	199	199	1	1	3261				227	623	606	MTBC_00336	MTBC_00335___335	MTBC_00338___4449	MTBC_00394___8632	MTBC_00399___13385	MTBC_00337___18174	MTBC_00358___22315	MTBC_00354___26339	MTBC_00330___30477	MTBC_00335___34587	MTBC_00329___38685	MTBC_00335___42850	MTBC_00340___46956	MTBC_00340___51107	MTBC_00339___55250	MTBC_00335___59376	MTBC_03736___66897	MTBC_00453___67735	MTBC_00346___72976	MTBC_00340___77187	MTBC_00447___81393	MTBC_00347___86586	MTBC_00337___90772	MTBC_00339___94886	MTBC_00341___99034	MTBC_00336___103188	MTBC_00337___107335	MTBC_00341___111485	MTBC_00341___115607	MTBC_00344___119739	MTBC_00337___123882	MTBC_00339___128022	MTBC_00340___132152	MTBC_00350___136307	MTBC_00342___140551	MTBC_00340___144696
group_9529		Rv0146_Rv0146	199	199	1	1	17367				614	1004	928	MTBC_00160	MTBC_00159___159	MTBC_00161___4272	MTBC_00185___8423	MTBC_00189___13175	MTBC_00160___17997	MTBC_00181___22138	MTBC_00173___26158	MTBC_00157___30304	MTBC_00163___34415	MTBC_00155___38511	MTBC_00160___42675	MTBC_00160___46776	MTBC_00162___50929	MTBC_00160___55071	MTBC_00157___59198	MTBC_03913___67074	MTBC_00216___67498	MTBC_00162___72792	MTBC_00162___77009	MTBC_00201___81147	MTBC_00163___86402	MTBC_00158___90593	MTBC_00159___94706	MTBC_00163___98856	MTBC_00159___103011	MTBC_00161___107159	MTBC_00160___111304	MTBC_00161___115427	MTBC_00163___119558	MTBC_00160___123705	MTBC_00160___127843	MTBC_00158___131970	MTBC_00164___136121	MTBC_00162___140371	MTBC_00159___144515
group_9536		Rv1276c_Rv1276c	199	199	1	1	4238				311	653	504	MTBC_01358	MTBC_01353___1353	MTBC_01356___5467	MTBC_01558___9796	MTBC_01570___14556	MTBC_01356___19193	MTBC_01375___23332	MTBC_01396___27381	MTBC_01346___31493	MTBC_01328___35580	MTBC_01379___39735	MTBC_01343___43858	MTBC_01367___47983	MTBC_01354___52121	MTBC_01354___56265	MTBC_01355___60396	MTBC_01264___64421	MTBC_01757___69039	MTBC_01382___74012	MTBC_01351___78198	MTBC_01722___82668	MTBC_01377___87616	MTBC_01359___91794	MTBC_01364___95911	MTBC_01359___100052	MTBC_01364___104216	MTBC_01354___108352	MTBC_01358___112502	MTBC_01355___116621	MTBC_01364___120759	MTBC_01354___124899	MTBC_01350___129033	MTBC_01364___133176	MTBC_01385___137342	MTBC_01362___141571	MTBC_01365___145721
group_9559		Rv0047c_Rv0047c	199	199	1	1	13304				293	611	541	MTBC_00056	MTBC_00055___55	MTBC_00057___4168	MTBC_00057___8295	MTBC_00057___13043	MTBC_00055___17892	MTBC_00077___22034	MTBC_00067___26052	MTBC_00053___30200	MTBC_00055___34307	MTBC_00051___38407	MTBC_00056___42571	MTBC_00053___46669	MTBC_00056___50823	MTBC_00056___54967	MTBC_00053___59094	MTBC_04019___67180	MTBC_00063___67345	MTBC_00053___72683	MTBC_00053___76900	MTBC_00060___81006	MTBC_00054___86293	MTBC_00053___90488	MTBC_00053___94600	MTBC_00059___98752	MTBC_00053___102905	MTBC_00056___107054	MTBC_00053___111197	MTBC_00056___115322	MTBC_00056___119451	MTBC_00056___123601	MTBC_00056___127739	MTBC_00052___131864	MTBC_00057___136014	MTBC_00057___140266	MTBC_00053___144409
group_9560		Rv0056_rplI	199	199	1	1	13282				161	458	452	MTBC_00065	MTBC_00064___64	MTBC_00066___4177	MTBC_00069___8307	MTBC_00068___13054	MTBC_00064___17901	MTBC_00086___22043	MTBC_00076___26061	MTBC_00062___30209	MTBC_00064___34316	MTBC_00060___38416	MTBC_00065___42580	MTBC_00062___46678	MTBC_00065___50832	MTBC_00065___54976	MTBC_00062___59103	MTBC_04010___67171	MTBC_00075___67357	MTBC_00062___72692	MTBC_00062___76909	MTBC_00069___81015	MTBC_00063___86302	MTBC_00062___90497	MTBC_00062___94609	MTBC_00068___98761	MTBC_00062___102914	MTBC_00065___107063	MTBC_00062___111206	MTBC_00065___115331	MTBC_00065___119460	MTBC_00065___123610	MTBC_00065___127748	MTBC_00061___131873	MTBC_00066___136023	MTBC_00066___140275	MTBC_00062___144418
group_9563		Rv0066c_icd2	199	199	1	1	13243				1487	2237	2230	MTBC_00078	MTBC_00077___77	MTBC_00079___4190	MTBC_00084___8322	MTBC_00086___13072	MTBC_00076___17913	MTBC_00098___22055	MTBC_00090___26075	MTBC_00075___30222	MTBC_00079___34331	MTBC_00074___38430	MTBC_00078___42593	MTBC_00074___46690	MTBC_00077___50844	MTBC_00077___54988	MTBC_00074___59115	MTBC_03998___67159	MTBC_00089___67371	MTBC_00075___72705	MTBC_00075___76922	MTBC_00086___81032	MTBC_00076___86315	MTBC_00074___90509	MTBC_00074___94621	MTBC_00080___98773	MTBC_00074___102926	MTBC_00077___107075	MTBC_00074___111218	MTBC_00077___115343	MTBC_00077___119472	MTBC_00077___123622	MTBC_00077___127760	MTBC_00073___131885	MTBC_00079___136036	MTBC_00078___140287	MTBC_00074___144430
group_9564		Rv0067c_Rv0067c	199	199	1	1	13238				341	569	566	MTBC_00079	MTBC_00078___78	MTBC_00080___4191	MTBC_00085___8323	MTBC_00087___13073	MTBC_00077___17914	MTBC_00099___22056	MTBC_00092___26077	MTBC_00076___30223	MTBC_00080___34332	MTBC_00075___38431	MTBC_00079___42594	MTBC_00075___46691	MTBC_00078___50845	MTBC_00078___54989	MTBC_00075___59116	MTBC_03997___67158	MTBC_00090___67372	MTBC_00076___72706	MTBC_00076___76923	MTBC_00087___81033	MTBC_00077___86316	MTBC_00075___90510	MTBC_00075___94622	MTBC_00081___98774	MTBC_00075___102927	MTBC_00078___107076	MTBC_00075___111219	MTBC_00078___115344	MTBC_00078___119473	MTBC_00078___123623	MTBC_00078___127761	MTBC_00074___131886	MTBC_00080___136037	MTBC_00079___140288	MTBC_00075___144431
group_9565		Rv0076c_Rv0076c	199	199	1	1	13210				164	389	385	MTBC_00085	MTBC_00084___84	MTBC_00086___4197	MTBC_00096___8334	MTBC_00100___13086	MTBC_00086___17923	MTBC_00108___22065	MTBC_00101___26086	MTBC_00085___30232	MTBC_00089___34341	MTBC_00084___38440	MTBC_00085___42600	MTBC_00084___46700	MTBC_00087___50854	MTBC_00087___54998	MTBC_00084___59125	MTBC_03988___67149	MTBC_00103___67385	MTBC_00085___72715	MTBC_00086___76933	MTBC_00096___81042	MTBC_00088___86327	MTBC_00084___90519	MTBC_00084___94631	MTBC_00090___98783	MTBC_00084___102936	MTBC_00087___107085	MTBC_00084___111228	MTBC_00087___115353	MTBC_00087___119482	MTBC_00087___123632	MTBC_00087___127770	MTBC_00083___131895	MTBC_00089___136046	MTBC_00088___140297	MTBC_00084___144440
group_9566		Rv0081_Rv0081	199	199	1	1	13199				230	419	343	MTBC_00092	MTBC_00091___91	MTBC_00093___4204	MTBC_00105___8343	MTBC_00108___13094	MTBC_00093___17930	MTBC_00115___22072	MTBC_00107___26092	MTBC_00092___30239	MTBC_00096___34348	MTBC_00091___38447	MTBC_00092___42607	MTBC_00091___46707	MTBC_00094___50861	MTBC_00094___55005	MTBC_00091___59132	MTBC_03981___67142	MTBC_00111___67393	MTBC_00092___72722	MTBC_00093___76940	MTBC_00104___81050	MTBC_00095___86334	MTBC_00091___90526	MTBC_00091___94638	MTBC_00097___98790	MTBC_00091___102943	MTBC_00094___107092	MTBC_00091___111235	MTBC_00094___115360	MTBC_00094___119489	MTBC_00094___123639	MTBC_00094___127777	MTBC_00090___131902	MTBC_00096___136053	MTBC_00095___140304	MTBC_00091___144447
group_9581		Rv0173_lprK	199	199	1	1	14051				632	1172	1166	MTBC_00189	MTBC_00188___188	MTBC_00190___4301	MTBC_00217___8455	MTBC_00220___13206	MTBC_00189___18026	MTBC_00210___22167	MTBC_00201___26186	MTBC_00185___30332	MTBC_00191___34443	MTBC_00183___38539	MTBC_00190___42705	MTBC_00190___46806	MTBC_00190___50957	MTBC_00189___55100	MTBC_00186___59227	MTBC_03884___67045	MTBC_00251___67533	MTBC_00192___72822	MTBC_00191___77038	MTBC_00237___81183	MTBC_00192___86431	MTBC_00187___90622	MTBC_00188___94735	MTBC_00191___98884	MTBC_00188___103040	MTBC_00189___107187	MTBC_00189___111333	MTBC_00190___115456	MTBC_00191___119586	MTBC_00188___123733	MTBC_00188___127871	MTBC_00188___132000	MTBC_00193___136150	MTBC_00192___140401	MTBC_00189___144545
group_9602		Rv0445c_sigK	199	199	1	1	3929				377	611	562	MTBC_00466	MTBC_00464___464	MTBC_00468___4579	MTBC_00548___8786	MTBC_00552___13538	MTBC_00471___18308	MTBC_00490___22447	MTBC_00473___26458	MTBC_00456___30603	MTBC_00462___34714	MTBC_00463___38819	MTBC_00465___42980	MTBC_00471___47087	MTBC_00469___51236	MTBC_00471___55382	MTBC_00465___59506	MTBC_03608___66769	MTBC_00637___67919	MTBC_00478___73108	MTBC_00469___77316	MTBC_00624___81570	MTBC_00479___86718	MTBC_00469___90904	MTBC_00467___95014	MTBC_00470___99163	MTBC_00469___103321	MTBC_00467___107465	MTBC_00472___111616	MTBC_00469___115735	MTBC_00472___119867	MTBC_00465___124010	MTBC_00467___128150	MTBC_00470___132282	MTBC_00483___136440	MTBC_00472___140681	MTBC_00471___144827
group_9606		Rv0452_Rv0452	199	199	1	1	3898				410	761	758	MTBC_00473	MTBC_00471___471	MTBC_00475___4586	MTBC_00556___8794	MTBC_00561___13547	MTBC_00478___18315	MTBC_00497___22454	MTBC_00480___26465	MTBC_00463___30610	MTBC_00469___34721	MTBC_00470___38826	MTBC_00472___42987	MTBC_00478___47094	MTBC_00476___51243	MTBC_00478___55389	MTBC_00472___59513	MTBC_03601___66762	MTBC_00647___67929	MTBC_00485___73115	MTBC_00476___77323	MTBC_00632___81578	MTBC_00486___86725	MTBC_00476___90911	MTBC_00474___95021	MTBC_00477___99170	MTBC_00476___103328	MTBC_00474___107472	MTBC_00479___111623	MTBC_00476___115742	MTBC_00479___119874	MTBC_00472___124017	MTBC_00474___128157	MTBC_00477___132289	MTBC_00490___136447	MTBC_00479___140688	MTBC_00478___144834
group_9623		Rv0556_Rv0556	199	199	1	1	3600				413	515	513	MTBC_00584	MTBC_00582___582	MTBC_00585___4696	MTBC_00678___8916	MTBC_00683___13669	MTBC_00591___18428	MTBC_00609___22566	MTBC_00595___26580	MTBC_00575___30722	MTBC_00581___34833	MTBC_00587___38943	MTBC_00583___43098	MTBC_00589___47205	MTBC_00587___51354	MTBC_00589___55500	MTBC_00583___59624	MTBC_03490___66651	MTBC_00783___68065	MTBC_00599___73229	MTBC_00588___77435	MTBC_00770___81716	MTBC_00600___86839	MTBC_00587___91022	MTBC_00585___95132	MTBC_00587___99280	MTBC_00587___103439	MTBC_00585___107583	MTBC_00589___111733	MTBC_00587___115853	MTBC_00590___119985	MTBC_00583___124128	MTBC_00585___128268	MTBC_00588___132400	MTBC_00603___136560	MTBC_00590___140799	MTBC_00588___144944
group_9632		Rv0633c_Rv0633c	199	199	1	1	7328				374	860	856	MTBC_00665	MTBC_00664___664	MTBC_00667___4778	MTBC_00769___9007	MTBC_00773___13759	MTBC_00674___18511	MTBC_00692___22649	MTBC_00673___26658	MTBC_00653___30800	MTBC_00656___34908	MTBC_00683___39039	MTBC_00665___43180	MTBC_00676___47292	MTBC_00674___51441	MTBC_00672___55583	MTBC_00667___59708	MTBC_03407___66568	MTBC_00886___68168	MTBC_00681___73311	MTBC_00669___77516	MTBC_00881___81827	MTBC_00681___86920	MTBC_00670___91105	MTBC_00672___95219	MTBC_00673___99366	MTBC_00671___103523	MTBC_00670___107668	MTBC_00673___111817	MTBC_00670___115936	MTBC_00678___120073	MTBC_00666___124211	MTBC_00668___128351	MTBC_00671___132483	MTBC_00690___136647	MTBC_00673___140882	MTBC_00673___145029
group_9645		Rv0784_Rv0784	199	199	1	1	10064				686	770	686	MTBC_00827	MTBC_00825___825	MTBC_00828___4939	MTBC_00950___9188	MTBC_00962___13948	MTBC_00834___18671	MTBC_00854___22811	MTBC_00834___26819	MTBC_00807___30954	MTBC_00811___35063	MTBC_00853___39209	MTBC_00827___43342	MTBC_00841___47457	MTBC_00837___51604	MTBC_00836___55747	MTBC_00828___59869	MTBC_03245___66406	MTBC_01083___68365	MTBC_00846___73476	MTBC_00830___77677	MTBC_01069___82015	MTBC_00843___87082	MTBC_00834___91269	MTBC_00836___95383	MTBC_00837___99530	MTBC_00835___103687	MTBC_00834___107832	MTBC_00834___111978	MTBC_00834___116100	MTBC_00842___120237	MTBC_00831___124376	MTBC_00831___128514	MTBC_00835___132647	MTBC_00855___136812	MTBC_00836___141045	MTBC_00836___145192
group_9647		Rv0810c_Rv0810c	199	199	1	1	10116				164	257	182	MTBC_00856	MTBC_00853___853	MTBC_00857___4968	MTBC_00982___9220	MTBC_00996___13982	MTBC_00859___18696	MTBC_00881___22838	MTBC_00860___26845	MTBC_00836___30983	MTBC_00835___35087	MTBC_00877___39233	MTBC_00852___43367	MTBC_00867___47483	MTBC_00866___51633	MTBC_00865___55776	MTBC_00854___59895	MTBC_03219___66380	MTBC_01114___68396	MTBC_00874___73504	MTBC_00855___77702	MTBC_01100___82046	MTBC_00868___87107	MTBC_00862___91297	MTBC_00862___95409	MTBC_00866___99559	MTBC_00860___103712	MTBC_00861___107859	MTBC_00861___112005	MTBC_00861___116127	MTBC_00871___120266	MTBC_00860___124405	MTBC_00860___128543	MTBC_00861___132673	MTBC_00884___136841	MTBC_00865___141074	MTBC_00862___145218
group_9648		Rv0813c_Rv0813c	199	199	1	1	10119				518	704	679	MTBC_00859	MTBC_00856___856	MTBC_00860___4971	MTBC_00986___9224	MTBC_01000___13986	MTBC_00862___18699	MTBC_00884___22841	MTBC_00863___26848	MTBC_00839___30986	MTBC_00838___35090	MTBC_00880___39236	MTBC_00855___43370	MTBC_00870___47486	MTBC_00869___51636	MTBC_00868___55779	MTBC_00857___59898	MTBC_03216___66377	MTBC_01118___68400	MTBC_00877___73507	MTBC_00858___77705	MTBC_01105___82051	MTBC_00871___87110	MTBC_00865___91300	MTBC_00865___95412	MTBC_00869___99562	MTBC_00863___103715	MTBC_00864___107862	MTBC_00864___112008	MTBC_00864___116130	MTBC_00874___120269	MTBC_00863___124408	MTBC_00863___128546	MTBC_00864___132676	MTBC_00887___136844	MTBC_00868___141077	MTBC_00865___145221
group_9649		Rv0817c_Rv0817c	199	199	1	1	10125				227	863	807	MTBC_00864	MTBC_00861___861	MTBC_00865___4976	MTBC_00991___9229	MTBC_01006___13992	MTBC_00867___18704	MTBC_00889___22846	MTBC_00867___26852	MTBC_00844___30991	MTBC_00843___35095	MTBC_00884___39240	MTBC_00860___43375	MTBC_00875___47491	MTBC_00874___51641	MTBC_00873___55784	MTBC_00862___59903	MTBC_03211___66372	MTBC_01123___68405	MTBC_00882___73512	MTBC_00863___77710	MTBC_01110___82056	MTBC_00876___87115	MTBC_00870___91305	MTBC_00870___95417	MTBC_00874___99567	MTBC_00868___103720	MTBC_00869___107867	MTBC_00869___112013	MTBC_00869___116135	MTBC_00879___120274	MTBC_00868___124413	MTBC_00868___128551	MTBC_00869___132681	MTBC_00892___136849	MTBC_00873___141082	MTBC_00870___145226
group_9650		Rv0830_Rv0830	199	199	1	1	10152				266	905	900	MTBC_00876	MTBC_00873___873	MTBC_00877___4988	MTBC_01007___9245	MTBC_01018___14004	MTBC_00879___18716	MTBC_00901___22858	MTBC_00879___26864	MTBC_00857___31004	MTBC_00855___35107	MTBC_00896___39252	MTBC_00872___43387	MTBC_00887___47503	MTBC_00886___51653	MTBC_00885___55796	MTBC_00874___59915	MTBC_03199___66360	MTBC_01140___68422	MTBC_00894___73524	MTBC_00875___77722	MTBC_01122___82068	MTBC_00888___87127	MTBC_00882___91317	MTBC_00882___95429	MTBC_00886___99579	MTBC_00880___103732	MTBC_00881___107879	MTBC_00881___112025	MTBC_00881___116147	MTBC_00891___120286	MTBC_00880___124425	MTBC_00880___128563	MTBC_00881___132693	MTBC_00904___136861	MTBC_00885___141094	MTBC_00882___145238
group_9657		Rv0894_Rv0894	199	199	1	1	9282				605	1184	1125	MTBC_00947	MTBC_00943___943	MTBC_00948___5059	MTBC_01090___9328	MTBC_01103___14089	MTBC_00949___18786	MTBC_00971___22928	MTBC_00959___26944	MTBC_00927___31074	MTBC_00923___35175	MTBC_00976___39332	MTBC_00942___43457	MTBC_00960___47576	MTBC_00956___51723	MTBC_00951___55862	MTBC_00946___59987	MTBC_00861___64018	MTBC_01225___68507	MTBC_00972___73602	MTBC_00948___77795	MTBC_01212___82158	MTBC_00962___87201	MTBC_00953___91388	MTBC_00957___95504	MTBC_00958___99651	MTBC_00951___103803	MTBC_00955___107953	MTBC_00951___112095	MTBC_00951___116217	MTBC_00961___120356	MTBC_00950___124495	MTBC_00950___128633	MTBC_00954___132766	MTBC_00973___136930	MTBC_00956___141165	MTBC_00954___145310
group_9659		Rv0911_Rv0911	199	199	1	1	9241				398	773	768	MTBC_00965	MTBC_00961___961	MTBC_00966___5077	MTBC_01108___9346	MTBC_01125___14111	MTBC_00967___18804	MTBC_00989___22946	MTBC_00978___26963	MTBC_00949___31096	MTBC_00942___35194	MTBC_00996___39352	MTBC_00960___43475	MTBC_00978___47594	MTBC_00974___51741	MTBC_00969___55880	MTBC_00964___60005	MTBC_00879___64036	MTBC_01245___68527	MTBC_00990___73620	MTBC_00966___77813	MTBC_01234___82180	MTBC_00981___87220	MTBC_00971___91406	MTBC_00975___95522	MTBC_00976___99669	MTBC_00969___103821	MTBC_00973___107971	MTBC_00969___112113	MTBC_00969___116235	MTBC_00979___120374	MTBC_00968___124513	MTBC_00968___128651	MTBC_00972___132784	MTBC_00993___136950	MTBC_00974___141183	MTBC_00972___145328
group_9662		Rv0926c_Rv0926c	199	199	1	1	9170				629	1082	1069	MTBC_00983	MTBC_00979___979	MTBC_00984___5095	MTBC_01128___9366	MTBC_01146___14132	MTBC_00985___18822	MTBC_01007___22964	MTBC_01011___26996	MTBC_00967___31114	MTBC_00961___35213	MTBC_01011___39367	MTBC_00978___43493	MTBC_00996___47612	MTBC_00992___51759	MTBC_00987___55898	MTBC_00982___60023	MTBC_00897___64054	MTBC_01269___68551	MTBC_01008___73638	MTBC_00984___77831	MTBC_01256___82202	MTBC_01000___87239	MTBC_00989___91424	MTBC_00993___95540	MTBC_00994___99687	MTBC_00987___103839	MTBC_00991___107989	MTBC_00987___112131	MTBC_00987___116253	MTBC_00997___120392	MTBC_00986___124531	MTBC_00986___128669	MTBC_00990___132802	MTBC_01012___136969	MTBC_00992___141201	MTBC_00990___145346
group_9666		Rv1000c_Rv1000c	199	199	1	1	864				209	617	612	MTBC_01058	MTBC_01057___1057	MTBC_01060___5171	MTBC_01224___9462	MTBC_01228___14214	MTBC_01064___18901	MTBC_01084___23041	MTBC_01090___27075	MTBC_01046___31193	MTBC_01044___35296	MTBC_01093___39449	MTBC_01051___43566	MTBC_01073___47689	MTBC_01067___51834	MTBC_01062___55973	MTBC_01058___60099	MTBC_00972___64129	MTBC_01378___68660	MTBC_01085___73715	MTBC_01059___77906	MTBC_01356___82302	MTBC_01080___87319	MTBC_01064___91499	MTBC_01069___95616	MTBC_01070___99763	MTBC_01066___103918	MTBC_01066___108064	MTBC_01065___112209	MTBC_01064___116330	MTBC_01073___120468	MTBC_01063___124608	MTBC_01062___128745	MTBC_01067___132879	MTBC_01094___137051	MTBC_01067___141276	MTBC_01070___145426
group_9673		Rv1144_Rv1144	199	199	1	1	108				464	752	747	MTBC_01221	MTBC_01216___1216	MTBC_01220___5331	MTBC_01400___9638	MTBC_01407___14393	MTBC_01219___19056	MTBC_01235___23192	MTBC_01255___27240	MTBC_01211___31358	MTBC_01189___35441	MTBC_01239___39595	MTBC_01207___43722	MTBC_01230___47846	MTBC_01223___51990	MTBC_01217___56128	MTBC_01218___60259	MTBC_01127___64284	MTBC_01573___68855	MTBC_01243___73873	MTBC_01214___78061	MTBC_01554___82500	MTBC_01239___87478	MTBC_01222___91657	MTBC_01227___95774	MTBC_01228___99921	MTBC_01226___104078	MTBC_01223___108221	MTBC_01220___112364	MTBC_01223___116489	MTBC_01233___120628	MTBC_01223___124768	MTBC_01219___128902	MTBC_01227___133039	MTBC_01252___137209	MTBC_01224___141433	MTBC_01228___145584
group_9674		Rv1152_Rv1152	199	199	1	1	85				239	383	363	MTBC_01229	MTBC_01224___1224	MTBC_01228___5339	MTBC_01415___9653	MTBC_01415___14401	MTBC_01228___19065	MTBC_01243___23200	MTBC_01261___27246	MTBC_01217___31364	MTBC_01198___35450	MTBC_01250___39606	MTBC_01215___43730	MTBC_01239___47855	MTBC_01232___51999	MTBC_01226___56137	MTBC_01227___60268	MTBC_01136___64293	MTBC_01586___68868	MTBC_01251___73881	MTBC_01222___78069	MTBC_01563___82509	MTBC_01247___87486	MTBC_01231___91666	MTBC_01236___95783	MTBC_01237___99930	MTBC_01235___104087	MTBC_01232___108230	MTBC_01229___112373	MTBC_01232___116498	MTBC_01242___120637	MTBC_01232___124777	MTBC_01228___128911	MTBC_01236___133048	MTBC_01261___137218	MTBC_01233___141442	MTBC_01237___145593
group_9675		Rv1167c_Rv1167c	199	199	1	1	14814				278	620	601	MTBC_01247	MTBC_01242___1242	MTBC_01246___5357	MTBC_01435___9673	MTBC_01434___14420	MTBC_01246___19083	MTBC_01261___23218	MTBC_01280___27265	MTBC_01235___31382	MTBC_01216___35468	MTBC_01269___39625	MTBC_01233___43748	MTBC_01257___47873	MTBC_01250___52017	MTBC_01244___56155	MTBC_01245___60286	MTBC_01154___64311	MTBC_01609___68891	MTBC_01269___73899	MTBC_01240___78087	MTBC_01584___82530	MTBC_01265___87504	MTBC_01249___91684	MTBC_01254___95801	MTBC_01255___99948	MTBC_01253___104105	MTBC_01250___108248	MTBC_01247___112391	MTBC_01250___116516	MTBC_01260___120655	MTBC_01250___124795	MTBC_01246___128929	MTBC_01254___133066	MTBC_01279___137236	MTBC_01251___141460	MTBC_01255___145611
group_9682		Rv1208_gpgS	199	199	1	1	595				407	974	968	MTBC_01289	MTBC_01284___1284	MTBC_01287___5398	MTBC_01481___9719	MTBC_01486___14472	MTBC_01288___19125	MTBC_01304___23261	MTBC_01319___27304	MTBC_01275___31422	MTBC_01257___35509	MTBC_01308___39664	MTBC_01275___43790	MTBC_01299___47915	MTBC_01292___52059	MTBC_01286___56197	MTBC_01287___60328	MTBC_01196___64353	MTBC_01668___68950	MTBC_01310___73940	MTBC_01282___78129	MTBC_01636___82582	MTBC_01307___87546	MTBC_01291___91726	MTBC_01296___95843	MTBC_01297___99990	MTBC_01295___104147	MTBC_01292___108290	MTBC_01289___112433	MTBC_01292___116558	MTBC_01302___120697	MTBC_01292___124837	MTBC_01288___128971	MTBC_01296___133108	MTBC_01322___137279	MTBC_01293___141502	MTBC_01297___145653
[truncated: 17,285 more rows]
[truncated: 163 more columns]
